# Supplementary material for: OpiumPlex is a novel microsatellite system for profiling opium poppy (Papaver somniferum L.)
Source: Sci Rep. 2021 Jun 17;11:12799. doi: 10.1038/s41598-021-91962-1 (PMC8211840; doi:10.1038/s41598-021-91962-1)
Supplement: Supplementary file 2 — Supplementary Information 2. [file 41598_2021_91962_MOESM2_ESM.xls]

## Sheet: Table S1_Individual_accessions
OpiumPlex is a novel microsatellite system for profiling opium poppy (Papaver somniferum L.)
Jakub Vašek1, Daniela Čílová1, Martina Melounová1, Pavel Svoboda2, Kamila Zdeňková3, Eliška Čermáková3, Jaroslava Ovesná2
1Department of Genetics and Breeding, FAFNR, Czech University of Life Sciences, Prague, Czech Republic
2Division of Crop Genetics and Breeding, Crop Research Institute, Prague, Czech Republic
3Department of Biochemistry and Microbiology, University of Chemistry and Technology (UCT Prague), Czech Republic
Accession number	Assigned code	Species	Genebank evidence number	Cultivar	Source
001	FLO	P. somniferum	15O0800171	Florian	genebank Opavaa
002	GER	P. somniferum	15O0800148	Gerlach	genebank Opavaa
003	ROS	P. somniferum	15O0800164	Rosemarie	genebank Opavaa
004	OPA	P. somniferum	15O0800169	Opal	genebank Opavaa
005	SOK	P. somniferum	15O0800179	Sokol	genebank Opavaa
006	POS	P. somniferum	15O0800195	Postomi	genebank Opavaa
007	ORF	P. somniferum	15O0800190	Orfeus	genebank Opavaa
008	MAL	P. somniferum	15O0800183	Malsar	genebank Opavaa
009	MAJ	P. somniferum	15O0800182	Major	genebank Opavaa
010	ALB	P. somniferum	15O0800159	Albín	genebank Opavaa
011	KEK	P. somniferum	15O0800093	Kék Duna	genebank Opavaa
014	KOS	P. somniferum	15O0800173	Kozmosz	genebank Opavaa
015	AME	P. somniferum	15O0800198	Ametiszt	genebank Opavaa
016	MAE	P. somniferum	15O0800031	Marianne	genebank Opavaa
017	BER	P. somniferum	15O0800184	Bergam	genebank Opavaa
018	RED	P. somniferum	15O0800189	Redy	genebank Opavaa
019	DAN	P. somniferum	-	Danish Flag	market
020	BUD	P. somniferum	15O0800185	Buddha	genebank Opavaa
021	TAT	P. somniferum	-	Tatranský	Červený Újezdb
022	KOR	P. somniferum	-	Korneuburger	Červený Újezdb
023	AKV	P. somniferum	-	Akvarel	Červený Újezdb
024	ORB_II	P. somniferum	-	Orbis	CISTAc
025	OPE_II	P. somniferum	-	Opex	CISTAc
026	ONY_II	P. somniferum	-	Onyx	CISTAc
028	BER_II	P. somniferum	-	Bergam	CISTAc
029	RAC_II	P. somniferum	-	Racek	CISTAc
030	OPA_II	P. somniferum	-	Opal	CISTAc
031	MAR	P. somniferum	15O0800181	Maraton	genebank Opavaa
032	ORE	P. somniferum	15O0800187	Orel	genebank Opavaa
033	APL_II	P. somniferum	-	Aplaus	CISTAc
034	GER_II	P. somniferum	-	Gerlach	CISTAc
035	MAR_II	P. somniferum	-	Maraton	CISTAc
036	ORE_II	P. somniferum	-	Orel	CISTAc
039	LAZ	P. somniferum	-	Lazur	Červený Újezdb
040	ZEN	P. somniferum	-	Zeno	Červený Újezdb
041	GLA	P. glaucum	-	seed mixture	market
042	GNO	P. nudicaule	-	Gnome	market
043	RHO	P. rhoeas	-	seed mixture	market
044	PIZ	P. orientale	-	Pizziato	market
045	MEX	A. mexicana	-	seed mixture	market
046	FRO	P. somniferum	-	Frosted Salmon	market
047	PAE	P. somniferum	-	Paeoniflorum	market
048	DAW	P. rhoeas	-	Dawn Chorus	market
049	SCHA	P. orientale	-	Scharlach	market
050	PEO	P. somniferum	-	Black Peony	market
051	NUD_I	P. nudicaule	-	seed mixture	market
052	NUD_II	P. nudicaule	-	seed mixture	market
053	GLA	P. glaucum	-	seed mixture	market
057	RHO	P. rhoeas	-	seed mixture	market
059	PIZ	P. orientale	-	Pizziato	market
061	MEX	A. mexicana	-	seed mixture	market
063	FRO	P. somniferum	-	Frosted Salmon	market
066	DAW	P. rhoeas	-	Dawn Chorus	market
070	PEO	P. somniferum	-	Black Peony	market
090	NUD_III	P. nudicaule	-	seed mixture	market
091	NUD_IV	P. nudicaule	-	seed mixture	market
093	FLO	P. somniferum	15O0800171	Florian	genebank Opavaa
094	GER	P. somniferum	15O0800148	Gerlach	genebank Opavaa
095	ROS	P. somniferum	15O0800164	Rosemarie	genebank Opavaa
096	OPA	P. somniferum	15O0800169	Opal	genebank Opavaa
097	SOK	P. somniferum	15O0800179	Sokol	genebank Opavaa
098	POS	P. somniferum	15O0800195	Postomi	genebank Opavaa
099	ORF	P. somniferum	15O0800190	Orfeus	genebank Opavaa
100	MAL	P. somniferum	15O0800183	Malsar	genebank Opavaa
101	MAJ	P. somniferum	15O0800182	Major	genebank Opavaa
102	ALB	P. somniferum	15O0800159	Albín	genebank Opavaa
103	KEK	P. somniferum	15O0800093	Kék Duna	genebank Opavaa
104	RAC	P. somniferum	15O0800188	Racek	genebank Opavaa
105	ZEN	P. somniferum	15O0800174	Zeno	genebank Opavaa
106	KOS	P. somniferum	15O0800173	Kozmosz	genebank Opavaa
107	AME	P. somniferum	15O0800198	Ametiszt	genebank Opavaa
108	MAE	P. somniferum	15O0800031	Marianne	genebank Opavaa
109	RED	P. somniferum	15O0800189	Redy	genebank Opavaa
110	BER	P. somniferum	15O0800184	Bergam	genebank Opavaa
111	BUD	P. somniferum	15O0800185	Buddha	genebank Opavaa
112	MAR_II	P. somniferum		Maraton	CISTAc
114	POS	P. somniferum	15O0800195	Postomi	genebank Opavaa
115	GER	P. somniferum	15O0800148	Gerlach	genebank Opavaa
116	MAJ	P. somniferum	15O0800182	Major	genebank Opavaa
117	ORF	P. somniferum	15O0800190	Orfeus	genebank Opavaa
118	KEK	P. somniferum	15O0800093	Kék Duna	genebank Opavaa
119	KOS	P. somniferum	15O0800173	Kozmosz	genebank Opavaa
120	ZEN	P. somniferum	15O0800174	Zeno	genebank Opavaa
121	APL_II	P. somniferum	-	Aplaus	CISTAc
122	BER_II	P. somniferum	-	Bergam	CISTAc
123	MAR_II	P. somniferum	-	Maraton	CISTAc
124	MS521	P. somniferum	-	breeding material	CISTAc
125	ONY_II	P. somniferum	-	Onyx	CISTAc
126	OPE_II	P. somniferum	-	Opex	CISTAc
127	OP-P16	P. somniferum	-	breeding material	CISTAc
128	ORB_II	P. somniferum	-	Orbis	CISTAc
129	RAC_II	P. somniferum	-	Racek	CISTAc
130	FLO	P. somniferum	15O0800171	Florian	genebank Opavaa
131	GER	P. somniferum	15O0800148	Gerlach	genebank Opavaa
132	ROS	P. somniferum	15O0800164	Rosemarie	genebank Opavaa
133	OPA	P. somniferum	15O0800169	Opal	genebank Opavaa
134	SOK	P. somniferum	15O0800179	Sokol	genebank Opavaa
135	POS	P. somniferum	15O0800195	Postomi	genebank Opavaa
136	ORF	P. somniferum	15O0800190	Orfeus	genebank Opavaa
137	MAL	P. somniferum	15O0800183	Malsar	genebank Opavaa
138	MAJ	P. somniferum	15O0800182	Major	genebank Opavaa
139	ALB	P. somniferum	15O0800159	Albín	genebank Opavaa
140	KEK	P. somniferum	15O0800093	Kék Duna	genebank Opavaa
141	RAC	P. somniferum	15O0800188	Racek	genebank Opavaa
142	ZEN	P. somniferum	15O0800174	Zeno	genebank Opavaa
143	KOS	P. somniferum	15O0800173	Kozmosz	genebank Opavaa
144	AME	P. somniferum	15O0800198	Ametiszt	genebank Opavaa
145	MAE	P. somniferum	15O0800031	Marianne	genebank Opavaa
146	BER	P. somniferum	15O0800184	Bergam	genebank Opavaa
147	RED	P. somniferum	15O0800189	Redy	genebank Opavaa
148	DAN	P. somniferum	-	Danish Flag	market
149	BUD	P. somniferum	15O0800185	Buddha	genebank Opavaa
150	AKV	P. somniferum	-	Akvarel	Červený Újezdb
151	ORB_II	P. somniferum	-	Orbis	CISTAc
152	OPEX_II	P. somniferum	-	Opex	CISTAc
153	BER_II	P. somniferum	-	Bergam	CISTAc
154	RAC_II	P. somniferum	-	Racek	CISTAc
155	OPA_II	P. somniferum	-	Opal	CISTAc
156	MAR_II	P. somniferum	-	Maraton	CISTAc
157	ORE_II	P. somniferum	-	Orel	CISTAc
161	FLO	P. somniferum	15O0800171	Florian	genebank Opavaa
167	FLO	P. somniferum	15O0800171	Florian	genebank Opavaa
168	GER	P. somniferum	15O0800148	Gerlach	genebank Opavaa
169	ROS	P. somniferum	15O0800164	Rosemarie	genebank Opavaa
170	OPA	P. somniferum	15O0800169	Opal	genebank Opavaa
171	SOK	P. somniferum	15O0800179	Sokol	genebank Opavaa
172	POS	P. somniferum	15O0800195	Postomi	genebank Opavaa
173	ORF	P. somniferum	15O0800190	Orfeus	genebank Opavaa
174	MAL	P. somniferum	15O0800183	Malsar	genebank Opavaa
175	MAJ	P. somniferum	15O0800182	Major	genebank Opavaa
176	ALB	P. somniferum	15O0800159	Albín	genebank Opavaa
178	AME	P. somniferum	15O0800198	Ametiszt	genebank Opavaa
179	MAE	P. somniferum	15O0800031	Marianne	genebank Opavaa
180	BER	P. somniferum	15O0800184	Bergam	genebank Opavaa
182	DAN	P. somniferum	-	Danish Flag	market
183	BUD	P. somniferum	15O0800185	Buddha	genebank Opavaa
184	ORB_II	P. somniferum	-	Orbis	CISTAc
187	BER_II	P. somniferum	-	Bergam	CISTAc
188	RAC_II	P. somniferum	-	Racek	CISTAc
189	OPA_II	P. somniferum	-	Opal	CISTAc
190	MAR	P. somniferum	15O0800181	Maraton	genebank Opavaa
191	ORE	P. somniferum	15O0800187	Orel	genebank Opavaa
192	APL	P. somniferum	-	Aplaus	CISTAc
193	GER_II	P. somniferum	-	Gerlach	CISTAc
194	MAR_II	P. somniferum	-	Maraton	CISTAc
195	ORE_II	P. somniferum	-	Orel	CISTAc
197	TAT	P. somniferum	-	Tatranský	Červený Újezdb
199	AKV	P. somniferum	-	Akvarel	Červený Újezdb
200	ZEN	P. somniferum	-	Zeno	Červený Újezdb
201	LAZ	P. somniferum	-	Lazur	Červený Újezdb
204	BER	P. somniferum	15O0800184	Bergam	genebank Opavaa
206	DAN	P. somniferum	-	Danish Flag	market
208	MAR_II	P. somniferum	-	Maraton	CISTAc
210	POS	P. somniferum	15O0800195	Postomi	genebank Opavaa
211	ALB	P. somniferum	15O0800159	Albín	genebank Opavaa
212	ORF	P. somniferum	15O0800190	Orfeus	genebank Opavaa
213	ROS	P. somniferum	15O0800164	Rosemarie	genebank Opavaa
218	MAR_II	P. somniferum	-	Maraton	CISTAc
221	AKV	P. somniferum	-	Akvarel	Červený Újezdb
225	MAR	P. somniferum	15O0800181	Maraton	genebank Opavaa
227	OPE_II	P. somniferum	-	Opex	CISTAc
229	RAC_II	P. somniferum	-	Racek	CISTAc
231	ONY_II	P. somniferum	-	Onyx	CISTAc
233	APL_II	P. somniferum	-	Aplaus	CISTAc
234	MAL	P. somniferum	15O0800183	Malsar	genebank Opavaa
236	BER_II	P. somniferum	-	Bergam	CISTAc
239	MAJ	P. somniferum	15O0800182	Major	genebank Opavaa
240	ZEN	P. somniferum	15O0800174	Zeno	genebank Opavaa
241	KOS	P. somniferum	15O0800173	Kozmosz	genebank Opavaa
242	DAN	P. somniferum	-	Danish Flag	market
243	TAT	P. somniferum	-	Tatranský	Červený Újezdb
267	MOW	P. somniferum	-	Morwin	RIMPHd
268	MOW	P. somniferum	-	Morwin	RIMPHd
269	MOW	P. somniferum	-	Morwin	RIMPHd
270	MOW	P. somniferum	-	Morwin	RIMPHd
271	MOW	P. somniferum	-	Morwin	RIMPHd
272	MOR	P. somniferum	-	Morvital	RIMPHd
273	MOR	P. somniferum	-	Morvital	RIMPHd
274	MOR	P. somniferum	-	Morvital	RIMPHd
275	MOR	P. somniferum	-	Morvital	RIMPHd
276	MOR	P. somniferum	-	Morvital	RIMPHd
277	BUD	P. somniferum	-	Buddha	RIMPHd
278	BUD	P. somniferum	-	Buddha	RIMPHd
279	BUD	P. somniferum	-	Buddha	RIMPHd
280	BUD	P. somniferum	-	Buddha	RIMPHd
281	BUD	P. somniferum	-	Buddha	RIMPHd
282	KEK	P. somniferum	-	Kék Duna	RIMPHd
283	KEK	P. somniferum	-	Kék Duna	RIMPHd
284	KEK	P. somniferum	-	Kék Duna	RIMPHd
285	KEK	P. somniferum	-	Kék Duna	RIMPHd
286	KEK	P. somniferum	-	Kék Duna	RIMPHd
287	FOR	P. somniferum	-	Fortemo	RIMPHd
288	FOR	P. somniferum	-	Fortemo	RIMPHd
289	FOR	P. somniferum	-	Fortemo	RIMPHd
290	FOR	P. somniferum	-	Fortemo	RIMPHd
291	FOR	P. somniferum	-	Fortemo	RIMPHd
292	LIN	P. somniferum	-	Lina	RIMPHd
293	LIN	P. somniferum	-	Lina	RIMPHd
294	LIN	P. somniferum	-	Lina	RIMPHd
295	LIN	P. somniferum	-	Lina	RIMPHd
296	LIN	P. somniferum	-	Lina	RIMPHd
297	BOH	P. bracteatum	-	Bohémelét	RIMPHd
302	POS	P. somniferum	-	Postomi	RIMPHd
303	KOS	P. somniferum	-	Kozmosz	RIMPHd
325	-	Homo sapiens	-	-	-
326	-	Canis lupus familiaris.	-	-	-
327	-	Felis catus	-	-	-
328	-	Equus caballus	-	-	-
329	-	Humulus lupulus	-	-	-
330	-	Malus domestica	-	-	-
331	-	Leptinotarsa decemlineata	-	-	-
332	-	Solanum tuberosum	-	-	-
333	-	Mustela putorius f. furo	-	-	-
334	-	Sus scrofa	-	-	-
	apart of Oseva Ltd company and Plant oil research institute (Czech Republic)
	bresearch station Červený Újezd (Czech Republic)
	cCISTA – Central Institute for Supervising and Testing in Agriculture (Czech Republic)
	dRIMPH – Research Institute for Medicinal Plants and Herbs Ltd. (Hungary)

## Sheet: Table S2_Variety_standards
Accession number	Assigned code	Cultivar	Source
244S	BUD	Buddha	RIMPHa
245S	BUD	Buddha	RIMPHa
246S	BUD	Buddha	RIMPHa
247S	LIN	Lina	RIMPHa
248S	LIN	Lina	RIMPHa
249S	LIN	Lina	RIMPHa
250S	FOR	Fortemo	RIMPHa
251S	FOR	Fortemo	RIMPHa
252S	FOR	Fortemo	RIMPHa
253S	KEK	Kék Duna	RIMPHa
254S	KEK	Kék Duna	RIMPHa
255S	KEK	Kék Duna	RIMPHa
256S	MOW	Morwin	RIMPHa
257S	MOW	Morwin	RIMPHa
258S	MOW	Morwin	RIMPHa
259S	BOH	Bohémelét	RIMPHa
260S	MOR	Morvital	RIMPHa
261S	BOH	Bohémelét	RIMPHa
262S	BOH	Bohémelét	RIMPHa
263S	MOW	Morwin	RIMPHa
264S	MOR	Morvital	RIMPHa
265S	MOR	Morvital	RIMPHa
266S	MOR	Morvital	RIMPHa
304S	SM01A	Onyx	VÚO Opavab
305S	SM01B	Onyx	VÚO Opavab
306S	SM01C	Onyx	VÚO Opavab
307S	SM02A	Albín	VŠSMSc
308S	SM02B	Albín	VŠSMSc
309S	SM02C	Albín	VŠSMSc
310S	SM03A	Bergam	VŠSMSc
311S	SM03B	Bergam	VŠSMSc
312S	SM03C	Bergam	VŠSMSc
313S	SM04A	Gerlach	VŠSMSc
314S	SM04B	Gerlach	VŠSMSc
315S	SM04C	Gerlach	VŠSMSc
316S	SM05A	Major	OLSEED Olomoucd
317S	SM05B	Major	OLSEED Olomoucd
318S	SM05C	Major	OLSEED Olomoucd
319S	SM06A	Maraton	OLSEED Olomoucd
320S	SM06B	Maraton	OLSEED Olomoucd
321S	SM06C	Maraton	OLSEED Olomoucd
322S	SM07A	Opal	OLSEED Olomoucd
323S	SM07B	Opal	OLSEED Olomoucd
324S	SM07C	Opal	OLSEED Olomoucd
aRIMPH – Research Institute for Medicinal Plants and Herbs Ltd. (Hungary)
bVÚO Opava – Výzkumný ústav olejnin Opava (Plant oil research institute, part of Oseva PRO Ltd. Company; Czech Republic))
cVŠSMS – Výzkumno-šlachtitelská stanice Malý Šariš (Research and breeding station Malý Šariš; Slovak Republic)
dOLSEED Olomouc company (Czech Republic)

## Sheet: Table S3_Preselected_tri_STR
ID	Sequence	Localization [Mb]	Chromosome	Repetitions	Motif	Locus	Status
>NC_039358.1|303201:304045|303601:303645	AAAGACCATAATGTTTAGATTTCGCCTACAATTAAACTATAACGAAGTGAAATCGCTTTCCATGGTAGTGCTTGGCCTAAAGTCTTGACCCATGGACTAGAAGATTAGATTAGAGTGTTGTCATCAAAAATATAAACAAATACTCCCTCCGTTCTTAAATAATAGGCTGAATTACTTATAGATCCTATTATAGTGTTCTTACTTAGTGGCAGGTCCACCCACTAAAGCCCAGTAAGCGGAGGTCCATAATAAAAAGAAAACAGAAAAATGGACCCAACTTTTTAAGCCCTGGTCCTGCACACATGTGGAACATATGGAACGTATTTTTAAATACCGAAAACACCCTCAAGTATATAAAAGCAGTAACCAAATCCATTTCTTCTTCATTTTCTCGATCTA…	0.3	chr01	15	TTC	OPTRI0001	rejected
>NC_039358.1|2885632:2886467|2886032:2886067	TACCTCCCGTTCCAAACGGGGGATGAATCGGTTGTAGTCGACTCGGGACACTGACTCCGATGTCAAGTGTACGAACCCAAGGTGCAGAGACAATATCGTAATTGTCCCCCTTCTCTGCAAACAGTTTATATTTAAAGTACGCTTCCTTAGGGTAATAAAAAAAATGTCCCAAAGTCCAAAAGTCCAAAAAGAAAAGAAAAATTACAAAAATAATAAACCCTAATACAGTTTTTTTTTTTAAAAAGAAAATAAACAAACCCTAAACTAAAATTGTCTTATTTTCTGTTATTTTTGCTTTAATCTTTAGCCCCAAGTCTTTATGAAATCACCAAACTCTTTGGATTAATTTTCTTTATGATCCAGAACCTGTAGACACAAGATAAATACCCAAAAACATAA…	2.9	chr01	12	AAT	OPTRI0002	rejected
>NC_039358.1|3077996:3078828|3078396:3078428	AGAACCCATTAACCCCTGTTCAAACATTCATCTAAAACTCTTCATCTTCTTCATCAACTGAGGACATCACCATCAATTTCTTCTCTGGTTTCTTCTTCCAAATCAAGTGATTCAAACACAAATCCATTCTCCATCTGTAGCCGATCTCTCTTCTTCATCTTCTCGATTTATCTCTCTGAATGCTCTCGTTTCTTCATTAACAGCGCCTCCCCTTTTTCTCTTGATTTCAATTCAATTTCAAACCCTACCACAGACCAAAACACTCTCCATTCATCACATTTAACTGTTGCAACATCCAAGTCAGGTAAAATCAATCCTTTCTTTGCGTTCTCGAACTCGAAATCATCTTCTCAAACTCAAACCAAAATCACCAGAAGTTCAGAGAGGAGAAATCGAGAG…	3.1	chr01	11	GAA	OPTRI0003	rejected
>NC_039358.1|5442048:5442889|5442448:5442489	AAAATATGTGGGACCGGCTTCTTGCAAGCCAAAGGGCCAACCTTGGTCGGTCAAGGTAATATTCCCATGTCACCAAGGTGTTCGTGTCCCAGTCCCGAGAATTTTGATATTTTCTGATGCGCACTTGAGCAACATTTGAGAAAATATGAAGAAATCAGGGTTTTGCTCAAACTGAGGAACTCCATAAGATGAAGGAAATGATAATAAAATAAGGAATCATAAAGTGTGGAACCGACTATGGCTATGGCATGGCCGTCCGGCCAATAAGCCCGGTCCCATGACACCTTTTCTAATTTTATATTATTTTCATGATTTGAAGGAAATATCATGAAATCAAGGAGTTTGTTGAAACAAAGAAGTTTCCTTAAAGTGAAGGAGTTTCCATGAGATGAAGGAAAC…	5.4	chr01	14	AAT	OPTRI0004	accepted
>NC_039358.1|5561935:5562770|5562335:5562370	CGTTGGAAATGGAAACTTAGCCGTTGGCATTTGTAGTAAAATCGCCCGCGACTTTCCTTTGAGCGCCCGTTTGAATTACCAACGCCTATTTTCTATTATAAATACATCACTAGGTTTTGTTCTAAATCAAACCAACAGATTTTTTTCTCATCATCCACCATGTTTTCTAAAGGCAAAGCGAACCAAATGTTATGTGTCGAAGCAAAACAATTTTGCCCATTATGTTTCATGGATAACCACAATCTTACACAATGTCTTTGGATGTATTCAAAGTATCTGCGGGAAGGTTGTTCACGCATCAGAATGGTGATTGAATCACAACCGGAAAAGCTCAGGTATTTGCAGATCCCAATTGTCCAGAAGAACCACAAATGCTAGATGATGCTATGAAGATTAAAA…	5.6	chr01	12	AAG	OPTRI0005	rejected
>NC_039358.1|7813572:7814407|7813972:7814007	TCGACCGAACTTCCTGGATCTATGAGTATTCTATCAATTGCCCATACATTTGCATTATCTTCTTCCTCATCATCGTCTTCTGATTTTGCATTGGGATTAATGCATAGCTTTACCACTAATAGATTCTCATATGGTTCTCCTCCTCTTGGTGTCTCTTCAGCGCTGAATGATATGACTTGTCTTTGCCAATCTTTTAATGGTGATATCTTCGCAAGGTTGAATATTTCTCGTCCATCATTATCTCTCGCATGCACCCGACTTAAGATATTATCATGAAAGTCTTCGATGTTTTTGAAAGAATGAACGATTGAATTGCAATATAAATTATTGGCTTTCACATCCACTTCAATCACATATGTGTTTTCTACTTTCTATGTGTTGCCTCCTAGTGGTGGCGGC…	7.8	chr01	12	GGT	OPTRI0006	rejected
>NC_039358.1|8457634:8458469|8458034:8458069	TATCGTGTCCAGTCACGTCTAATTATTTATTTTATCATATTTTTTATTATTTTTCCTTGATCTCATGAAAATCCCTTCATTTGAACAAAATTCCTTCGTTTGAGGAAACTCCTCAGTTTCATGGTGTTTCCTTCACACCAAGGAAATAATATAAAATTGGGAAAGGTGTCATGGGACCGGGTCTACTAGCCGAGCGGCTATGCCCTAGTTGTGCCGGTCCCACACCTCATGATTCTTTATTATTTTATTATTATTTCCTTCATCTTATGAAAACTCCTTAATTTCATGATATTTCCTTCAAATCATGAAAATAATATAAAATTAGGGAAGACTCACGGGACCGGGCCACTAGCCGGCCGACCTTGCCCTAGCCATGGCCGGTCCCACATGCCCCTTATT…	8.5	chr01	12	TTA	OPTRI0007	rejected
>NC_039358.1|9514726:9515561|9515126:9515161	CCTTTTAAAATTTTTGCGAAATATCCTTTTATCCAATTTGGAACATCAGATCTTGTCTTTGCATATACAAAGTTGTCTCTCTTTCTATATTCGGGTCTTCTGTGAGATGACCTTGTCGAGCGATATGAAAAATTTGAACTATCATTATAATAATTCGTTTTCCTAAACTTAGGACAATATCGATCTGAGTTTTTATGAGGAGCAAACTTAGACACTTAGTTTGATACAAAAGAAAGTGCATTTTGCATCTTACGAACTTTGCATCCACATTGCAAGTGTCCTTTATTACCACAATAATAACAACGCTTAGTATAAATATACGAAGTATGAGTTTTAGTGTTACCTTTTTGTGGATTCTCTTGCATTGGAGCTCGACGAGTCTTCTTCTTCTTCTTCTTC…	9.5	chr01	12	TTA	OPTRI0008	rejected
>NC_039358.1|9693546:9694375|9693946:9693975	TTATCTTTGACAACAACAACAGTAGTAGAAGATGAGTTTGTTACATCAAGAAAAAACATCAAAATCTTCATCACAAACCATAGTTCATTCCTGAAATGAACTCCGTCATCTTCATCTTCTTCATCAGCAGCAGCAACTCATCTTCATCATCTTCATCTTCTCCATCATCAACAGCAACAACAGACGAAAAAACATCAAAATCTTCATCACAAACCAGAGTTCATTCCAGAAATGAACTCCGTCATCTTCATCTTCTTTTGTAGATCCGAAACTTACCCAAGCATGTGAAGATGATAAAGGTTCATCATCATCATAAATAGCAGCAAAATCTTCAACCTCACCCTCTTCATCATCAAAACAGAAGCAAACATCAAAAAAAAAGGCAAAACTTCATCGTAT…	9.7	chr01	10	TCA	OPTRI0009	rejected
>NC_039358.1|10011020:10011852|10011420:10011452	ATTCTATCAACTGGTGCGAAAACTTCATCAAAGTCTATGCCTGATTCTTGAATGTATCCCTTATCTACAAGTCTTGCCTTATATTTGTTGACAGTACCATCAGCATTCCGTTTTATTTTGAAGATCCACTTAAGACCAATCACTTTTACCCCACCTGGCTTATCAACTAGAAACCAAGTCTTGTTTCTGTTGATTGAAATAATTTCTTCTATACATGCTTGTGTCCATTTAGTCGAGACCTTTGCTTCCTGAAAATTCCTTGGTTCATCATTAACAGAAAGTAGCATTATCTCACATTCTTCTGCAGCTTGAAGAACATAATCCTCCAGGTACTGTGACTTTTGTATCTGTCTTGTTGATTTTCGCAGTGGAATGGGTTGAGTTATTTCATCGATCTCC…	10	chr01	11	TCT	OPTRI0010	rejected
>NC_039358.1|14311898:14312733|14312298:14312333	AATTGTAATTTTTAAGTCTTTTTAAGAGGACATTAAATGATTAATGACACATAGAAGGCTTTCAGGCCGGACATCATAATTAATCTCAAAGCCCGAGACCGCCCAATAAATTAATCCAGGCCAGGCCGGGTGGTCCATGACGGGCCATAACAGGCTTTGGGCTACTTCGGGTATAGGCGGGCTCGGGCGGATACAGGCAGGCCGAGTATTTTCGGGTATTATTTACACCCCTACATTTGATTAGTACGAAGGGTAAAATCGTCATTTCTGGGTAAACGCTTTTATTGCAGCACATACACTTGTGGATGCCCTTATCGAAGCAAGTGAGTGTCCTAGTAATACCTTTGGTCTTATCACCTGCACTGGATCGAGGAATCATTCATTTCTTTTCTTCTTTCT…	14.3	chr01	12	TTC	OPTRI0011	accepted
>NC_039358.1|14873047:14873879|14873447:14873479	ATATCATTCTTTATATATGTGTTTTAAGTCTGTTAGCCAACATGTTAGAGGGAATTTTATATGGAGTATTACTTAAGCTTATGATCTAAAGTCATTATTTGACCATGGCGCCATGGGAACTAGACACGTAATTTTATAAGATGTTATTTTTGTTTAATTATATCATATTTATTTGTAAAATAAGCTAGGGTTACGAGGATAATTTGCATATTCATTTTTATGAACCTGGAACCAAGAGTACGACCCATAATTTTAGGGTCATATGAATGATTAATTCTCACGGTAAAGTCAGTAAGTTTGTCCAAGATTCCCTCTTCTAAAAACTCTCAATGACAGATCTCTCCGTCTAAAAAAAATTCTTGCTCAGGTCTGCTCCCAACTTCAACCCATTTTTAATCA…	14.9	chr01	11	CTT	OPTRI0012	rejected
>NC_039358.1|17782734:17783563|17783134:17783163	GTGGGAACAAACTCTTTCTTATCACGTACTATATTTATATCTAGTTGAGTGAGAAAGTGAATTATTTTTGACGCATACGATAGCGATCAAATTTTTGGCGCCGCTGCCGGGGAAGCATACGGCTTATTATTAAGTTTTTAGTTTCTTATCATCATTTCTGCTTTCATATTTTCTTTTTGTTTTCTTGTCTTTTTTCTCACTTGTTTGCGAGAATTGTTTTCAGGTACCTAATCCATGGCTTCTAAAGATTGGAACTATCCAAGGTGCGGGATAGCTACTCGAAAAGGCACAATACTCCAACCAAGTCAAGACACGACGGAAGAACAAGAGTTAGAAGTGGAAGAAGAATTACAACTAGAAGAAGAACAAGAGGTTCCATTTATAGAAGAACCACTAGTT…	17.8	chr01	10	GAA	OPTRI0013	rejected
>NC_039358.1|18162155:18162984|18162555:18162584	AACTGAGGAAAACACCATGAGATGATGAAAAATAATTATAAAATAAGGAAAAAGGAGGCGTGGGACCGCCGTGGTCAAGGCATGGTCGGCCGGTCGTGACCACGGTCCCGTGGTGCCTTTTCCTTAATTTTATAATATTTTGATGATTTTATGAAAAGTTCATGAATTTTGAGAAATTTGATGAATTTAGGGAGTTTCCATGAATCGAAGGAGTTTTCATGAGTTCAAGGAAGCAAAAAATATTAAAATAATAAAAACAAGGGCGTGTGGGACCGTGGAAGGCATGTCGGCCGGCCAAGGCCTGGTCCCACAAGTTTTCATAATTTTTTTATTTATTATTATTTGATGATTTGTGCAAAATTACCATGAAATCAAGGAGTTTTTTCATGAAATTAGAGA…	18.2	chr01	10	AAT	OPTRI0014	rejected
>NC_039358.1|19195584:19196413|19195984:19196013	ACGAAACTGAGGAAAACACCATGAGATGATGAAAAATAATTATAAAATAAGGAATGAGGAGGCGTGGGACCGCCGTGTTCAAGGAATGGTCGGCCAGTCGTGACCACGGTTCCGTGGTGCCTTTTCCTTAATTTTACAATATTTTGATGATTTTATGAAAATTCATGAATTTTGAGAAATTTGATGAATTTAGGAAGTTTCCATGAATTGAAGGAGTTTTCATGAGTTCATGGAAACAAAATATTAAAATAATAAAAACACGGGCATGTGGGACCATGGAGGCATGGCCGGCTAGTGGCCCGGTCCCACAAGTTTTCATAATTTTATTTTATTTTATTATTATATGATGATTTGTGCAAAAATACCATGAAATCAAGGAGTTTTTCATGAAATTAGAGA…	19.2	chr01	10	AAT	OPTRI0015	rejected
>NC_039358.1|19733241:19734073|19733641:19733673	GTCCGCCGGTCGTGACCACGGTCCGGTGCCTTTTCCTTAATTTTATAATATTTTGATGATTTTATGAAAAATTCATGAATTTTGAGAAATTTGATGAATTTAGGGAGTTTCCATGAATTGAAGGAGTTTTCATGAGTTCATGGAAGCAAAATATTAAAATAATAAAAAGACGGGCGTGTGGGACCATGGAGGCATGGCCGGCCGGCTATGGCCCGGTCCCACGAGTTTTATATAAATTTTTAAAAAAATTTCCTAGGTATTTTTGATGATTTGAGGGAATTTTTTCCTAATTTGAGAGAAATACCACAAGTTTTCATTATTTTATTTTATTTTATTATTATATGATGATTTGTGCAAAAAATACCATGAAATCAAGGAGTTTTTTCATGAAATTTGAGA…	19.7	chr01	11	AAT	OPTRI0016	rejected
>NC_039358.1|20371086:20371915|20371486:20371515	TCAACAATGATACTCTAACAGTCACCGCAGGAACGAGTATTTCAAAAATACAACGAAACAATGAACCTATGCAAAATAGAGAAGAAAATAATAAATAATTAAAAATATTGACCAGGGTGCTGGGAGCACGGACACACGACCGACCGATCGACCGTGTCGTGGTCAATCCCACGCCAATTTTATATTTTTAATACATTTTTATTATTTTCCATGATTTGATGAAAATCCTCTCATTTTATCAAATCTCCTTCGTCTCGAGGAAACTCCTCGGTTTCATGGTACTTCCATAAATCCATAAAAAATAATATAAAATTAAGGAAAGGAGTGTGGGGCGTGACCATTGGCCAGCGGGCCATGCCTTGGTCCCAACCGGCCGCACACACACGGTTCCTTATTATT…	20.4	chr01	10	TTA	OPTRI0017	rejected
>NC_039358.1|24085850:24086685|24086250:24086285	TGAATTTAGGGAGTATCCATGAATTGAAGGAGTTTTCATGAGTTCAGGGAAGCAAAAAATGTTAAAATAATAAAAACAATGGCGTGTGTGATCGTGGAGGCGCAGCCAGCCGGCTAGGGCCCGGTCCCACGAGTTTTCATAATTTTTAATATTTTTTTAGGTATTTTTCATGATTTGAGGGAATTTTTCCTAATTTGAGAGAAATACCATGAAATCAAGGAATTTGATGAATTCAAGGAAAAATAAAATAAAATAATAAAACAAGGGGCGTGTGGGACCGGCTAGGGCATGGTCGGCCGGCTAGTGGCCCGGTCCCACAAGTTTTCATAATTTTATTTATTATTTGATGATTTCTGCAAAATACCATGAAATCAAGGAGTTTTTTCATGAAATTAGAGA…	24.1	chr01	12	AAT	OPTRI0018	rejected
>NC_039358.1|24731637:24732469|24732037:24732069	GATCCAAATATAGAGATGAGACTAAATTCACATATATCAGAAATTAAAAGATGAAATTAACAAAACAATAACAAAATTCAACAAAAACAGTTCTAGAACACATAAAAAGTAAACCAGAACCTGGAAGAGTTGAATTAGATATGGAACTTACATTTATTAACAGATGCAATCATATCTTCTTCGTTCAACTCTTTCGGTTAATTGTAACTAAACTCACTCTTGAGATTTACATATGAGCGAAATTAAACAACACAAAATCTGTGATCTTCGTAAATTGAATGAGATATTGAGGACTAAATGGAGTTGAATAAACTAAGGCAGAGATCTCCGTGAACATATCAAACCTTAGAAAATAGAAGAAAAAGGAGGAGGAAGAAGAAGAAGAAGGAGGAGGAGGAG…	24.7	chr01	11	GAA	OPTRI0019	rejected
>NC_039358.1|24823349:24824184|24823749:24823784	ACATTCTTGTATGTAATTGGGTTAACGGGCAAGATTTTTGTTTTGATGTTACGGGTGTTTCACCTTTTTCCGGTATTCATGGTCGAACTTTCATTCCGGGTGTTGCCATTTCTAATGCTATTTCACGCAAGAGGGAGAAATATTTGGATAAGGTATCTACTCATGGGATTGGTTTTGGCGTTCTTGCTTTCTCCACTTTAGGCGAACTTAGTGAAGACATGGTGTTTCTTTTGAATAGGTTGAGAAATTGTATAGCTAATTATGATCTCAATTACAAAATAGGTAATTCTCTTTTTTATAGATTAGGTATTTCAATTCAAAAAGGTGTAGGGGCTCAACTTGTTGCTAGGTTGCCCTCTATCGATATTGTACCTTGTATTTGATTCTTTTGTTAAATTA…	24.8	chr01	12	AAT	OPTRI0020	rejected
>NC_039358.1|26608686:26609515|26609086:26609115	TACCTCTCGCACCCATTGTTAATATTTTTGTATATATAATTTTATTAAATCTAAAATTTCATTTCCTTCACAAGTCTGAAACGAATCCTATTTACTACAATCACAATCAAAAATAATAATCATTTTGGCGCCACCGACGCGGATTTGTGCTTAGGTAGAATTTTTAGGTTTTTATTATTTTTTATTATTCCATTTGTTCTTTTTACGTCTCTTTGGTTGTGTCTTTGTATTACAAGTTTGAAGTTGGATACTAAAGACCTGGGAATCAAATCTTAAAGCTAAAAGAGAAAGAAAAAAGACAAAGCAAAAAAATTAAGAAAAAAAGAGAGAAAAAAAAAACAAAAAAGGAGAGAGAATTACTATTTTATTTTTTTAAGAGACTTTCCATTTTTTTTTGTA…	26.6	chr01	10	ATT	OPTRI0021	rejected
>NC_039358.1|28242141:28242973|28242541:28242573	TCCTTCTGTTCATACTCGATTGCTTTCCATAAACCAAACTTCTGAACTATAGATTGAACCTCAACAACCTCATTTTTCAAATCCCAAGCTGCTTCCCTTTGGTGCCCCAAATTTCTGATTGCAGTCCTATGATCCGGAGTCTCATAGATTTTCTTTTCCCACGACTCCTCGTAACCTATCAACACCTTTCCGCCATCTACAGGAAGAAATTGTATTGGTTCGTTCCTCTTAGGAGGTATTATTTCATGAGGAATATGAAGCTTTGTCTTGCGAGGTACAACAAGTTTCTCTTTGACTTGTTTTCCTAGTTGTAGTTGTGGTGGTTCTTCTTCATCTTTATCTTCAATGGATTTCTTTCCTTTGCTTCTTGATCTTCGTTGATCATCTTCATCATCATCA…	28.2	chr01	11	TCT	OPTRI0022	rejected
>NC_039358.1|28495518:28496347|28495918:28495947	TAGTAACAGAAAAATAAAAGTAGAAATTCCTAAAGAATGACAAAAATAAATAAATAAATAAATTTTGAAAAATAAATAAGGAAAATTTAGTGAGAAATTTTTTGAAATTTGGTTTGAATTTTTAATCAGAAATGATAAAATCTGTGGTTTTGAAAGAAAGAAATTTATCTGTCAAGAAAAACTAGCTGAAAAAATTGAAGAAGAAGAGAGAGTAAATAAGTGAAGAACTAGTCAAAGGGGAAAAAGAATGTGAGAAGATAAAACAGAGTTCAAAAATTATGAGAAAAATTTCATAAATAAACAAGGAATTATGATGGGAAAAGAAGAAGAAGGAATTACTAACCTGAAATTGTGAACGGAGGAGGTCTTCTGTGGTAAGAAGGAAAATGGAGGAGACCT…	28.5	chr01	10	AAG	OPTRI0023	rejected
>NC_039358.1|29375160:29376001|29375560:29375601	GGCACCAACCCGTTGCGAAATATTAGCAACTAAGATTCACAACTGAAATTTCGCAACCGACCTATTGTCGTTGTGAATCTTTGTTGCGAATTCCTAAAAATGGTGTAGTGTGGAACTGAAATTAAACTCCAAACAACCCTTTAACTCTAATTAACAACAAACCCATGAAAAATAAACACCAAACATACCCAATTTCATAAAGAAATCACTCAAAACAGAAACCCTAAATTCAATCTTCAAATTACCTTTCTCTGTGAATTTCGGATACAATAATCGATTCAACAACGTCATCCTCAGATATGCCTTGATCTCTATTCAACCCTCACGATCTCATAATTTAATTTCATCTCTCAAGACTTTCAGAATCACCAGAGGCGAGAACAGAAGAAGAAAGAAAGA…	29.4	chr01	14	AAG	OPTRI0024	rejected
>NC_039358.1|30596299:30597137|30596699:30596737	GCAACCCAAAATCACAGACTTGATAATAAACGAATCTGTCTGTAAGGACCCGCGAGCTCGTCAACGCTATTAGACTAGTCAAGAGACGATTTAGCCGCTAATTACTCGATTAGTGTAACTCGAACGTTAATTAATAGGAATTAATCTAACCACGATATAGATACGAAACTAGTACCGTCAAATGGATCTCAAAAAGTTACGCAGAATGGACTGCTCGATCTTGTCATTCGGATACGGGATGAAGAGAATTTATCAATTTATTTTCGGAGGGTAAATTTGTAATTTTAGATGTTTCCTAGTGGCTGCACGTGTCGAAATAAGTGTGTGACTCAACAATTTGGTCGGCCTTATCTACCAAAATCAAGAGAAAAACTCTCATTTATTCTTTTCTCTTCTTCT…	30.6	chr01	13	TTC	OPTRI0025	rejected
>NC_039358.1|30939287:30940128|30939687:30939728	AAAGAAGGGTTCGGTTAGCAATTTTTTTTTGGGAATCAGCCGAACTCAATATTTGTTGTTCTAATACAAGTGTTCGGTTAAAGGACAAAATTTTCCAATTAACCTGACCAACCGAACACAATATATTGGTTTTCAAAGAGGATTTCGGTTAAAAAAAAAATTCGCGAACCACGAAGTTCGGTTATGAAAAATTAATTCGTGATAACCAAAGTGTTCTTCCTGTTCTTGGTTTCAGAATGTTCGGTCAGTGAACTAGGTTTTTTTTTAAATTCCTAACTGAACATGCCACTGTAACTTCCATTTAAATCATATTTTGATGATTTTTGCTCAATTTTCTCGATCAAAAACGAATTAAAAGTGATGCATTTTTCAATTGAACAAGGAACTTCAAGGATAGAT…	30.9	chr01	14	AGA	OPTRI0026	accepted
>NC_039358.1|31267638:31268467|31268038:31268067	GATTTTCGGCCAGCGGACATCATGGTTTATAATTGGGTAGACGGGAAGGATGTTTGTCTCGACGTCACTGGGGTCTCTCCGTTTACCAGTGCTAAGACACGCCACTTCATACCAGGTCATGCCATTTCTGCAGCAATTACTCGCAAGAACACTAAATACTTAGATGTTTGCACTTCTCTCGGATATGGGTTCAGTGTTTTGGCCTTTTCCACTTTTGGCGAGCTTAGTACGGATTTATTAACTTTCCTGGAGAGATTAAGGAATTGCATGGTAGGACATGATGCCAACTTTAAGATAGGCAATTCTCTTTTTCATAGGCTAGGAATCGTTATTCAAAAAGGTGTTGGTGCCCAACTTGTTGCTAGGCTACCCACCATCTCTTGTAATATTGATTTTGAT…	31.3	chr01	10	TAA	OPTRI0027	rejected
>NC_039358.1|31267819:31268654|31268219:31268254	GATATGGGTTCAGTGTTTTGGCCTTTTCCACTTTTGGCGAGCTTAGTACGGATTTATTAACTTTCCTGGAGAGATTAAGGAATTGCATGGTAGGACATGATGCCAACTTTAAGATAGGCAATTCTCTTTTTCATAGGCTAGGAATCGTTATTCAAAAAGGTGTTGGTGCCCAACTTGTTGCTAGGCTACCCACCATCTCTTGTAATATTGATTTTGATTAATAATAATAATAATAATAATAATAATAATGTAGTGAAAATAATAATAATAATATTGATTTTGATTAATAAATGCCTTAGTGGCTCCCTTTTATTAAAAAAAATAAAAATAGTAGTAATAATAATAATAATAATAATAAAACGGCCACCTAGCTTAGCTGGTCATCTCCGTTTTTTAAAA…	31.3	chr01	12	AAT	OPTRI0028	accepted
>NC_039358.1|32235450:32236279|32235850:32235879	CCTTGGCGCCTCATGAGACGGACGGCATGCTTGTGATCCTAAATACCAAAAAAAAAATGAAAATAAATACAAACACTTGGCACAAATTTAAGATAGTTACACACTTGAATAAAGAACAAAGACGGGGTGAGATTACTTATGATAGTATTATGGATCATACATGCCCATGAGTCTTTGTATCCAAAAATAACTTTTCCACCATCTCTTGGGGTCCCCCTTGGAAGCTCACCCTCTCTCAGTGCAACCATCAAGTGATGGGGAGGCATGTGAGAATCAACTGGTTTATAGATCACCCTCTTCCTCTTTTTGGTTTCGGTTGAAGTTGAAGCTGAAGCTTCGGTGGGTTGAACAATAGCTAGAGTTTGTTCTCTATCTCCGTCTCCTTCTCTTCTTCTTCTG…	32.2	chr01	10	CTT	OPTRI0029	rejected
>NC_039358.1|32798786:32799618|32799186:32799218	GACGATACACTAACAGTCACCGCATGAACGAGTATTTCAAAAATACAACGAAACGACGAACCTATGCAAAATAGAGAAAAAAATAATAAATAATTAAAAATATTTACCAGGGTGCTGGAGCACAGACACACGACCAACCGACCGTGTCGTGGTCAATCCCACGCCAGTTTTATATTTTTATTATTTTTCATGCATTTTTATTATTTTTCATGATTTGATGAAAATTCTGTCATTTTATCAAATTTCCTTCGTCTTGAAGAAACTCCTCGGTTTCATGGTACTTCCATAAATCCATAAAAAATAATAAAAAATTAAGGAAAGGAGCGTGGGGCGTGACCACTGGCCAACCGGCCATGCCATGGTCCCAACCGGCCCCACACCCCATGGTTCCTTATTATT…	32.8	chr01	11	TTA	OPTRI0030	rejected
>NC_039358.1|34362313:34363148|34362713:34362748	AGTTTTCGAAAGAAAAAACAAAACATAGATATTTAAGAGTGTTTGGTTGCAAAACATACGCAAAAGTTGATTCTGCAACTCTTAAGAAACTGGATGATCGATCTCAGACTCTTGTGCATCTAGGAATTGAGCCTGGATCCAAAGCTTACAGATTATTCAATCCAACAACGAAAAGAGTAATAGTGAGTCGAGATGTGGTATTCGATGAAAAAGCAAACTGGAACTAGAAAGAAACTAATGATGGACCAAGTAGGGATCCAGGAATGTTTCACATGAGATGGGGTCAAGTAATTGATGAAGGCGAAGGACCCATAATCATCAATACCAATGGAAACAATGATGTTAATCAAGAAGAATAAGAGATAATGAAAACACTGAGAATAAGGAAGAAGTAGAAGT…	34.4	chr01	12	AGA	OPTRI0031	rejected
>NC_039358.1|35338459:35339297|35338859:35338897	ATCAATATTATCAGTCACATCAGCATTATCTAAGTCACACTCAAGATGTGTAGCATGCTCATCATCACAAAAAATTTGCACAAGTCCTAATTCAGAATCGTGGTTATCCGATATATTCAAATTATCATCAACAGAAGCAATATATTGTGGCTTAAGTATGGAATCAGACACATCAACTATGTTTTCCTGCATAGGATCATTAGTGTCAACAGAAGATTTGCCTAAGTCATGCTCTTCACAGGATAATTGCACAATATCAAAATCAGTATCAACATCACATGCATATGGAATATTAGAAGAAATATCATTCATGAAGGTCGGGGCAGAAAAGCCTATTGTATTTGAAACCAACGGTTCCACAACATTTTCAGCATAGACATGTTCTTCTAACATAACATT…	35.3	chr01	13	ATC	OPTRI0032	rejected
>NC_039358.1|37213292:37214130|37213692:37213730	GGTTTCTTCCTATCTTTTCTTCTTCTTCTTCACGGGAATTTCTTCTTCAATTATTTTTCTTTTCTTCCTCCCAACTGTGACTTACGATCGATAATATTGATAGATAGTATAATCACATGAAGATTGGAAACAATAGATGAATGAATCGAAAGTTAGGGTTTGAGGTGATGTTTTGAGATGAATCGAGATCTTGCTGTTTGTTATTTCCGAAAGATGTATGAATGGTTTTTTTTTTAATTAGGTATTCTGATTGAGAAGATGGATCTGAGATGTGTTCTGAGATGGAGATAAGGTTTTGTAATTGTTTCAATCAAGTAGAACAGGAAGAAAAGTTAATTTGAGATTTAGAAAATACAGGGAATAATAATAAAGCTTATTTGAGCTTGGATGATGAACAAC…	37.2	chr01	13	GAA	OPTRI0033	rejected
>NC_039358.1|39694775:39695613|39695175:39695213	CATGAATTGAAGGAGTTTTCATGAGTTCATGGAAGCAAAATATTAAAATAATAAAAATATGGGCGTGTGGGACCATGGAGGCATGGCCGGCCGGGTATGGACCGGTCCCACGAGTTTTTCATAATTTTTTAATATTTTTAGGTATTTTTGATGATTTGAGGGAATTTTTCCTAATTTGAGAGAAATACCATAAAATCAAGGAATTTGATGAATTCAAGGAAAAATAGGATAAATAATAATAAAATAATAAAGCAAAGGGCGTGTGGGACCGGCTAGGGCATGGCCGGCCGGCTAGTGGCCTGGTCCCACAAGTTTTTCATAATTTTATTTTATTTATTATTATATGATGATTTGTGCAAAAATACCATGAAATCAAGGAGTTTTTCATGAAATTAGAGA…	39.7	chr01	13	AAT	OPTRI0034	rejected
>NC_039358.1|40410052:40410893|40410452:40410493	TGGTGGAAGGAGGTGGTAGTTATATATATAGGTATTTATTGGGTTGGTTTTAAATTAAATTAGGTTAAAGGTAAGTTAGTCATTTCAGTGTTTTAGGACACCCCTTATAATTATAGGGAAGGTAGCCTAATAAAATCATGTTCCCCTCAATAAAAACCATCGTCCCAAAAAAAATCGTTCTTGATATAAACTATGTGCTTTCATAGTTTCATTTACATTTAGGACTGCAGACTGGAGTGTTGTTTAATAAATGGTGTAGATTTCTAGGGTTTGAAAGATTTTGGTAGGGTTTCTTACTTCCTTCTTCTTATCAATCTTAATTTCCATGAAATCAATGGCAAGTAAAAGAAAGAAACAGATAATAACTCAACCAGAAACACAAAATACGGTGATAATTTC…	40.4	chr01	14	GAA	OPTRI0035	accepted
>NC_039358.1|43156761:43157590|43157161:43157190	AACTTCGGGACACTCTAACTCCAAAGGCCATATATCACTTGATTGATGGCGGCTAACATGGAAGGCTTTCTTGGGGTCCTATAAAAACACACCAGACAAAATTAAATTCACTTGATCACAGATAAATAATATAATAACAATATGCAAACGTCTTACATAATTTTGATAGATCCAACGATCCCAAGAGTGCTTGTAGTCAAATTAGAGTTGCGGGTTTATCGGTTGACCCCACTGTTGCCATCATCGCGGTTTGGAATCATGTCATATCTTGTAGGAAGATGGGATGGGGATCCCTTTTCCTTTTTCTTAGGGGCTTTATCTCCGACATCAGGTTGTCCTAAGCCACCTGCTTGTGAGGATGAGCCACCTGCTCGGTCCGATTTAGGAAATTTTTACCAC…	43.2	chr01	10	TCA	OPTRI0036	rejected
>NC_039358.1|43158785:43159617|43159185:43159217	AGGTTTAAAGGGCGGTGATCTTCCGGCAAATCCGATACTATGAAGAAATTTTTAATCCATTCGGTTTTTTCCTCAACATACTTCTATCTTCGCATGTTTTACACGTTCATATATTTCCTTAGTTTCTTTGCGATGTTTTGATTCTATTGTTGCCTTTTCTTCTTCTCTTTTCCTATTAAGTATCTCTTCTTCCATTGCGGAAATTGACTTGGTGATTTCTTCCTTCCTTCTAAATTTTCTTGTATAATGGCAATTGAGTTGGGTGGTGGATGATGATTGATTTCCTATCGGAGTGGATAATTTATTCTTCTTAAGTTTTTCTTTTTCCATAGCAATGATGAAATCGGTAGTTGGTGTTGGATTTTCCATTGTAAATATGTGGTGGAGCTTACCTTTTAA…	43.2	chr01	11	TAT	OPTRI0037	rejected
>NC_039358.1|45967844:45968673|45968244:45968273	GTGTATTCAACGATGATACACTAACAGTCACCATACGAACGAGTATTTCAAAAAAATACAACGAAACGATGAACCTATGCAAAATAAAGAAGAAAATAATAAATAATTAAAAATATTGACCAGGGTGCTGGGAGCACGGACACACGACCGACCGACCGTGTCGTGGTTAATCCCACGCCAGTTATATATTTTTAGTGCACTTTTATTATTTTCCATGATTTGATGAAAATTCTCTCATTTTATCAAATCTCCTTCATCTTGAGGAAACTCCTCGATTTCATGGTACTTCCATAAATCTACAAAAATAATATAAAATTGAGGAAAGGAGTGTTGGGCGTGACCATTGGCCAACCGGCCATGCCTTGGTCCCAACCGGCCCCACACCCACGGTTCCTTATT…	46	chr01	10	TTA	OPTRI0038	rejected
>NC_039358.1|47775304:47776136|47775704:47775736	CCAAAATTACCACAACAAACATACGTGTATTTATCCAACTCTTACTCGTCTCGTGTAGATACCAAATCAAGAAGAAAGTAAAGAGAGAATTTCCATAATCCATACCACCACCACCAAACCCCAGCCAGGAACCAACTACCCCTTCCCGTCATCAATCATCACACGGAATCTCTCATCCTCCGGTAGTTGTTGTTGGTGGAGTGGGACAAACAGAGAAGCCCATCATTAAAGAAATCGACAGAAGAAGAAAAAAATAAAGAGACCCTTCTTACCTTAAACTGTGTGCAGACTTTTTAACATAAAAAAAACTCATTCTCTTAATATTTTATCGGGATTCAATTCTGTATTTATTTGTTTGTTTTAGCCTAAATCAATACCCACAAAGGAGGAAGATACAGA…	47.8	chr01	11	TTC	OPTRI0039	accepted
>NC_039358.1|49747178:49748016|49747578:49747616	ACATTCGTCGGGTGAACCCAAGCCATGCCGAGCTGCTGCAGAAAGTGTTCCCAAATCTGCCATACGAAAGAAAAATGAAGGAAAAGGTGTTCCACCGACTCCTCACTGTTATTGCAAAAAGGACACAAGTTCACCACTGCAATACCCCTTCTCGACAACATGGAAAGAGTTGACACAACTCTATTTGCACCTGCCCAAACCAAGAAACTAATTTTGGGAGCAAAACTAGTCACAAAACACCAAGGTGACCAAACTTGTGGAACAAAAAATCCAGCCATATTATCTTTAATAAATAAAAACCATTTGATTAAAAAGTGACACAAAAACCCCATATCAAATAATAATGAGTAAATTTAGTTTTTATTTTTTTTAAAAAAGCCAAACACACCCTTTTTATCT…	49.7	chr01	13	TTC	OPTRI0040	rejected
>NC_039358.1|51995728:51996557|51996128:51996157	AATAGTCCCCTGTTAGTTTCTAGTCGTGTTTTTTCTTTTTGGTCGGCCCTCACTGCTGCAGCAGTAATCCAGTGTATGTTCATTGTTCAAGCAGCGCGGGCAAACTTTTTTACCTCTCCGTTACCGAGTTGCATGTTAAGCCTATAGCCCAAGCCCAAACTTTTGTTAGTTTCATACGTCGCCCATCTGAAAATTTGGACACAAATATCTTTGCTAAACCCTAAACTTTCTCTCCCACTCTGTTAAACCCTAATTTCTTCACAGCAATCTTCTTTTCTTCTCCACTGTAATCTGTAAACCTTTCTTCTTTTTCCAATTCAAAAACCCAGAAATCATATTCAGTTTCAGCTATGGTTATGTTAGCTGATGCCAAACAAAATATACAGAATGAGAAGATAA…	52	chr01	10	AAG	OPTRI0041	rejected
>NC_039358.1|52504023:52504855|52504423:52504455	AGTCTAGCAACTGGTGCGAAAACTTCATCAAAGTCTATGCCTGATTCTTGAACGTATCCCTTAGCTACAAGTCTTGCCTTATATTTGTTAATAGTTCCATAAGCATTTCTTTTAACCTTGAAGATCCACTTAAAACCAATCACTTTTACCCCACCTGACTTATCAACTAGAAACCAAGTCTTGTTTCTGTTGATTGAAATAATTTCTTCTCTACATGATTGTGTCCATTTAGTCGAGACCTTTGCTTCCTGAAAATTCCTTGGTTCATCATTAAAAGAAAGTAGCATAATCTCACATTCTTCTGCAGCTTGAAGAACATAATCCTCCAGGTACTGTGGATTTTTTATCTGTCTTGTTGATTTTCGCAGTGGAATGGGTTGAATTATTTCATCGATCTCC…	52.5	chr01	11	TCT	OPTRI0042	rejected
>NC_039358.1|52814552:52815381|52814952:52814981	TGTTTAATATGGTCGACTCAATTTGAGTAGCGATGGACAAAACTTTTTACAATGAAATACCAATTGGTCCTACAAATAATATATTAGAGAGAGTGTAGTCCAATGGACCTAGTCAATTGTCTGTTTGGTCCTATTTGGTAATATAAATTATAATTTGGTCCTAGGGTGATGTCATGGATGATGTAAATGTCATCTTGTAGTGGCAGAAATACCCTTTTGGATAAGGACCGTATATATAGTCAAAAAGTAAGAGAGAAAAAATCATTCTCAGATTTACTTTCTCTCTCCTATATTTTCAGATCTAGAATTTCTCTCTCTTTTTTGTATTTTCTTCCTACTATGAAGATGATGATGAACGATTCTCTATTCTCTCTATTTTTTTCTCTGCTAGTGATGAAT…	52.8	chr01	10	ATG	OPTRI0043	rejected
>NC_039358.1|53471561:53472396|53471961:53471996	TTAGTACCCCGACGACTTACTACCACTCTAACATTGTTTAAAGATGCACAAAAATACTAAAAAATTTAACATAAGTTTAAGAGTTATTGACAAGTCTAAAACCACAACCACAATCTAAGAGTTGAAAACATAATATAATTAAGGTGTATTAGAAACACTCCACAACACAAGCATATCAAATACATTTTCATGGATTCTTCACATTGTCGTTATCTTCCTTCGCTTCATCAGGGTTTGCAACATCAGCAGCTTGGTCTTCCTCCACATCATCCAATTTTCACCATCATCAGCTTTTGCTTCCAACTCCTTTCGTAGACATATGTAGTCACCATTCTCATTATAATAGGGGTTCACTCCAGAAAAGTCAGATGCCATGAAAAAAGTCTTGGATCAAAATCC…	53.5	chr01	12	TCT	OPTRI0044	rejected
>NC_039358.1|55277723:55278561|55278123:55278161	TTACTTTAGCCTATAAAAGTAGATGCTTTGGGCTCATGCCAATCACATATCTTTCTAGCAAAGTGACAGAGACAAAGAGAAAGTTGCAGAAAAAAGTTTTGAGTTTTGAGAATAATAATGGCAAGAAAGAAGTCGAGGACAAAGCCAGCACCAAAGAAGAGAATGTTGGAGAAGCTTGATAAAGTATTTGCATGTCCCTTTTGCAATCATATGTATGGTGTCGAATGTGCCATAGACAAGAAGCTTAAAATTGGAACAGCAGTATGCTGTATCTGTGATGCGCATTACAGCACTAAAATCCATCACTTGACAGAGGCTATTGACATCTACAGCGAATGGATTGATGAATGTGAACGTGTCAATAATGAAGAAGAAGAAGAAGAAGAAGAAAAGAGAAGA…	55.3	chr01	13	AAG	OPTRI0045	accepted
>NC_039358.1|55277885:55278717|55278285:55278317	ATGTTGGAGAAGCTTGATAAAGTATTTGCATGTCCCTTTTGCAATCATATGTATGGTGTCGAATGTGCCATAGACAAGAAGCTTAAAATTGGAACAGCAGTATGCTGTATCTGTGATGCGCATTACAGCACTAAAATCCATCACTTGACAGAGGCTATTGACATCTACAGCGAATGGATTGATGAATGTGAACGTGTCAATAATGAAGAAGAAGAAGAAGAAGAAGAAAAGAGAAGAAAGAAGAAGAAGAAGAAGAAGAAGAAGAAGAAGAAGAAGAAAAGAAGAAGAAGAAGAAGAAGAATAAGAGAAAGAAGAAGAAGAAGAAGAAGAAGAAGAAGAAGAAGAAGAAGAAGAGAAGAAGAAAAAGAAGAAGAAGAAGAAGAAGAAGAAGAAGAAGAG…	55.3	chr01	11	GAA	OPTRI0046	rejected
>NC_039358.1|55277927:55278756|55278327:55278356	AATCATATGTATGGTGTCGAATGTGCCATAGACAAGAAGCTTAAAATTGGAACAGCAGTATGCTGTATCTGTGATGCGCATTACAGCACTAAAATCCATCACTTGACAGAGGCTATTGACATCTACAGCGAATGGATTGATGAATGTGAACGTGTCAATAATGAAGAAGAAGAAGAAGAAGAAGAAAAGAGAAGAAAGAAGAAGAAGAAGAAGAAGAAGAAGAAGAAGAAGAAGAAAAGAAGAAGAAGAAGAAGAAGAATAAGAGAAAGAAGAAGAAGAAGAAGAAGAAGAAGAAGAAGAAGAAGAAGAAGAGAAGAAGAAAAAGAAGAAGAAGAAGAAGAAGAAGAAGAAGAAGAGGAAGAAGAAGAAGAAGAAGAAGAAGAAGAAGAAGAGAAGAAG…	55.3	chr01	10	AGA	OPTRI0047	rejected
>NC_039358.1|55346725:55347563|55347125:55347163	TCTAAATTCCCCAATGATAACGGAGTCGTTTGTACTAAGCAGAAACTATATTTGCTATAAAAACTAAAAAAACGATACAGCCGTGGAATCAAAACGATCTCAACTACAGATTGAGTATCTACCGTAGTATACTAAACATACTAAATCCTACTTTTTGTATTTCACTTTTTGTAATTTTGTATTCTAGTAAAAAAAATTGCAGTTATAATTTCACTGCTGGCTCTGGTTTACGAAGAGTCGAAAACAGAAAATGAAAGTTTGAGAGAGAAAAGAGGAGGCTGGCTGTTATTATGAGTCGCTTTCTCTCTCTCACTCTAAAAAAACAACAAAATGGAAAGATCTCAACCGATTTAAAAAGGTGACCTCTTCTTCACACGTGATTCGAGCGATTTCTCTTCC…	55.3	chr01	13	TCT	OPTRI0048	rejected
>NC_039358.1|55800147:55800976|55800547:55800576	GTATCACTGAAATTTCATGTTTCGTCCAGAATAAAGGCATAAACATGATAAAATCCTATATTATCGTCCAGTATTTTAAAAAATAAATACCGATCGATTCTTTTAGTACAAATTTAATTTTAAGAGCTATCTAGAATTGCTTCCAAGAATATGAATTGGGATTTTAATAAAAAAAATTTCACAAAAAAGCATTTATGATCTTCCAAGGCACTAGCTAGTACTATATTACTCCGTAATAATTTATTAGTTTGCTTTTAAGAATATGTGAATTGGGAGTAAAATAGTGCAACGTAGTTGACTAAAGTAGTAAAGAAAAGATACTAATATATATCCAAGGCACTAGTAACAAAGGAATTAGCTAGTATAATAATAAGTACTCCAGTTTAGATGTTAAGCGGT…	55.8	chr01	10	AAC	OPTRI0049	rejected
>NC_039358.1|57347598:57348430|57347998:57348030	ATGGATTTTCCATCTTCAATTTTGCATTGGATGACTCAATTACATTGAGGACAATGTAATGTTTAAGTGTGGGAGAGTGGTTAACGTTTTACTTTTCCTTTTCAGGAATTTCCTTACATTTTATGACCAGCGGTGTAGCGGGTCTCCAAAAAAATAAATAAATAATAATAATAATAATAATAATAATAAAGAGATTAGTCCTGATTTAACATCCTTTTTAAAGAGATTGAGAAATTGTATGGCTAGACATGATGCTAATTTTAAGATAGGCAATTCTCTGTTTCACAGACTAGGAATAGTTATTCAAAAAAGTGTTGGTTCCCAGCTTGTTGCTAGGTTACCCGCCTTCCCCTGTAATACTGATTTTGATTCATAATAAAAGCCTTCGTGGCCCCTTTT…	57.3	chr01	11	ATA	OPTRI0050	rejected
>NC_039358.1|58151462:58152300|58151862:58151900	CTTGTATGCACTGTTGTTTTTGACATGCCCAACGCCTTCGTTGTGGATCTTATATTTGTTCGGCGACTATAAGGAATTGATTTCATCATTTCAAAATCGATTTGAATCTTCTTACGACCAATCTTTTTCACCATTTGTGAAGAAACGTCAACCGGAACACCATTTCGAATAGCTAACTTAGCAGCATGCCAAAGGCGCTCAACTTACCTTTTTCCTACGGAAAAATGATACGCAACCCTGGATAAAGTACCCTTCGGCAGACTTTCATTTACAGACTCATTTAGTAGCATTTGTATGATCAAAGACTTTTTAGTAGGTGTAAGATTTTTTCGTTTGTTCCATTGTCGAATATTTGTAGGAGTGGGTGATTCTTCTTGTACAGGTTGATTTAAATCAATT…	58.2	chr01	13	GAG	OPTRI0051	rejected
>NC_039358.1|59068382:59069223|59068782:59068823	TGGTCTTTACCAGGAGGAACAAAACTGTAGAGATTTAAAAAAAAACCTCTTGGGATACTAGAATTCAGGGTTCCAACGCCTTTGTCTTGGTTAACAGATTGGCTGTGGTGAAAAGATAAATTAGTCTATGGAATAAAAACGATTTTGGCAACATTAGGAACAATATTTCTTACCTAAATAAGAAACTGGATCTCATTCTGAGTAGAACTGATGTTAGATTAAATGATCCTGAGTTACTGGAAACTAAACTTGAAATCTAAAAACTTCATGATTATGAAGAAGAATTTTGGAAAATCAATGGTAGAGAGAACACTATTTCTCTAGGTGATAGAAACACACATTTTTTTCATCAAAATGTTGTCATAAGACAAAGACGTAATAGAATCCTAGGTCTTTATG…	59.1	chr01	14	ACA	OPTRI0052	rejected
>NC_039358.1|59779704:59780536|59780104:59780136	CTACCTCTAGACTCAATCAAAACTAAAGACTCAATTTCAGTTATGGATCAAGCCGAAAAACAAAAAACTATATGGATGTCAATTGGGCAGTTCTGCGCAGCATCAAGATATAGATGTCTGACTACCATCTTAAGCGACCACTTCTACCACCATCTAAGTTCTTGTGCTTTTCTTGTGGAAAGCATTGACCAAAGGCCTTCCAACCTTCGACTCCAACATCCGCCCTCGGTGCAACCTCGATCTAAAGACTGCTATCCTGCTCCACTATCATGTTGTTGCTGATTCACGGCTTAATAATCAAATTATGGGGTATTATATGTTGTGTGACAGTCTCTTAGTAAATCTATATACTTCATGTTATCTTCCTTGTACTATAAATTTCCGCCTAATCATTTTTGG…	59.8	chr01	11	TTA	OPTRI0053	accepted
>NC_039358.1|60430156:60430985|60430556:60430585	ATGGATTTAAAGAGTTTTGATAAATTTAGGGAGTTTCCCTGAAGTGAAGGAGTTTCATGAGTTCAAGGAAGTCAAATATATTAAAATAATAAAAACAATGGCGTGTGGGGCCGTGTGAGGCATGGCCGGCCGGCTAGAGCCCGGTCCCACAAGTTTTCTTAATTTTTAATAATTTTTAGGTATTTTTTCATGATTTGAGGGAATTTTTCCTAATTTGAGAGAAATACCATGAAATCAAGGAATTTGATAAATTCAAGGAAGATAAAATAATAATAAAATAAAGGGGCTTGTGGGACCGGCTAGGGCCCAGTCCCACAAGTTTTTCATAATTTTATATTATTTATTTCCTAATTTTTGAAAATACCATGAAATCAAGGAGTTTTTTCATGAAATCAGAGA…	60.4	chr01	10	AAT	OPTRI0054	rejected
>NC_039358.1|61581815:61582656|61582215:61582256	TACACAAACCAAGGACAATCATGTTCTGTTTTAAACCTACACTCAGCCTTAATTCTAGAGGGAGCACTTCTATCCAAAATATATTGACACTTATTAAGAACACAATAACCCCTGAGATGTTTCTTAAATGCTTCCTTATTTGCAAATCTAGTTTTTACCTCCATTTTGCTAGGATCTACTGGAGTAAAAACTTCTTCTTCAGGGAAAAGATCTACATCATGCTCACCCTTCATGTACTGACCAAAATCATCATCAAAGTCATCCATGTAAGCAGGTCTTTCATCCACATCCTTACCTTCACATTCAAGATCAACATCAGTACCATATAATAAGTTACAAATTAAATAAATGAAATCAGTTATAAATGAAATATACCTTTTTCTTTGCCTTCTTTTTCTC…	61.6	chr01	14	CTT	OPTRI0055	rejected
>NC_039358.1|61824258:61825102|61824658:61824702	TTAAGAACAAACCCATTATTAATTCAATCCCCTTAACATCAAATTCATCTTCTAAACTTCTTTTGAGAATTTTCATATGAACCCGTAACCCTAATTCCAAAATCATCTACCAAATCATCTTCTTCTTTGTTTGAGTCCACCGCAACCTTCAATTGATAATACCCTTCTCATATTTCCTCTGATTCATCTACTTCTTTTCCAAATTAAACCTTAAATTCAACTTACAGTAACATCAAATCTCTTCTCATGGTTCTCAATCAACTTCAACACCACCACCTTCTCCATCGATACAACTAAAAGCTTATACGAATCACCCACATCAATCCAAGCTCGCTCTGTCGTCTTAAAATCGAGAGAAAGAAGAAAAGAAGAAAGAACAGAGGAGCAGGGGAGAAGAAG…	61.8	chr01	15	GAA	OPTRI0056	rejected
>NC_039358.1|62392418:62393256|62392818:62392856	ATATTAGAGAAAATAATTATAATAAAATATTAATTAAGGCGTCTAAGGGACCAGGCCCACCGGCCGGCCGAACATGCTGTCGCGGTTCGGTCCCACACCTCTTCCCATATTTTATCTTATTTTATTATTTTCCTTGAGCTCATGAAAACTCCTTCATTTGAACAAACTCCTTCGTCTTATGAAACTCCTCAGTTTCATGATACTTCCTTCACATCTAGGAAATAATATAAAATTAGGAAAGGTGTCACGGGACTGGCCTATTAGTCGGTTGGCCATGCCTTAGATGTGGTCGGTCCCACACCTTGCGACCCCTCATTTTTATTATTATTATTATTATTATTATGAAATCATATTATTATTATTATTATTATTATTATGAAAACGTACCTCTGAGGGCTT…	62.4	chr01	13	TTA	OPTRI0057	rejected
>NC_039358.1|62573058:62573893|62573458:62573493	AAAAAGTAAGGAAATTAATGAACAGATATCCAACATTACCACTATTGCTTTCATGAATGTTCTCAATTCCACTATCTTGTGAATTGGGAGCATAGTCTGATCCATGTGTCAACACAGTTCCAACCTGTTGGCTCCTTGAACTATGTTCACCATGACTTGATTCAAATACTATGGGGCTATGTCTAGGAGGAGAGGGAGGCCAGTCCAGTGTGGGTCTACATTCCCTTGAAAAATAAGTGATCATCTGAAACATCAACAAACATAATGAATACGCAAACAGAATTGTATATCAAGCAAAGTAATCACAATAATATAGTTCGATACAATTATTTATTGATAAATAACAATACTGGTTGAATCCATGATGTTAAACAAAGTTTCTCGGCATTCAAATACTGG…	62.6	chr01	12	ATA	OPTRI0058	rejected
>NC_039358.1|63057089:63057921|63057489:63057521	CGAAACAAGGGAAGCAGATACAGCTCTTTTCATGCACGAAGTTGTATTCTTAAACGAAGGGAACCTAATACCAAATAACTACGAATCAAAGGATGGAGAAGAAGGAATCTAGTATTTAGATAATGGAGCCAGCAATCACATGACTGGTAAGAGACACTACTTTTCTGAACTCAATGAGAAAATCAAAGGACAAGTGAAGTTTTGGGATGGATCTTCTGTAGAAATTGAAGGGAAAAAAACTAATGATGGACCAAGTAGGGATCCAGGAATGTTTCACATGAGATGGGGTCAAGTAATTGATGAAGGCGAAGGACCCATAATCATCAATACCAATGGAAACAATGATGTTAATCAAGAAGAAGAAGAGAATAATGAAAACACTGAGAATAACGAAGAAGT…	63.1	chr01	11	AGA	OPTRI0059	rejected
>NC_039358.1|64710235:64711079|64710635:64710679	AATTTAGGGAGTTTCCATGAATTGAAGGAGTTTTCATGAGTTCAGGGAAGCAAAAAATATTAAAATAAAAAAAACAAGGGCGTGTGGGACCGTGGAGGCGCGGCCGGACGGCTAGGGCCCAGTCCCACGAGTTTCCCTAATTTTTATGTATTTTTAATGTATTTTTCCATGATTTGAAGGGATTTTCCTAATTTGAGAGAAATACCATGAAATCAAGGAGTTTCATGGGATGAAGAAAATCCAAAAAATAATAATAATAAAATACACGGGCGTGTAGGACCGGCTGAGGCATGGCCGGCCGGCTGGGGACCGGTCCCATGTGTTTTCCTAATTTTATATTATTATTTTTATGTATTTTGAAAATACCATGATTTGAAGGAAATTTCATGAAATCAGGGA…	64.7	chr01	15	AAT	OPTRI0060	rejected
>NC_039358.1|65930952:65931781|65931352:65931381	GGAAAGTTAATAAATCCGTACTAAGCTCGCCAAAAGTGGAGAAAGCCAAAACACCGAATCCATATCCGAGAGAAGAGCAAACATCTAAGTATTTAGTGTTCTTGCGAGTAATTGCTGCAGAAATGGCGTGACCTGGTACGAAGTGGCGTGACTTAGCACTGGTAAACGGTGAGACCCCAGTGACATCGAAACAAACATCCTTGCCATCTATCCAATTATAAACCATGATGTCCGCTGGACGAAAATCCTTATTATTGATGACGCCCAAAGAAACCTCTTTTCTAGCCAAAACCCCAGCTCTGTAACACATGTCTGCCAGAATATCTTTTACTAAATCATGTCTGAATTTAAGCCCGACCTCGCTAGCACAATGGATAGCATGGTCTCCAAAGATATCTT…	65.9	chr01	10	TTA	OPTRI0061	rejected
>NC_039358.1|66253196:66254025|66253596:66253625	TGTTCTTTACGCACTTCCTTGTGCAGTAAAAACTTGGTTTAGGGGTAAATCTTGGTTTTTGATAGTTTCAGCGTCTTCACGTTTTCATGACATGAGTGTAAAGTTGTCGTCTGTAAATATTGTATTTTGGATAGATCCCCATATTTTCAGGCTGTTAATTTTTGGGGATCCATTTCTGTACATTCCAGTAGGTATTTTTATTTTGGTTTACTTTTTGCATTTTCCATCTTAATTTTTGCGTTGGATGACTCAATTACATTGAGGACAATGTAATGTTTAAGTGTGGGGGATAGGTTAACTTTTTACTTTACTGTTTCAGGAATTTTATTGCAAATTATGATCAGCTGTGTAGCGGGTCTTTTGTAGGATATTTTCAATGACCAGCTGTGTAGCGGGTCT…	66.3	chr01	10	ATA	OPTRI0062	rejected
>NC_039358.1|66893419:66894251|66893819:66893851	ATCAGAAATAGCTTTTTGACTTCTAGTCGAAAAGTCAAAAGTTAGTTTGGTTGTCAAATTTCAAAATGACTTCTAAAAGTCGAAAAGTTAACTTTCTTTGAAGCAAAATAATTTTGCTTCTGACTTCTGCTTATGCAGGTTTGTATCTAAAGGCGCTTTTCGCATGTAGGAATTACCAATAGGTACCATTATAGTGTTCTTAGTTAGTGGCAGGTCCACCTATTAAAGCCCACTAATCAGAGGTCCATAATTAAAAGAAAACATGAAAATGGACCAAATTTTTTATGCCCAGGTCCTGCACACGTGTGGAACATATGAGGACGTATTTTTAAATACCGAAAACACCCTTAAGTATATAAAGCAGTAACCAAATCCATTTCTTCTTCATTTCTCGATCTA…	66.9	chr01	11	TTC	OPTRI0063	rejected
>NC_039358.1|69435748:69436583|69436148:69436183	GTATTCAACGATGATACACTAACAGTCACCGCACAAACGAGTATTTCAAAAATACAACGAAACGATGAACCTATGCAAAATAGAGAAGAAAATAATAAATAATTAAAAATATTGACCAGGGTGCTGGGAGCATGGACACACGACCGACCGACCGTGTCGAGGTCAATCCCACGCCAGTTTTATATTTTTAATGCCTTTTTATTATTTTCCATGATTTGATGAAAATCCTCTCATTTTATCAAATCTCCTTCGTCTCGAGGAAACTCCTCGGTTTCATGGTACTTCCATAAATCCATAAAAAATAATATAAAATTAAGGAAAGCAGTGTGGGGGATGACCATTGGCCAACCGGCCATGCCTTGGTCCCAACCAGCCCCACACCCACGGTTTTTTATTATT…	69.4	chr01	12	TTA	OPTRI0064	rejected
>NC_039358.1|69561575:69562416|69561975:69562016	CTAAAATAATCAAGGAGTGTGGGACCGGAGGGCCATGATGGCCAAGTGGACCGGACAAGTAGGACATGTTGGTGCACAGGGAACCATGTTGGACGTGCGTCCATTCCTGAGAGTTTAGGTATTTCTGTTGCACACTTGTGCAATATTTTGTATTTTCAGAAGAGTTTGATCTTGACTGAAACTCTCAATTTTTGCATGAATGAGCAAGTAGGCTTTGCTCGCGTGTCCAATTTTTTAGAATATTAAAATAATGTTATTTTTATATTTATTACTGAAAAGGCCTGGCGGTCGTGGGACCATTATATTTTTGTACGCTTTTTTGGAGAATTGAACAATATTTGGAGAAATATGAAAAACTAAGAGTTTGCATGAATATGGGAAATCAAGAGTTATGAAACA…	69.6	chr01	14	AAT	OPTRI0065	rejected
>NC_039358.1|69606544:69607385|69606944:69606985	TTTTGAATATTTTGTGAAACACCCTTTATCCAATTTGGAACATCAGATCTTGTCTTTGCATTTACAAAGTTATCTCTCTTTCTATATTCGGGTCTTTTATGAGATGACCTTGTCGAGTGGTATGCAAAATTTGAACTATCATTATAATAATTCTTTTGCCTAAACTTATGAAAATAATGATCTGAGTTCTTATGAGGAGAAAACTTAGCAAATTCGTTTGATACAAAATCAAGTGCATCTTGCATCTTACGAACTTTGCATCCCCATTGCAAGTGTCCTTTATTACCACAATAATAACAATGCTTAGTATAAATATATGAAGTATGAGTTTTGATGTTACCTTTTTGTGGATCCTCTTGCATTGGAGATCGACGAGTTTTCTTCTTCTTCTTCTTCTTA…	69.6	chr01	14	TTC	OPTRI0066	rejected
>NC_039358.1|69922513:69923345|69922913:69922945	GAAAATTATGTGAATCGCTCACACGAGGAAATTTCGTGAATCGTTCACGTTTTAACGAAAATCAAGTTATGATTTATAATGAGGTTTTTGTTCGCCTTTGCAGAAGCGAACAGACTCTCGAAACTTTCGTGTTATAGTCACTACAGCTAGCGAAAATGTAAACAGGTAAGAGTTAAATTGTTACCGTTTTTGTAGATGCGCACTTTTCATTCCCTGATCCATTGTTTTGTTGAATGATGTGCTGAAGTAAAATGTTGTATGGATGTCACAACAATTTTGCAAGGATGACTGATTCTCATGATGGCACCACCAAAGATGATAATGCTTCCAGAGATGATACTTTCACAGATGCAACCTCAGAAAATGGTACCTCTGTAGATAGAACTTCTGTCGATGAAA…	69.9	chr01	11	AAG	OPTRI0067	rejected
>NC_039358.1|69979278:69980110|69979678:69979710	CTAGCCACATGTATATAAACATGGTAGCAACCCAATACCGGTTACTATATCAAGAGGCAATAGTGATGAGCTTTCCCAAATTAGAGTTGAGAAACGCAGTTGTGCAATGCGTAACAAACATAAGCATATTCGCTTGCGTGATGACTTGATCGAACATATATGGTCAGAATATGGGGATAATTAAAAAGTTGGACAACAGGATATGTTTAATCATACGGGTTGTTTTTTTATGAAAATTGATGTTTGTCATTTTCTTTATATCTTTACTTTGGATAATAATAAAATCATTTTCGTTTCTTCTTGTCCTTTTCTTCTTGTCGATACTATATTCTTATCCCTGTGGATTACTTTTTTCCTTTCCATTCATTTTTTTTTATTTGTATCCTATAACAATGCACA…	70	chr01	11	CTT	OPTRI0068	rejected
>NC_039358.1|71910236:71911071|71910636:71910671	ACTTGTTGAATCTGATGCAAGGATTAACTCTCAACAAAAGAGTTTTGAAGAGAAAGAAGGTGTATATCTCTCACGAGAAAAACACCTTGAGGCTGATCTAGATGGTGCTCTTGATAAAATCAAGATGTTGGAAGAAGAAAATTTGTACTTGAAAAATCTAATGATAGCACAAACAATTTATCTTCATAAGGAATCAGGTGCTTCCAACGATAACAATGAGATAAAATTTGTTAAAGCTACAAATTCTTCTCAACCAGAGGTTTCCACTGATGACAAAGATGCTCATATTTCTTGTAGAGAAGAAAAGTTTGTCAAGCCTAAGAATAGTGTTCAACCAGCAGTAATCAAAGAAGGCATTTCTTCCAATGACAAGAAAGCAACAACGTTGAACAAAGATAG…	71.9	chr01	12	GAA	OPTRI0069	rejected
>NC_039358.1|72167084:72167928|72167484:72167528	AGCTCTCTTGACAGCATTTTCTCCTTCCCATTTCATAGCAAGGAATGGACCATCACTTATATATTTCATAAATGGACCAGTAAATGTGGATCTACCTTCCTTTGCAAAGTGAGCCTCTATAAATCTTGGTGTGACACTAAGACATCTGAGGTCTAAAGAGAAAAAAGGAAAAACAAAAAAAAAGGAATAAAAATCAAGAAAAAGCATAAAGAACCAAGATTCTTTAGTTACCTGATAACTTCAAACCAATATTGGTAAATTCCTGCAAGACAGCACCAACAGTGCAACTTTTAAACACAGAGGGAAGACACAATACAAAGGCAAATTCTACTTCTTGTTTCTTCTTCTCCCTGGCTTTCTTCGCCTCGCTTTCTCCTCCTGCTTCTTCTCCCAGCCATG…	72.2	chr01	15	CTT	OPTRI0070	rejected
>NC_039358.1|73259936:73260768|73260336:73260368	AATAATAAATAAAACATGGGATTTCAAGGTGTGGGACCGGCACGGCTATGGCATGGTCGGCCAGCTGACAGACGCGGTCCCACATGTTTATCCCAGTTTTATGTGATTTTATGTGTTTTCTCTGATTTGAGGGAAATTTCATGAAACTGAAGAGTTTGGTGAAATTAGGGAATTCTCATGTGAGATAAAATAATAATAAAATAGGGAATGAGAGTGTGGGACCGGCATGGCTAAAGCATGGTCGGTCGTCCATGAGCGCGGGTCCCAAGCCACTCTTCCCAATTTTATGTAATTTTTGATGATTTTAGCTAACTTTCATAAAATCAAAAGGATTTGTTGAAAACCAAGATATTTTGTTAAAATCAGGGAGTTTTCATGAAATCAGGAAACAAAACACCA…	73.3	chr01	11	AAT	OPTRI0071	rejected
>NC_039358.1|75258773:75259614|75259173:75259214	CATTTAGTAACACACCCACATGGCAAAGATCCATAACAGGTGCATCAGTTCATTTCCCCTGTCAAAATTTTAGCTGTACATAAGAAGTAAGAAGTAACGATAAATCCACAACATAATTTTGTGCAGAAAGCAATGAAGTGGAAGTAGTGGGTGGAAGAAGAAAGAAAAAGAAAAGACAGCAAAGAAAGAAATAGAGTTTGGGGAAAAAGAGTTGTCAGTTGTTGTACTAGTCCTGTTTTTTTAGTTTCAATTTTTTTGTTATTTTGTGGTATATTTTTGGTTCGGGGTTTTCAGCGAACGCTTCAACCGCAATCTCCTCTCCACTCCTCTCTCTCGCCAAAAAGGTTGGTACTGCTGATTCCTCCTCCTCTCCCTCCACCCATTATCGTTATCATTTCT…	75.3	chr01	14	CTC	OPTRI0072	rejected
>NC_039358.1|75741925:75742760|75742325:75742360	GGTGTAAGCTTTGCATCTGGTGCCGCCGGATATGATCCACTTACCGCTAAACTCGCGGTATATACCTCCACTTTTATGACTTGCTTAAAAATGACTTCAAATTTGTTTATATGTGTATATGCTGCTCATCGACTGTTTTCATTTGGTCAATTACTAAACATAGACGGCTTTAAGCATGGACAAACAAATGGATCTGTTCAAAGAGTACTTAGCTAAAGTTACAGCCGCCGGAGGAGAAGAGAAAGCTAAGAGTATTTTGTCAGAGAGTGTGTACCTAGTTGTTGCAGGAAGTGACGACCTTGCCAATACCTACTACCTTTCAAGATTAAGAAATAATTACGATATCCCAGCCTATACTGATCTTATGGTACAAGGAGCCTCCAGTTTTATTCAGGTATG…	75.7	chr01	12	TCT	OPTRI0073	rejected
>NC_039358.1|79706771:79707606|79707171:79707206	GAATCCTTTATCAAATTTCAGCGAGTAGTCATTTCAATAGGCAATCAAATTTCAGCGAGTAGTCATTTCAATAGACAATCAAATTTCAGCGAGTAGTCAGTTCAATACTTTATCAAATTTCTATCAAATTTCAGCGAGTAGTTATTTGAATACTTTATCAAATTTCACCGACTAGTCATTTCAATACGACAAACACCTCACTGACAAACAGTTTACAAAATTTGTCAAATACTTTATGTTATTTTATTTATTAATCCTGATGGAAAATGGAAGCATGTGATCTCCCTCACTCACTCTATAAATACCAACACACCTCTTTTTACAATCACACACTTATTCTGATTCGGATAGAATATGGAAGCATATGAGAATACCGCTCACTATTGTTCTTCTGTTTCA…	79.7	chr01	12	TCT	OPTRI0074	rejected
>NC_039358.1|80501014:80501846|80501414:80501446	TTCACATGATTTGAATATATCTTGAAAGATCCTTGTATATCTGCACAATATTTGTATCTATCTTGGAAGATTCTTATCTATCTCCTAAGATTTGTGTCTATCTCAAAATGACTTGTAAAATAAGAAGTTTTTTTTTTTTTTTTGGGGGGGGGGGGGGGGGGGGGACTACTCTTAAGTTTTTGAGGTGGTTATTGGTAGTAATTTCCAATCACCCCTTATCTGATTTTTTTCTAAATACCTACTTTACCCTTAATGATTAACTTAGTTAGTGTGATGATTAATTAGTGTTAATGTTATGATTAGTAACTGATTAGTTAGTGATTAGTGAGTTATATTAGTGGGATTGTTTTGTTATAACATTATTATTGAGAGATAAGAAGTAGAAGAAGAAGGAAATAT…	80.5	chr01	11	GAA	OPTRI0075	rejected
>NC_039358.1|81375429:81376258|81375829:81375858	TTTTCTGATTTGTTTAGAAAGCTAGGTGTGCTTGGATTTTTCAGGGCAGGAAACTCAACCCAGTTTTTAATTGTAAATCAAATATGCTCAAACCATTTTCAGCTGAATACTATAATTTCCAACGTTTGAAGCAATATTTTGGAATCCTATTATTGGGGCTTAGAAAGTCAAGTTTTTTTGGGGCTTTCTAGGGTCATCAAATATCAATTGGGACATCCCTCATCATATATTTATATAAAGACTAATATGATCCCATATGATTTTAGATAATAAAATCTGATTAACATTATTAATCATGATTAGCAAATCAATTAAGACTAGTTCATCTCTTTAAGTGAAGTGATGAAACTGAAAATCAAAACAAAAGAAAATCATAGGGAGGGGGAGGGGGAGGAGGAG…	81.4	chr01	10	GAA	OPTRI0076	rejected
>NC_039358.1|83169071:83169906|83169471:83169506	GATGGAAATGATCGAAGAGACTAAACAGAGCACTGTGTTTTTACTGTGTTTTTACTATATGTTTCAACGTCTTTGACTAGAGCCTTTCATTACAAACAACGTCATATCCCACTCACTGCATGCACTCAAGATATATTTGTGTTTCATACTTTCACTACACTAGGACTCACTTCACCCCCAAACTCACCAGCCAAACGCATCAGATGCCAAAAAGAAAACAGAAATTAGATGGAGAAAAAAAAAGAGAACAGGAAAATCCAATAATGGAAGGAGAAGGACTAGGCAAATGTCTTATCTTTCCCCAAGTGGTAAAAACTCACAACCACAAATTATAATGACAGAGAGAATAGAAAATGAATAATAATATGTTAGATTTTATGATTTGATATGTGAATGAAT…	83.2	chr01	12	GAG	OPTRI0077	rejected
>NC_039358.1|84218272:84219104|84218672:84218704	GGATTTTGCAGAAGATGTTGCAGTTGGTTGGGAAGATTGAGCAACGCTTGTTTGCGTCTTAGATCTGCTAGCACAAGGTTGAGAATTTGCAGCAGATGCACCTCCAGAATTTGCAGCAGCTTTAGCTTTGTACTTTCTCTTTGGTGGAGCTTCAACTGTTGTCTTCTGTGTGCCATCAACACATGTTCTAGGCTTGAATCCCTTAGGATTTCCTCCAACTGGACCACCAACACAAGTTGATAAGTAGTAACCTTCATTTTTACACCTACTACATCTTCTAGCCTTCTTCTGACCTCTTGGTTCATCATATGACAATATCCTATTCTTCCTTAGCCGGCCTGGCTTTCTAATGTCTACTGGTGGCTTCATCATTTCTGGTTTTTCTGGCTGCAAAGAAGT…	84.2	chr01	11	AAG	OPTRI0078	rejected
>NC_039358.1|85054068:85054897|85054468:85054497	TCTTCCTCATCTAATCCTGTGTGTTTCATCAATTTGAGAAGGTAGTGTTCATGTGAGTCAATTTTTTTTAATAACTTCTATGTCACAGATTTTGTTATCTTCTTTGTCAAAGAGGTTTCTAATCTTTTGACGATATTTGTTTCTAGGTCAGCAAGGTCTGCCTTGGTAAAAGGTTGATCTGCCATTGAAGTTGATGAAAAAAAAGGGTTTTGAGTAGTTGCGGAAGTGGTGTTAGGATCTGTTTTTTGATAAGAATCTAAAAATGTTGTATCTGATACCAACTAATGTAGCACATATAAGGGTGAAAGCAAACTAGTTGTCGGGGATGAGGATAGTTTAAGTTTCGTCAAAAACTTAATAAAATCTGATTCAAGGATCAAGATCTGGAGTTGTAATTTG…	85.1	chr01	10	ATA	OPTRI0079	rejected
>NC_039358.1|86876647:86877476|86877047:86877076	TGTATTCAACGACGATACACTAACAGTCACCGCACAAACGAGTGTTTCAAAATACAACGAAACGATGAACCTATGCAAAATAGGGAAAAATAATAAATAATTAAAAATATTGACCAGGGTGCTGGGAGCACGGACACACGACCGACCGACCGTTTCGTGGTCAATCCCACGCCAGTTTTATATTTTTAGTGCATTTTTATTGTTTTCCATGATTTGATGAAAATTCTCTCATTTTATCAAATCTCCTTCGTCTCGAGGAAACTCCTCGGTTTCATGGTATTTTCATAAATTTGTAAAAAAATAATATAAAATTAAGGAAAGAAGTGTGGGGCATGACCGTTGGCCAACCGGCCATGTCTTGGTCCCAGCCGGCCCCACACCTCACGGTTCCCCATTATT…	86.9	chr01	10	TTA	OPTRI0080	rejected
>NC_039358.1|87602815:87603656|87603215:87603256	ACACAAACCAAGGACAATCATGTTCTGTTTTAAACCTACACTCAGCCTTAATTCTAGAGGGAGCACTTCTATCCAAAATATATTGACACTTATTAAGAACACAATAACCCCTGAGATGTTTCTTAAATGCTTCCTTATTTGCAAATCTAGTTTTTACCTCCATTTTGCTAGGATCTACTGGAGTAAAAACTTCTTCTTCAGGGAAAAGATCTAGATCATGCTCACCCTTCATGTACTGACCAAAATCATCATCAAAGTCATCCATGTAAGCAGGTCTTTCATCCACATCCTTACCTGCACATTCAAGATCAACATCAGTACCATATAATAAGTTACAAATTATAATAAATGAAATCAGTTATAAATGAAATATACCTTTTTCTTTGCCTTCTTTTTCTC…	87.6	chr01	14	CTT	OPTRI0081	rejected
>NC_039358.1|89662968:89663803|89663368:89663403	TGTATTCAACGACGATACACTAACAGTCACCGCACGAACGAGTATTTCAAAATACGACGAAACGATTAACCTATTGAAAAATAGGAAGAAAATAATAAATAATCAAAATATTGACCAAGGCGCCAAGGGATTGGATTCATTGATTGGCCGACCGTGCCATGACCAATCCCACGCCAGTTTTATATTTTATCATGTTTTTATTATTTTCCTTCATCCGATGAAAATCCTTTCATTTGAACAAATCTCCTTTGTCTCGAGGAAACTCCTCGACTTCATGGCGTTTTCATAAACCCATGAAAATAATATAAAATTAAGGAAAAATAGTGTGGGGCGTGACCATAGGCCAACCGGCCATGCCTTGGTCCCAGCCGGCCCCACACCTTATGGTTCCTCATTATT…	89.7	chr01	12	TTA	OPTRI0082	rejected
>NC_039358.1|90313774:90314615|90314174:90314215	TATGCTCTTTTTGTTTTTATGGAACATTGGGCATGCATTTACACTTTCCACAGAAGCTTTAAAGCTAAAATCGGCACAACCGAGTACATTTTTCACAATGAGTCAAACAGGTTGTGACGACTTACAAAGAAATGTTAATTCGGGGGACCGAGTTGCAGATTGCAGTTGTATTATTGCCGATTCAAATCCGACCCTGATGCAGAGTGCCTTTTTATCTCACACCAGAGAGAGAAAGGAAAAAAAAAAAGAAAAGAAAGAGAGCACTAAATTAGCTCAGCTGCATCAAAAATGGTTTTATATTTCTTCAACAACAATATCAAGAACAGTAAAGATCTCAGCTGAGAAAACCCCAAAAGAAGCCATGGAAGGAGGAAAAGGTAAAGGAGAAACCAACACTTG…	90.3	chr01	14	CAC	OPTRI0083	rejected
>NC_039358.1|90650751:90651592|90651151:90651192	AAAAACCCACACATCAGGTAAAAAATCCCAAAATTCAAAAATTTAGGTCTAAAGTTTGAAACTTTGAAGTAATAAAGTACCATCTGTATCAAGTAGAAGAAGTCTTTTCTGCTTCAATCGTTCTCTAAGTGAATTTACAGTTGCTGCTGCAGCTACATGCCGCTCTTTAAGTTCTGCAACTGACATCTCTCAAAAAAAAACCCTAAAACCAAACACCAAAAATAGCTACTCCACCAGAGAGATACCAAAAATTCTACAAGGTAATCATCACAAAGGAACCTTCCAATCAAAATCAATTATAACCTAAATTTTTTGAGAAGAAGAGATAAACAAAATATTCAAGAAATGAAGAGGAAATTGTTAAAAGGGGGTTTAGGTTTTGAGGAGAAGAAGAAGTAA…	90.7	chr01	14	ATG	OPTRI0084	rejected
>NC_039358.1|90756351:90757189|90756751:90756789	AGAATGGGCGAGATATCTGTTTCGACGTCACCGGTGTTTCACCATTTTCCAAGGGAGGAAACCGCGCCTTCACACCGGGTCACGCAATCTCTGCTTCTATCACACGCAAACGCAACAAATATGTTGACCTGTGTTCGTCTCATGGATACGGTTTCGGCGTTATAGCTTTTACGACATTGGGGGAATTGAGTGAAGACATTACAGTCCTTTTGAAAAGATTGAAGAACTTCATGGAAAGTCACGATTTCAATAATAACTTAGGCAGTTTTCTTTTCCTCAGGTTAGGTATCATTATTCAAAAAGGCATTGGGGCGCAACTTGTTGCGCGTCTCCCTTCCAAATCCTTATAAATTTCCGTATATTTTTTCTTTTTAATAAAAGCCTTCGTGGCCCCTTTTC…	90.8	chr01	13	ATA	OPTRI0085	rejected
>NC_039358.1|90756681:90757510|90757081:90757110	TCCCTTCCAAATCCTTATAAATTTCCGTATATTTTTTCTTTTTAATAAAAGCCTTCGTGGCCCCTTTTCATAATAATAATAATAATAATAATAATAATAATAATAATAAAGGCCTTTTCTAATAAAGGCCTTGCTGAAAAAAATAAAATAAAAAAATAAATAATAATAATAATAATAATAATAACATGGAAGGTAGTGTTAGTTTGCCCCCCTTGTGACACAATCTCAGCCCCCCTCCCGCCGTTTCGGCTCCCTTGGCTAGGTTACCCATGAGGCTCGCTGGTAGATTAGCACAACAACCTGTTCAATTAATGTAATAATATGTCGTTGGAGCTTAGCTTGTTAGGCTTCCAACTAGTTTCATGTAATAATATCCATCCAATAATATAATAAAATTTT…	90.8	chr01	10	ATA	OPTRI0086	rejected
>NC_039358.1|90758419:90759248|90758819:90758848	GGATACGTGCTTTGATGTCACGGGTGTCTCGTCGTTCACTAGTGCTAAAACTACTTCCTTCACCCCAGGACATGCTATTTCTGCGGCGGTTACTCGCAAATGTAATAAATACCGAGACAACTGCTTGACACACGGATATGAGTTTGGTGTTTTGGCTTTTTCGACATTTGGTGAATTGGGAGAAGATACTTGTATATTTTTGAGTAGGTTGAAGAATCGTCTTGCTAGTCAAGATGCTAATTCAAAAGTAGGAGGTTCTCTTTTTCATCGTATTGATATTACTATTCAGAAAGGTGTTGGTGCTCAGCTTGTTAGGCTACCAACAAACTCTTTGTAAAAAATATTAATTATAATAAATAATAATAAAAAGGTGTTGGTGCCCAAAATAAATAAATAAAT…	90.8	chr01	10	ATA	OPTRI0087	rejected
>NC_039358.1|90940688:90941523|90941088:90941123	TTGAATAGAAAGCAGCATCAAAGTTTCTAGCACTTATGAATCTGATTATAAAGATACGAGGATCAGCAGCCTTCTTTATAATAATCCTTCCCACTGGAGACCAAGCCATATTCAGAGAAAAATCCATCTCATCCACTCTTAAGCCCCTGGGATCATCACCTATTTTTATTTCTTTGAAGACCTTAACTAAGATTCTAGGAAATTTCCCTTTATCAATCATAATAGTAGAAACTACTGTAAGGAAATCAATATGAATTCTGAATGTCATTGAGGAAGTTTAACAAATCGTTTGTAGGAACATCTGACATTGTGCTTTGTTGAAATTTCTTTTTGAAAAAATTAGAGGATTTGAATCATCTGGAAAAAGTTGAACTCTTGGTTTTTGATTTTATAGGGTGG…	90.9	chr01	12	GGT	OPTRI0088	accepted
>NC_039358.1|90953501:90954330|90953901:90953930	ACGAGTAAACCCAAATTTTTACTCGAGTGGGATGGCGTAGTGGGACGGACCATCGATCAAAATTTGATCAAAGAGTAAAATCCAGACCAAATTTGGTCGGCGATCAAGACCAAATCCAAATATAGTCGGGCGTTAATATAATCTGTTAATATAATCTCCGCTACACATCGGACGTTGATATAATCTCCGCCATTCATCGCGTGTTGGTATAGTTAACGTCCAACGAACAGGCGTGCATATAAACTTCGCCTGAATGGGGCGTCGGTAAAGATAACGTCCGATGGGGCGTTCATAAACTTAACGTGCGAAATGGGGCGTTCATATACTTAACGCCCCACTCCATTTTCAAACTTTAAAACTTTTGAAACTTGCATGGGGCGGGCTTTATACCTCCGCCCC…	91	chr01	10	ATT	OPTRI0089	rejected
>NC_039358.1|90953644:90954476|90954044:90954076	TGTTAATATAATCTCCGCTACACATCGGACGTTGATATAATCTCCGCCATTCATCGCGTGTTGGTATAGTTAACGTCCAACGAACAGGCGTGCATATAAACTTCGCCTGAATGGGGCGTCGGTAAAGATAACGTCCGATGGGGCGTTCATAAACTTAACGTGCGAAATGGGGCGTTCATATACTTAACGCCCCACTCCATTTTCAAACTTTAAAACTTTTGAAACTTGCATGGGGCGGGCTTTATACCTCCGCCCCATTATTATTATTATTATTATTATTATTATTTTTAAATTTATTATATTATTGGATGAATATTATTACATGAAACTAGTTGGAAGCCTAACAAGCTAAGCTCCAACGACATACTAATACATTAATTGAACAGGTTGATGTCCTAA…	91	chr01	11	TAT	OPTRI0090	rejected
>NC_039358.1|91219847:91220676|91220247:91220276	GCCTTTATAGTAATAGCTACCAAGGTATAAAGATCAATACATATCAAGTTGGCATCACGAGCAAGGTTAGTTTTTAGGGTAAATCCCCGTGGTTTATGGTTTTCACTAGATCTCTCTACATAAAGCTTGGTGAGGTACTCGAGAAGATAGAAGACGTTAGGAAAACAAGGGGATCAAGGATGACAAATTCAGATGATGATCCTAAGGAAGGCGAACCACAAACTATGGAAGAAAAGGTGGCTACGCTGCAGATAGACATGAAGTCAATTCAAGTTAACCTTAAGGAACTGAGTGAATGTATTCGTTCTCATACACCCAAGCCGAAGACGAAGAAAAAGATTACACCTTCACTTGAAGCTTCAGAATAAGACGATTCAGAAGAAGACGATTTGGAAGAAT…	91.2	chr01	10	AAG	OPTRI0091	rejected
>NC_039358.1|92056893:92057731|92057293:92057331	GAAATTAGGGTTAAAATCGAAAAATGGTACTCGTCGAAAGAAAAATATTACAGTTATCTTTGGTACTAGATGAAAGATAATACGTCGTCGGACTCCGGTAACCAGCTTGACGAATCAGTCATTCAACCGCCTAATGAGTCGGGTCGGCTAGTTTCGGGGGACTACTCAAAAAAGGTAGGGGACTACTTTGTGATAGAAATGTCCACCCTACATTATAAGGGGTGTCCAAAAAGATTAGGGAAGACTAATCTGCCCTCACCCTAATTAAGGTTATAACTAATCCTAATAACCCACTAATTTAACCACTACCCACTAATCCAACCGACTAATTAAAACCTAAATAAAACTGATTTTAATCAATTTCAAAACTAAAACCCATCTCTATTCCTCCCCCTCCTC…	92.1	chr01	13	CTT	OPTRI0092	rejected
>NC_039358.1|92852228:92853072|92852628:92852672	TCTAGTCTAGCAACTGGTGCGAAAACTTCATCAAAGTCTATGCCTGATTCTTGAACGTATCCCTTAGCTACAAGTCTTGCCTTATATTTGTTGACAGTACCATCAGCATTCTGTTTTATTTTGAAGATCCACTTAAGACCACTCACTTTTACCCCACCTGACTTATCAACTAGAAACCAAGTCTTGTTTCTGTTGATTGAAATAATTTCTTCTCTACATGCTTGTGTCCATTTAGTCGAGACCTTTGCTTCCTGAAAATTCCTCGGTTCATCATTAACAGAAAGTAGCATTATCTCACATTCTTATGCAGCTTGAAGAACATAATCCTCCAGATACTGTGGCTTTTGTATCTATCTTGTTGATTTTCGCAGTGGAATGGGTTGAGTTATTTCATCGATC…	92.9	chr01	15	TCT	OPTRI0093	rejected
>NC_039358.1|93734093:93734925|93734493:93734525	TCTCCATTCACTAGTGCTAAAACACGCAACTTCATACCAGGTCATGCCATTTATGCAACAATCACTCGCAAGAACAATAAATACTTAGATGTTTGCACCTCACTTGGTTATGGGTTTGGTGTGTTGGCCTTCTCCACCTTTGGTGAGCTTGGTGCGGATTTCCTAATTTTTCTGAAGAGACTGAGAAATTGCATGGCAAGACACGATGCCAATTTTAAGATAGGCAATTCTCTTTTTCATAGGCTAGGGATCGTTATTCAGAAAGGTGTTGGTGCCCATCTTGTTGCTAGGTTACCCACCGTCTCTTGTAATATTGATTTTGATTTTTAATAATATACCCTTGGGGTGCCTTTTTTTAAACCAAAATAAAATAAAATAAATAAATAATAATAATAAATA…	93.7	chr01	11	AAT	OPTRI0094	rejected
>NC_039358.1|94579559:94580391|94579959:94579991	TGGACGGTCCCACACCCAGTAGTTCCTTATTATTTTATTATTATTATTTCCTTCATCTTATGAAACTCCTCAGTTTCATGATATTTCCTTCACATCAAAGAAATAATATAAAATTAGGAAAGGTGTCACGGGACCGGCCACTAGTCGTCCGACCATGCCCTAGCCATGGCCGGTCCCGTATCTTGCGACCCTTTATTTTATTATTATTGTTTCCCTCATCTCATGCAAACTCCTTCGTTTTCAGGAAACTCCTTCGTTTCCACAAACTCCTCAATTTCATGATATTTCTTTCACATCATGAAAATAACATAAAATTAGGAAAGGTGTCATGGGACTGGGCTCATTATTCGGTCGTCCATGCCTTAGGCATGGCCGGTCCAACACCTTTAACTCCTTATT…	94.6	chr01	11	TTA	OPTRI0095	rejected
>NC_039358.1|96230710:96231551|96231110:96231151	TGGGCTAAAACCTCTAGGGTATCAAATCTGGGATGATGTCTGTGAGGAAGAAGGACTGGTAAGCTCAGTTTTCAGGCTGTTAAACGTCCTAGCTCGAGTCCGAGACATGAACACAACATGAAAATAAACTGAGATGCGTATGAACGTTCTTCTCAGGGAGCAAGGTCGAGCTCAGTTTCATGAAACAACAGGAAAACCCCAAAACCCTAAAAGTAGCCGCACCTGTGGCCTGAGCTAAAACCTCTAGGGTATCAAAACTGCATCTCCATATGCGGCAAACAATAACAAGAGGAAGAGGAGGATTAGAATGAACGTTGAAAAACCAGAAATCAAAGATCGACGAACTGGTTTTCAATCACCAGAAATCGTCGTCTTCTTCACCGGACTCTCTCTCTCTCC…	96.2	chr01	14	TTA	OPTRI0096	accepted
>NC_039358.1|96618774:96619603|96619174:96619203	GCGGTGTAAGGACCCTCAAGCTCGTCAACGCTATTAGACCAGTCAAGTGACGAATTAACCGCTAATAACTCGATTAGTTTAACACGAACATTACTTAATAGAAATTATCCTAACAACGATCTAGATAAGAAACTGGTACTGTTGAATAGGTATCGAAAAGTTATGTGAAATAGGCTACTCGAACGTGTCATTGGGATATCGGACGAAGAAGATATCATCAAAATTGTAAGAAGGGAAAAATAATCTTTTTGATCTCAACCGATCTGGATGCCCGTATTAATTTTCAGGGTGCCTTTATAAGTTTTGGTCGGCCTTATCCCCAACCCAATCGAAGAGAAATTCACTTTCTCTTATCTTCTTCTTATTTATTCTTCTTTCCTTCTCTTCTCATTTGTTCTC…	96.6	chr01	10	CTT	OPTRI0097	rejected
>NC_039358.1|96750256:96751085|96750656:96750685	ATCAGTTACGGTTGGGTTTTTTTTATCGAACCCAACTGTAAAACAGTTACGGCTGGTTTTTTGTGATCGAACCTAACTGTAAATCAGTTACGGCTAGGTTTTTTTGGTCAAACCCAACTGTAAAACAGTTACGGCTGGGTTTTTTTGAGGAAAACCCAACCGTAACTGGTTCTGAAACCTAATTTTTTCTACTGTTTCAATCGATCTAATCATTTCAGATGCAATTGGTTTGTTGATTACCATTACTTCTATCAACATGCTTCTTCCGCACCTTTAATAGAGAATTCAATCGACGATTATAAGTTTTTAAAACCGTCGATTGATCGAAAATGGTGAAATGATCTTGATTGAAAAAAAGAGAGGAGGAAATGATTTATGGATGATGAAAGAGAGGAAGTT…	96.8	chr01	10	AAG	OPTRI0098	rejected
>NC_039358.1|98350959:98351794|98351359:98351394	TCATACAATTATGATCACTTCCCTTTTGGATATTTTGTGAAACATTCTTTCTCCAATTTGGAACATCGGATCTTGTCTTCGTATTTGCAAAGTCATCTCTTTTCCTATAGTAGGGTCTTTTATGATATGTCCTTGATGAGCGATGGGCAAAACTTGAACTATCATTATAATAATTCTTTTGCCTAAACTTTGGACAATAGCGATCCGAGTTCCTTTGGGGATCAATCTTAGCCAATTCGTTTGATACAAAAGAAAGTGCATCTTGCATCTTACGAACTTTGCATCCCCATTGAAAATGCCATTTATTACCACAATAATAACAATGTTTCGTAACATATGAAGACTGGGTTTTATTGTTACCTTTTTTGTGGATCCTTTTGCATTGGATCTCGACGAGTT…	98.4	chr01	12	TTC	OPTRI0099	rejected
>NC_039358.1|99051301:99052130|99051701:99051730	ACCATCGCCTGGTTGTCGATTTCTCTTCACTGCCTTATGCTGGCTTGGCTCCATAACATTAGGTAATAGTACTGTATAACACTGGTTGTAAAGGTCGGTTTGTTGTTCTGCCGTCATCGGTTCTCTACTGCGAATTTTAGCCATCATTTTCTTTTGGAGTTTCTTACCCCTCCACCACCCCAACACCCCCACCACCACCCCCACACGACACACACACACATATGTTTGTAGTTTAACCTAAAAATAAGTTATTATTATTTCATAATATTTTGTAACAACTTAAAGAGCATAAAGAGATTCAAAGTATCTTGCCACACTGTCAAATAACTTCAAATCGTCTTGGTCACAAAAGGCATCTTCTCGGTTTCAACTCCTTTATTCCTAGCCTTCTTCTTCTTA…	99.1	chr01	10	TTC	OPTRI0100	rejected
>NC_039358.1|100951748:100952577|100952148:100952177	CATTCAACGACGATACACTAACAATCACCGCACGAACGAGTATTTCAAAAATACAACGAAACGATGAACCTATGCGAAATAGAGAAGAAAATAATAAATAATTAAAAATATTGACCAGGGTGCTGGGAGCACGGACACACGATCGACCGACCGTGTCGTGGTCAATCCCACGCCAGTTTTATAATTTTAATGCATTTTTATTATTTTCCATGATTTGATGAAAATTCTCTCATTTTATCAAATCTCCTTCGTCTCGAGGAAATTCCTCGGTTTCATGGTACTTCCATAAATCCATAAAAAATAATATAAAATTAAGGAAAGGAGTGTGGGGCGTGACCATTGGCCAACCGGCCATGCCTTGATCCCAACCGGCCGTACACCCCACGGTTCCTTATTATT…	101	chr01	10	TTA	OPTRI0101	rejected
>NC_039358.1|101979759:101980594|101980159:101980194	GCCATTGTCTTGGTTTAGGCCGGAGTCCTACAGATTGATCTCTTGAACTTAAAGCACTTCCTTCTTGCAGTGCATCTATGTGAGGTTAAACATTTCGCTCGGTTCAAGGAGCCTCCTCCGTACGGTCGTCTCCTCAATTCCGTAAAAACCAGCAAATCATTTTTCCCCATCTACACTGTCATATCAGGAGTCTCGGTGGCTGGTGCATCTCCTTCATTCACTTCTTCTTGATCTTCAGTTTCATCTTCATTTGATGAAGTTGGTTTCTCTGCTTCAGAAGGAGGTGGATTCGACGAAGATTGACCTAGCTTTTCCTTAGGTGTCATGGTTTTATACAATGAATTTAATCGACGACGATTTTTTTTTAATCGACGATTAATCGTTTCAAACGAAGAATGA…	102	chr01	12	AAG	OPTRI0102	rejected
>NC_039358.1|102528916:102529754|102529316:102529354	GACCTGCGGATATCATGGCTTATTTGGGAAGATGGCAGGGATGTTTATCTTGATGTCACAGGAGTCTCCCCATTCACTAGTGCTAGAACTCGTAGCTTCATACCAGGTCATGCCATTTCTGCAGCTGTCACCCGCAAGAATAATAAATACTTGGATGTTTGCACTTCACTCGGTTATGGCTTTGGTGTGCTTGCCTTTTCCACTTTTGGTGAGGTTGGTACGGATTTTGTAATTTTTTTTGAAGAGAATAAGGAATTGCATGGCACGACATGATGCCAATTTCAAGATGGGCAATTCTCTTTTTCATAAGTTAGGGATCGTTATTCAAAAAGGTGTCGGTGCCCAGCTTGTTGCTAGGTTGCCCACCATCCCTTGTAATGTTGATTTTGATATTGATTT…	102.5	chr01	13	ATA	OPTRI0103	rejected
>NC_039358.1|103193910:103194751|103194310:103194351	ATTCTATGATTCTTCTCTTGATCTCAGACTCACAACCATCCTCGCCTTCATTGAGTCTCAAAGAAATTATAATTCCCATCACCTCCGCTGTTCTCAGAAACTCTAAATAATCTTCAAAACCTTAACCATTTAATTTGTGTTGTTCTTCAACCTTCTTCTCTAACTCAGACCAAACCCATTTCCAATTAGTCTTCTACAGTATCTATTTCATCTTTTGAATCCTCTCTACAATTTCAGTGAAACCCTAACTCTTCACAGAACTATCTCTCTTCAACCAAATCGAAACTTCTAATCACATCTAGTTTATGAACTCAATAACACCTTATTTGATTCGATGATTTCACTAATTTTCAGTGAAGTTCCTCAACAGAGATTTCATCTCTGAATCGCCAGAGAAAG…	103.2	chr01	14	GAA	OPTRI0104	rejected
>NC_039358.1|105581157:105581986|105581557:105581586	TATTCAACGACGATACACTAACAGTCACCGCACGAACGAGTATTTCAAAAATACAACGAAACGATAAACCTATGCAAAATAGAGAAGAAAATAATAAATAATTAAAAGTATTGACCAGGGTGCTAGGATCACAGACACACGACCGACCGACTGTGTCGTGGTCAATCCCACGCCAGTTTTATATTTTTAATGCATTTTTATTATTTTCCATGATTTGATGAAAATTCTCTCATTTTATCAAATCTCCTTCGTCTCGAGGAAACTCCTCGGTTTCATGGTACTTCCATAAATCCATAAAAAATAATATAAAATTAAGGAAAGGAGTGTGGGGCGTGACCATTAGCCAACCGGACATGCCTTGGTCCCAACCGCCCCCACACCCCACGGTTCCTTATTATT…	105.6	chr01	10	TTA	OPTRI0105	rejected
>NC_039358.1|105984561:105985402|105984961:105985002	TCTGCGCACTTGATTCCCTTAGCTTATCTCACCCACAACTAAGAGTTGCTACGACCCAAAGTCGAAGACTTGATAAACCAATCCGTCTCACACAGAAAAGTCTATTGAATAGATAAATTTGTCTCCTAGAGAAACACCTAAGAGTTTTGTTCTGTCTTTTGATAAATTAAGGTGAACAAGAACCAATTGATACACCAGACTTATATTCTCGAAGAACAGCCTAGTAATATCAATCACCTCACAAATTAAGTATCCTGACGAGATTGGGGTATACCCAAATTTAAGCGGACTCTTTTTAAGGGCTAAGGGGGGTGTCCTAATGGGTGAAGTTACAAAACTACCCTTTCCCATTATAATTCTTATTACCCTGATCGATTATCATTTTTTCATTTCATCTTC…	106	chr01	14	TCT	OPTRI0106	rejected
>NC_039358.1|106268389:106269221|106268789:106268821	TGACCATTGGCCAACCGGCCATGCCTTGGTCCCAACCGGCCTCACACCCCACGGTTTCTTATTATTTTATTATTATTATTATTATAAATTTTTTCCATTAATGGGAGAACGATGATTACATGAAACTAGTTTGGAAGCCTAACAAGCTAGGCTCCAACGACATACTACTACATTAATTGAACAGGTTGCTGTACTAGCCTACCAGCGGGCCTCATGGGTAACCTTGCCAAGGGGAGCCGAAACGGCGGACTGGGGGCGAGATTGTGGCACAAGGGGGGCAAGCTAACAACACCTTCCATGTTAATTCCTGCAATGTTACGCCATCGAAGACTCGAACCTGGGACCTCCTGGAACGCATCACCTTTGGAGAACGGGGTTGACCAGCTGAGTTAGGGCCCG…	106.3	chr01	11	TTA	OPTRI0107	rejected
>NC_039358.1|107547865:107548700|107548265:107548300	CAGTCTGGTGCTCAGTCCGTGGTTGAATTGATAAAACATAAAAACACTCCTACTGAAGTTATTGATGAAGCTAATCAGTTGGAAAAGGAGCTTGCTAAATCTGCTGATGAGTTGCGTGAAGCTCAGATGAAGTTTATTCATTGTAAAAATACTATTGCAGCTCAGAAAGATATAGCTTTACGTAAAAATCAGGAAGACATGGCTGCACATAGTTTTTCTAAAGACAAATGGAATGAAGTGAAAGGAAAGAAATCCCCTAGTAAAGGTACTTATTTCTCTTTTACTCCTTTTGAGAATGATTATACTCCTTTTGTGGATGAGTTGATGCAAACTGAACTTGTGGTTAAAAACAAATTTGATGTCCTAGCATCTGAGTTAGGCCTTGATAATGTTAATATT…	107.5	chr01	12	GAG	OPTRI0108	rejected
>NC_039358.1|108122314:108123143|108122714:108122743	GATTGTAGTAGCTCGTCCGAGACTGCAGCAGCAGCACCGCTAAATGCATCAAGAAGGTGTTGTGCTCTGAGACCTCTTAATATTATATTTTTTATTTTATTTTTAAAGACTATTACAAGAAACTAATTGGAACCCCAACAAGCTGAGATCCAACAACATACTACTACATTAATTGAACAGGTTGTCGTGTTAGCCTACCAGCGAGCCTCATGAGGAACCAGCCAAGGGAGCCGAAGCAGATAGGGGGCTGAATATGTTGCATGGGGGGAATCTAACTCTACCTTCCATGTCAAATTCTGTAATATTGCATCATTGGGGACTTAAATTTGGGACCTCTTGGAGCTTGAGCGCATTAAACCTTTGAGGAACGGGGATGACCAGATGAACTAGCTACCCGTT…	108.1	chr01	10	TTA	OPTRI0109	rejected
>NC_039358.1|108141526:108142367|108141926:108141967	GTGAGCCGCAAACGCAACAAATATTTGGAGACGTGCATGTCCCACCACTATTCTTTTGGCGTCCTGGCCTTCACAACTCTAGGTGAACTTGGAGATGATATGATTGTTTTCTTGAAAAGGCTAAAAAACTACTTAGTTAATTATGACGCTAACAATAAAATTGGTGGTTCTCTATTTCATAGGGTAGGTTTGGCTATCCAGAAAGGAGTTGGAGCACAGATTGTTGCCCGCCTCCCATCCATTCATGTACAAGTATCCTTTGATTTTTAATAATAGCTCCTGGAGACATCCTTTCATAATAATAATTTAAAAAAAAAACAAACAACAATATTAAAATAAATGACTCTATATTTATTTTCTAATAAAGGCCCTCAGAGGTGACTTTTCAAAATAAAATAA…	108.1	chr01	14	AAT	OPTRI0110	rejected
>NC_039358.1|108280158:108280987|108280558:108280587	TGCCGATGTGAGCCGCAAACGCAACAAATATTTGGAGACGTGCATGTCCCACGACTATTCTTTTGGCGTCATGGCCTTCACAACTCTAGGTGAAATTGGAGATGATATGATTGTTTTCTTGAAGAGGCTAAGAAACTACTTAGTTAATTATGACGCTAACAATAAAATTGGTGGTTCTCTATTTCATAGGGTAGGTTTGGCTATCCAGAAAGGAGTTGGAGCACATATTGTTTCCCGCCTCCCATCCATTCATGTACAAGTATCCTTTGATTTTTAATAATAGCTCCTGGAGACATCCTTTCATAATAATAATTTAAAAAAAACAAACAACAATATTAAAATAAATGACTCTATATTTATTTTCTAATAAAGGCCCTCAGAGGTGACTTTTCAAAATAA…	108.3	chr01	10	AAT	OPTRI0111	rejected
>NC_039358.1|109732923:109733755|109733323:109733355	AATTTTAGAAATATCTCCTTGATTAGTGAAATAGCTCATCTATTTGTGGGACAAAATCTAAAACCAATTAGCTTAACTAATGTGGGACGGAGGGAGTAATATACAGTATGAAAAGAGCGTTTGATGTCCTGGGCTAAAACCACCTTGCACTATAATAATTTTGGAACCATCATTTTGGGCATACATGAAAATTTTGGGGGCTCTTGAATAAGACAAAAACAGGGTTGGAAATAGTGTTTTAGGGTATCCCTTATCCAACCTATTTTCATAAATGCGAAATACCCTTGAATGATTAGTGTTAATTTTATTAATTAGTTGTTAATGATTGTAGTTAGGTTAGTGTTAATTTAGGATAATAATTTTCTTTTTAAAGAGAGTTAGTGAGTTATTTATAAAAAA…	109.7	chr01	11	GAG	OPTRI0112	rejected
>NC_039358.1|110769588:110770423|110769988:110770023	GTATATTCTTGCACGGTTTGGTTGTAAGTCTGCTTCAAGTTGTACCACTTGAACCATCTCTCCTCAAGGTAGCCAACCGGATAAAACTGTTTCCTTACAACTGCCTTGAATCTTTTCCACGACAACGCTCCCTTACCTAGGTTTTGTCTTTAATAAGCTTTCCACCAGGTTAGAGCATGTTTTTGTAGCTTCAATGCCGCGAAAGCAATCTTTTCCTTTGAACCATATTCAAAGAAAGAAAAATACGTCTCTAAACGTTCAATCCAATCATCCAATTTTTCTACATCAACACTTCCATCGTAAAGTAGAATATCAACATGAAAATCAATTTTCAGACTCTTACCATGAGGTTTAGTTGATGTAGGACTTTTAATAAAATCACTTTTCTTCTTCTCATCC…	110.8	chr01	12	TCT	OPTRI0113	rejected
>NC_039358.1|112276878:112277710|112277278:112277310	CTTTTGTAAATGAGGATGGATGTATATGTTTGTGGATGGGGATGAAAGACACAGTGTTTGGGACTCCAAAGACTACACCAAAGAAGAAGACAGTTAGTAAGGGAACCACCCCTAGAAGATCCCCAAGGCTAAATAGTGTGGATAAATCAGTTGAAGGTGCATCAAGAAAGCTGAGTTTCATGGATGTGCCCATGTCCAAACATTCTCAGGCTAGTAGCAGTGGTTGCAGTCAGTCAAAAGCTACAAATGAAGTTAAGTTTGTTGAAGATGTGGACAATATTCAGCTGGAAAACACCAAAGAAGATGAATGTCACCCAATTGAGAATCCAGAAGCTCCTCCAGTATATGACAGTGATGAAGACATTGAGTATGGGTCAGATGAAGAAGAACAAGAAGAGA…	112.3	chr01	11	AAG	OPTRI0114	rejected
>NC_039358.1|112430790:112431625|112431190:112431225	ACACGTGTATATCTCTTTGGTATTTAATGCGGGTAGATGGATGTCTGCTCGTGTCAGGCAAGTGTCTCTTTGTCTGGTCACATCTGTGTCAGTCAAACTTCCTCTCAGTCGTTGATCTGGGATCTTCCTTGGGATTGGGTGTATTAACACCCAAGGGGTATTATCTGGTGCTCCTCTGGGCCATCATACCTCTGTGATCCTCTGTCCCTGACCGTCAGATCTGCTGGCCGGTGGCATCTTCTGATGAGATGCTTGCTATCATGTTTTGATATCTTGTTTTGCATGCCTTCCACGTGTCTCTTTCTGTACACGTGGTGGATGATGAAAGGTGTAATACAACGTGTTCTTCATTTACTTGTTCTTGATTTGCTTGTTCTTCATCTCCTTGTTCTTCATCTA…	112.4	chr01	12	CTT	OPTRI0115	accepted
>NC_039358.1|113953168:113954003|113953568:113953603	CATGTAATAAGGTAATAGGACTAGGAAAAGGAATTCATAGTTTTATATATATATGATCACCAAAGTTGTGGTTGATCATATGAGCAAGATTAGAACTTGTGTTTAGTTTTGAGAGATTTTCTAAACATCAATAAAGAGAGTTGTCTTTATATAAGCTAAGTTTCATCTTGCAGTTGCCATTATTCGTCACATAGAATTAGAAACAATAATTATAGCGAATTTAAGACTCTAGGTGAATTTAGGAAAGAAAATCACGTAAGATTCCGTAGTAAGTAGTAACGCTTGTTCCAAATATTTACATGGGCATAGTCCTTGTCGCAATGATACTGACACAATCATGGCAGACAATGCCTATAAGTAGTCTTTGAATCTTTCTTCCCCCTTCCAATCTTTAAACAA…	114	chr01	12	TCT	OPTRI0116	accepted
>NC_039358.1|114656395:114657233|114656795:114656833	GTGAAAGTGTTTTCAACGACGATACACTAACAGTCACCGCATGAACGAGTATTTTCAAAATACAACGAAACGATGAACCTATGCAAAATAGGGAAGAAAATAATAAATAATTAAAAATATTGACCAAGGTGCTGGGAACACGGACCCACGACCTACCGACCGTGCCGTGGTCAGTTCCACGCCAGTTTTATATTTTTAATACATTTTTATTATTTTCCATGATTTGATGAAAATTCTCTCATCTGATCAAATCTCCTTCGTCTCGAGGAAGCTCCTCGGTTTCATGGTACTTCCATAAATCCACAACAAATAATATAAAATTTAGGAAAGGAGTGTGGGGCGTGACCATTAGCCAACCGTCCATGCCATGTCCTAGCCGTCCCCACACCCCACGGTTCC…	114.7	chr01	13	TTA	OPTRI0117	rejected
>NC_039358.1|115338478:115339307|115338878:115338907	AGGAGTTTTCATGAGTTCAAAGAAGCAAAAAATATTAAAATAATAAAAAACAAGGGCGTGTGGGACCGTGGAAGGCATGACCGGCCGGCTAGGGCCCGGTCCCACGAGTTTTCCTAATTTTTTAATATTTTTAGGTATTTTGATGATTTGAGGGAATTTTTCCTAATTTGAGAGAAATACCATGAAATCAAGGAATTTGATGAAATCAAGGAAGTTGATGAATTCAAGGAAAACTAATAATAAAATAATAAAATAAAGAGGGGTGTGGGACCGGCTAGGGCGTGGCTGGTCGGCCAAGGCTCGGTCCCACAAGTTTTCATAATTTATTTTATTTTATTATTATTTGATGATTTGTGCAAAATACCATGAAATCAAGGAGTTTTTTCATGAAATTAGAGA…	115.3	chr01	10	AAT	OPTRI0118	rejected
>NC_039358.1|116595474:116596306|116595874:116595906	GTAAAAGATGCTGTGAGGGTTTACAACAAATCAATTACAAGAATCAGGTCAGTTGTCAAGTATATAAAGGGTTCTCCATCTAGGTTGGCTAAGCTTAAGCGTTGTGCAAAATTAGTTGGAATAGAGTCTAAGGTAACATTGATATTAGATGTTAAGACTAGGTGGAACAACACATTCTTGATGCTACAGGCTGCAGAAGTGTTTGAAAAAGCATTTATTAGGTTAGAAAGGTATGACAAGGAATATCGGCAGTTGTTTTATTACCCAAAACAGAGTGAGAAAGATCTACCTGATGCTAATGATTTTGATATTGATGTTAATGTTGGTGAAGAAGAACAAGAATTTAGTGAAGAAGAACAAGAAGAAGTTGAGGTGACAGGGAAGAAGAAGAAGGCACAA…	116.6	chr01	11	AAG	OPTRI0119	rejected
>NC_039358.1|117886377:117887206|117886777:117886806	TCAACGTGTGGAGACTTGGTCGATTTTCCACCCACTACCTCGTGAATTCCTTCAACTGATTGCACGACTTGCTCACATTCTATCGTGTGTTTGAACACACGTGCCGTAGACCGCCAGACCAAAACCCTAAGTGATATCCCCCCAAGTGACACGATTGACGTCTCGTGGTTTGATGGGACGATGAGTCCATGTAATTGTTGAGTTGAACATGATGTTCTGAAACTCATGAATTCAAGGAAAAATAGGATAAATAGTAATAAAATAATAAAGCAAAAGGCGTGTGGGACCGGCTAGTGGCCCGGTCCCACAAGTTTTTCATAATTTTGTTTTACTTATTATTATATGCTGATTTGTGCAAAAATACCATGAAATCAAGGAGTTTTTTCATGAAATTAGAGA…	117.9	chr01	10	AAT	OPTRI0120	rejected
>NC_039358.1|120183911:120184740|120184311:120184340	TGAAAGTTTGCGAAAGAGAAAACCAAACATAGATCATTTAAGAGTGTTTGGTTGCAAAGAATACGCAAAAGTTGATTCTGCAACTCTTAAGAAACTGGATGATCGATCTCAGACTCTTTTGAATCTAGGAATTGAGCCTGGATCCAAAGCTTACAGATTATTCAATCCAACAATAAAAAGAGTGATAGTGAGTCGAGATGTGGTATTCGATGAAAAAGAAAACTGGAACTGGAAAGAAACTAATGATGGACCAAGTAGGGATCAAGGAATGTTTCACATGAGATGGGGTCAAGTAATTGATGAAGGCGAAGGACCCATAATCATCAATACCAATGGAAACAATGATGTTAATCAAGAAGAAGAAGAGAATAATGAAAACACTGAGAATAACAAAGAAGT…	120.2	chr01	10	AGA	OPTRI0121	rejected
>NC_039358.1|120773022:120773851|120773422:120773451	TGTATTCAACGACAATGCACTAACAATCACCGCACGAACAAGTATTTCAAAATACAACGAAACGATGAACCTATACAAAATAGGGAAGAAAATAATAAATAATTAAAAATATTGACAAGGGTGCTGGAGCACGGACACACGACCAACCGACCGTGTCGTGGTCAATCCCACGCCAGTTTTATATTTTTAATGCATTTTTATTATTTTCCATGATTTGATGAAAATTCTCTCGTTTTATCAAATCTCCTTCGTCTCGAGGAAACTCCTCGGTTTCATGGTGTTTTCATAAACCCATGAAAATAATATAAAACTAAGGAAAAATAGTGTGGGGCGTGACCATTGGCCAACCGGCCATTCCTTGGTCCTAGCCGGCCCCACACCTTATGGTTCCTTATTATT…	120.8	chr01	10	TTA	OPTRI0122	rejected
>NC_039358.1|122116648:122117480|122117048:122117080	TTATTATTCTAAATTCCGCATTTATAGTAATAGCTACCAAGGTACAAAGATCATACGTATCAAGTCGGCATCACGAGCGAGGTTAGTTTCTAGGGTAAATCCCTGTGGTTTATGGTTTTCACTAGATATCTATACATAAAGCTTGGTGAGGTATTCGAGAAGCTAGAAGACATTAAGAAAACAAGGGGATCAAGGATGACAAAGTCAGATGATGATCCTAAGCAAAGCGAAGCACAAACTATGGAAGAAAAGGTGGCTACGCTGCAAACAGACATGAAGTTGATTCAAACCACCCTTGCAGAATTGACTGAATGTATTCATTCTCATACACCCAAGCCGAAGGCGAAGAAAAAGATTATACCTTCACCTGTAGCTTCGGAAGAAGAGGATGAGGATGAG…	122.1	chr01	11	GAA	OPTRI0123	rejected
>NC_039358.1|122429575:122430410|122429975:122430010	ATTTAGGGAGTTTCCATGAATTGAAGGAGTTTTCATGAGTTCATGGAAGCAAAATATTAAAATAATAAAAACACGGGCTTGTGGGACCATGGAGGCATAGCCGGCCAGCTATGGCCCGGTCCCACGAGTTTTTCATAATTTTTTAATATTTTTAGGTAGTTTTGATGATTTGAGGGAATTTTTCCTAATTTGAGAGAAATACCATAAAATCAAGGAATTTGATGAATTCAAGGAAAAATAGGATAAATAATAAATCAAAGGGCGTGTGGGACCGGCTAGGGCATGGCCGGCCGGCTAGTGGCCCGGTCCCACAAGTTTTCATAATTTTATTTTATTATTATATGATGATTTTTGCAAAAAATACCATGAAATCAAGGAGTTTTTTCATGAAATTAGAGA…	122.4	chr01	12	AAT	OPTRI0124	rejected
>NC_039358.1|122735875:122736704|122736275:122736304	AAACTGTGAAACTTGATGGGACCGGCTTCTATAATCCAAAGAGCCAATCTTGGTCGGTAAAGATAGCGTGCCTTTTCTTTTTCATAGGCTAGGAATTGTTATTCAGAAAGGTGTTGGTGCCCAACTTAATAATAATAATAATAATAAGGGTATGAGAGAGAAACTCCGGGCGATTTACAGGCGACAGAAAGTCTGCAAATTTGTTCCGGCAATTGCATCGAATTTCCTCCATAGAATTCTGATCACTCTTCATCTTTCAAATCCCCTTGTTATCTTCATCGTTTAGGTATTGTTATTCAAAAGGGTGTTGGTTCTCATATTGTAGCTAGGTTACCAACACTTTTCATGTAATATTACTCTTTTCCCTATTTTCAATAAAAGCCCTCAGAGGTACGTTTC…	122.7	chr01	10	ATA	OPTRI0125	rejected
>NC_039358.1|123787349:123788178|123787749:123787778	CCATCACACGCGCATCGGTGCGTGCCGCACCGACTCGGGAGTCTTCCATCAAACATGCTCAGGACAATGCACATCCAACAGCAATAACTAATCTTTTCTTATTTAAACAAACTAATATAGCTTACTACTACAACCCTTGAAACCCAGAAAGTGGTCTTCTACAGATGCTTCAAATCCTAAAATTTAAGTTGCACAATCACTTTTTCCTCTGATCAATCATGATCTAACCTAAAACTAAGCTATAAATTACAACAACACTCACTAAACACTAATTAAGCTTTAAACTACCGTTGGTACTGAAGATTAGTGTTTTTTTAGGTGAAGCATCATAAAACATTAGACTATTATTTCCAAGGCATATTTGCCATGCTTTGCAGGTTGTGATTATGGTGATGGTGA…	123.8	chr01	10	TTG	OPTRI0126	rejected
>NC_039358.1|124002082:124002911|124002482:124002511	ATAATTGCAGTTATTATTATTATTATTATTATTATTATTTTATTATATTATTGGATGGATATTATTACATGAAACTACTTGGAAGCCTAACAAGCTAAGCTCCAACGACATACTATTACATTAATTGAACAGGTTGTTGTGCTAATCTACCAGCGAACCTCATGGGTAACCTAGCCAAGGGAGCCGAAACGGCGGGAGGAGGGCTGAGATTGTGTCACAAGGGGGGAAAACTAACACTACCTTCCATGTTAATTCCTGCAATATTACGCCATTGGGGACTCGAACCCGTGACCTCCTGGAGCGCATTAAACTTTGGGGAACGGGGATGACCAGCTGAGCTAGGGGACCCGTTGTTTATTATTATTATTATTTTTATATAAAAGGGAGCCACTAAGGCAT…	124	chr01	10	TTA	OPTRI0127	rejected
>NC_039358.1|124317041:124317870|124317441:124317470	ATGGTGTGAGTGTATTTAACAATAATGCACGAACGAACACTCGAGCGCACGAACGAGCACTCAAAAATATGGACGAACGAGGAAACCTATGCAAAATAGGGAAAAAATAATAAAAGAGCCGCCTAGGGGACCGGGCCCACCGGACGGCCGGCCATGCCGCCATTGCCGGTCCCACGCCTCTTCCTATTATTTTATCTTATTTTTATTATTTTCCCAATCTCATGAAAACTCCTTCATTTGATCAAACTCCCCCGTTTGAGCAAAACTCTTACTTTCTCATATTTCCTTCACACGATGAAAAATAATTAAAAATAGGGAAAGGTGTCACAGGATCGGGCCTACTAGCCAGTCGTCCATGCCCTAGACGTGGCCGGTCCCAGACCTTATAATCCCTTATTT…	124.3	chr01	10	TTA	OPTRI0128	rejected
>NC_039358.1|126354922:126355751|126355322:126355351	TTCATTAAGTTCACCGTTTTATCCACTCTTTGCATGACAAGGTCACTGCAAAATTGCACTTCGGGGCTAACCGGACTGCCGAGTAGTTTGACACCTGTGAGTGGTCTTTTGATATTGGCTGGGAAGACGCCAGGGTTTGTGCTTCGTGAATCAACATTGGGCCAATACACTTCTTGGTAATATTAAGATGCAGACCTCGCTTATAACCATCTTCTTGCAATATTTTCAGTGCTTTAGAGACCTCAAGAGTGTCGCCTATAAGGGTACCGTCGTCGAGGTACCATGCCTGCAGGTCCAACGAACAACTAGATGCAATTTTCTGTAGCAATGGATGTAAAGCAACGGCAAATCAATTTTCTGTAGCAATTTTCTTTCTTATTTTTATTTTCTTTTCTCTCT…	126.4	chr01	10	TTC	OPTRI0129	rejected
>NC_039358.1|126437570:126438399|126437970:126437999	TCTTCACTAAGTTCGCCTAAAGTGGAGAAAGCAAGAACGCCAAAACTAAACCCATGAGTAGATACCTTATCCAAATATTTCGCCCTCTTGCGTGAAATAGCATTAGAAATGGAGACACCCGGAACGAAAGTTCGACCATGAATACCGGAAAAAGGTGAAACACCCGTAACATCAAAACAAAAATCTTGCCCGTTAACCCAATTACATACAAGAATGTCGGACGGTTTCAAATCCTTACCATCATCTGATGAGAGCCCAAGATTGACCTCTTTTCTAGCTGGAACTCCAGCCTTGAAATATTATTATTATTATTATTATTATTGAAAATAGGGAAAAGAGTAATATTACGTGGAAAGTGTTGGTAACCTAGCTACAAGCTGAGAATAGGGAAAAGAGTAA…	126.4	chr01	10	TAT	OPTRI0130	rejected
>NC_039358.1|127893240:127894078|127893640:127893678	CTTCAGAAGATTGTTGATGCTCTTTTTAGACCCATTGCAAAAGATGAAAACGTCATCTTCAAAGAAAAGATGAGTGGGATGTATCCCTTTCCTGCCAACCATTGGTATAATTAATCCTGCATTCACAAGTTCTGTAATCTTTCTACTCAATGCTTCTTCCATTAGAACAAATAGGATTGGAGATAATGGATCTCCTTGTCTCAATCCCCTACCCACTGAAAAGAATCCACAGGGACCTCCATTGACCAGTACAGAGATTTTTGCTGATTGAAATAAGATCTGTAACCATTCACACCATAATTTTGAAAAACCAAATTTTTGAAGTACTTGGAAAAGAAAGTTCCAGCTCACAGAATCATAAGCTTGATATATATCCAGCTTGAGACCAATATTTCTATA…	127.9	chr01	13	TCT	OPTRI0131	rejected
>NC_039358.1|128663737:128664569|128664137:128664169	CATACCATTAGGATCATTGTCCTTTTCAGTATTTTGCAAAACACCCTTTCTCCAATTTGGAACATCAAATCTTATTTTTGCATTTAAAAAGTCATCTCTCTTTCTATAATTGAGCCTTTTATGAAACGACCTTGTCGAGTGATATGCAAAATTTGAATTATCATTATAATAATTCTTTTACCTAAACTTAGGACAATACTTATGAGGAGAAAACTTAGCCAATTCGTTTGATATAATAGAAAGTGCAAGTTGCATCTTACGAACTTTGCATCCCCATTGAAAGTGTCCTTTATTACCACAATAATAACAATGCTTAGTATAAATATACGAAGTATGAGTTTTAATGTTACCTTTTTGTAGATCCTCTTGCATTGGAGCTCGACGAGTCTTCTTCTTCTC…	128.7	chr01	11	CTT	OPTRI0132	rejected
>NC_039358.1|129053839:129054668|129054239:129054268	GTCCACCGGCCGGCCGATCGTGCCGTGGCCAGTCCCACGCCCAATTCTATATTTTATCATATTTTTACTATTTTTCCTTGATCTCATGAAAATTCCCTCATTTGAACAAAATTCCTTCGTTTCAAGGAAACTCCTCAGTTTTATGGTGTTTCCTTCATATCAAGGAAATAATAAATAATTAAGAAAGGTGTCGCGGGACCAAGCCTACTAGCCCTCCGATCATGCCCTAGTTGTGGCCAGTCCCACACCTTGCATTCCTTATTATTTTATTATTATTTCCTTCATCCCATGAAATTCCTTGGTTTCATGATATTTCCTTCAAATCATGAAACTAATACATAAAATTAGGGAAAGCTCACGGGACCGGGCCCTAGCCGGCCGGTCCCACACGCCCTTATT…	129.1	chr01	10	TTA	OPTRI0133	rejected
>NC_039358.1|129677860:129678698|129678260:129678298	TAAAAACTCAAGAGCCTGAAATAAAAGAAGATATAACACTTCATTCATATTATACATATACATTACCCAAAAGATGCACTTGAAATTAGTGTGAACCACAAGAGAATAGTGAACAAACCATTTTTTTTCCTCTAGAGTTCTTACATGATGGCAACATCCTCAGCATCCCACAATACATACTGCCCTATATTTATCAGCCAAAACCATAAATGGATGCACAAGGTTCAACCTTTTAATTAAAAAAAACAAACTTCACCAAAACATCGCCAATTCACCCTCTCTCTGAAATAATGAAACAGACTGCCGGCAGTGGCTATGCATCAGAACACCACTGTATCCAAAAGGTTCAAGTCATTCAAGAACAAATACTAGTTGACTGAAATTTCAATTCCACACCAC…	129.7	chr01	13	ATA	OPTRI0134	accepted
>NC_039358.1|129880045:129880889|129880445:129880489	TTTCCTATTATCTCTAGGTATGATGTCACAATTTAGTATGAGAGAGAATCAGAGAGGAATGTAATTCTTATTCATTTAGTTAGACTGAGTCATACGTCCTAGTTTACAAAATGAACCTTCGAGGGGTTATACATAGTTAATTCGCGTCTTCCACGTTTTATTATATCGTGTATCGTGTCTCGTCCTCTGTTAATTCTTTATGTTCAGATCATGATCTACGTGAGGAATTATTAATCGATCTCGATGTGAGCTCCTTCTTAGCTCCGAGCTCCAGGAAACTCCAGTTGGCGGTTGCTGGTAGATGTTATATTTTGTCATCTACAACTGCACCACCAACACAAGGTATAGGCAGGGGAGCTGCAATACCATCACCACCACAAGGTAGAGGAAGAGGAGTTG…	129.9	chr01	15	CAC	OPTRI0135	rejected
>NC_039358.1|131337068:131337900|131337468:131337500	GTTAAAATAAGAGTTTAGAGTTAGGGTCTTAGGCTTATAGCTTAGTAGGGGGTAAGTTGTAATTTTGGTAAGAAGAAAAACAGAAAGTATATAGACATTTAAGAAATGGGAACGGCGCTGTTGTCTGTCCTTTGGCGATAAGACCGGCGAATGCTTAAATGGAGGAACGCTTAGGGCATTGAAGTGCGAGCTCACTCTCGCCCAAGATTACGGATAAAACCGTTCATTACTTCTAATTTTCTTGTCAAGAGCCCTCCCTAAGCACTCCGGACTACTACTTTCCTATATGCTCATTATAACTTTATCTCTTCATTTTCAGACAAGGACTAGTTAGTGATGGTAACTGATTTTAAGGTGAATTGGATTATTATTTGAGCTGTTGAAGAGCTGCTATACATT…	131.3	chr01	11	GAA	OPTRI0136	rejected
>NC_039358.1|138024984:138025813|138025384:138025413	ATACACTAACAGTCACCACACGAACGAGTATTTCAAAAATATAACGAAACGATGAACCTATGCAAAATAAAGAAGAAAATAATAAATAATTAAAAATATTGACCAGGGTGCTGGGAGCACGGACACACGACCAACCGACCGTGTCGTGGTCAATCCCACGCCAGTTTTATATTTTTAATGCATTTTTATTATTTTTCATGATTTGATGAAAATTCTCTCATTTTATCAAATTTCCTTCGTCTCGAGGAAACTCCTCGGTTTCATGGTACTTCCATAAATCCATAAAAAATAATATAAAATTAAGGAAAGGAGTGTGGGGCGTGACCATTGGCCGACCGGCCATGCCTTGGTCCCAACCGTCCCCACACCCACGGTTCCTTATTATTATTATTTTAATAA…	138	chr01	10	TAT	OPTRI0137	rejected
>NC_039358.1|139542176:139543005|139542576:139542605	TGTATTCAACGACGATACACTAACAGTCACCGCACGAACGAGTATTTCAAAATACAACGAAACGATGAACCTATGCAAAATAGGGAAGAAAATAATAAATAATTAAAAATATTGACCAAGGTGCCGGAAACACGGACACACGACCTACCGACCGTGCCGTCATCAGTTCCACGCCAGTTTTATATTTTTAATACATTTTTATTATTTTCTATGATTTGATGAAAATTCTCTCATCTGATCAAATTTCCTTCGTCTCGAGGAAACTCCTCGGTTTCATGGTACTTCCATAAATCCATAAAACATAATATAAAATTAAGGAAAGGAGTGTGGGGTGTGACCATTGGCCAACCGGCCATGGCTTGGTCCCAGCCGGACCCACACCTCATGGTTCCTTATTAT…	139.5	chr01	10	TTA	OPTRI0138	rejected
>NC_039358.1|140076733:140077562|140077133:140077162	TGGTGTTATCTTTTTCTTATCTTTGTGTGTAGTCATACTAGACCTACTGATAGTTAATTTCTTATCTATTCTTTCAGCGACTAGTCATTTCAAGTCTACTCTGTTCGCTGTCCCTTTAGTAGTCCTCTGAAGTTTGAGCAAGTAGTCAGTGTGTATAGGATTTTCACCGTCCATATATATAGTATAGTCATATCAGGTCACTGACAAACACTTTATCATTTTTGGAAAACACTTTTGCTCCGTACCCAAAACAATATCTATTTTTTGTTTTTTTAATGCTCTTGGAAATGGGTTATAAATTAAAGACCTGATCACTCAATATATGAATAACAATACCTCTCTTCTGCTTCATATAGTAATGGAAAACTATGAGAAAACCGCTCATTATTGCTCTTCTGT…	140.1	chr01	10	TTC	OPTRI0139	rejected
>NC_039358.1|142318625:142319457|142319025:142319057	CTAGCACAATGAATAGCATGATCTCCAAAAATATCCATATGTTTACCACAACATGCACATTTGCTATCCTTCTCAAAGAGAGGTATCCCTAAACGATATTGTAGGACAAAACTGAACTGTCTAGGCCCAACAACTTGGTTAAGCCCTGAAATAGGGATAGCCTTAAGAAAATCCATTGCATGTTCTTCCCTATTACATTTCCAAATGGTGGATTCACGCGTAGATAACGAGAAGCAAGAGGGTACCTTTTCCTTGACAACACCGAAGTAGATAACTGCCAGAGACTTCATGAAATGGGGGGCAGCGTCATTGATGTTGAAATCGGATAAGGATAGACCACAAGCTTGGGTGAAGCCTTGTATCGCGTGTTAAAAACCTTGAGAGAAAATACAGCGTCAT…	142.3	chr01	11	TTA	OPTRI0140	rejected
>NC_039358.1|143271120:143271955|143271520:143271555	ATGTATTCAACGATGATACACTAACAGTCACCGCACGAACGAGTATTTCAAAAATACAACGAAACGACGAACCTATGCAAAATAGAGAAGAAAATAATAAATAATTAAAAATACTGACCAGGGTGTTGGGAGCACGGACACACGACCGACCGACCGTGTCGTGGTCAATGCCACACCAGTTTTATATTTTTAATGCTTTTATTATTTTCCATGATTTGATGAAAATTCTCTCATTTTATCAAATCTCCTTCGTCTTGAGGAAACTCCTCGGTTTCATGGTACTTCCATAAATCCATAAAAAATAATATAAAATTAAGGAAATGAATGTGGGGCGTGACCATTGGCCAACCGTCCATGCCTTGGTCCCAACCGGCCCCGCACCCACGGTTCCTTATTATT…	143.3	chr01	12	TTA	OPTRI0141	rejected
>NC_039358.1|143749023:143749852|143749423:143749452	TATTCAACGATGATACACTAACAGTCACCGCAGGAACGAGTATTTCAAAAATACAACAGAACGATGAACCTATGCAAAATAGAGAAGAAAATAATAAATAATTAAAAATATTGACCAGGGTGCCGGGAGCACGGACACGACCGACCGACCGTGTCGTGGTTAATCCCACGCAAGTTTTATATTTTTAATGCATTTTTATTATTTTCCATGATTTGATGAAAATCCTCTCATTTTATCAAATCTCCTTCGTCTCGAGGAAACTCCTCGGTTTCATGGTACTTCCATAAATCCATAAAAAATAATATAAAATTAAGGAAAGGAGTGTGGGGCGTGACCATTGGCCAACCGGCCATGCCTTGGTCCCAACCGGCCCCACACCCACGGTTCCTTATTATTATT…	143.7	chr01	10	TTA	OPTRI0142	rejected
>NC_039358.1|143913625:143914460|143914025:143914060	AAGTGTATTCAATGACGATATACTAACAGTCACCGCACGAACGAGTATTTCAAAATACAACGAAACGATGAACCTATGCAAAATAGGGAAGAAAATAATAAATAATTAAAAATATTAACCAGGGTGCTAGGAGGACGGACACACGACCGACCATGCCGTGGTTAATTCCACGCCAGTTTTATATTTTTAATGCATTTTTATTATTTTCCATGATTTGATGAAAATTCTCTCATTTTATCAAATCTCCTTCGTCTCGAGGAACCTCCTCGGTTTCATGGTATTTTCATAAATTCGTAAAAAATAATATAAAATTAAGGAAAGAAGTGTGGGGCGTGACCGTTGGCCAACCGTCCATGCCTTGGTCCCAACCGGCCCCACACCTCACGGTTCCTCATTATT…	143.9	chr01	12	TTA	OPTRI0143	rejected
>NC_039358.1|144418032:144418870|144418432:144418470	TGGTTCAATAACAAAAACACGCTAAAATATTTGTTTATCATACATGTACAAAACCCTTTGTGTCAAATGTATACACTCGGTATTTGACTCATCAAATGCGAGCAGCGAACGCGTATAAATTTTACTTTACTTGAATCAAAAGTATTCTCACATTTGTCAATTGAATTTTCAAATGCACAAGCAAAATATTTGTCCTAGAATTGTACCACACCCTTCGCAACATTTCATGGGCTTCCAACTTTTCTCACTATTTTTCCCCAAGTCAACTGAGCTACCTTTACGTTGCATTTCTCAGTTTTCACATCCTGCGACCAGTATATAAATAACTTCATCCCACGTCTTTACTACACCCCAAAACTTCCTCTTCACAAACTTCTAAAGTCATAATTACGATCTCAA…	144.4	chr01	13	TCT	OPTRI0144	rejected
>NC_039358.1|144538277:144539109|144538677:144538709	ATGTACCGGTAAGACCGTTTTGGTACCCGTTTTTTTACCAATAACCAATTTTTCCTTCCCTGTATCAGATTGTAGCTGTAGAAATCACACCATCAGTTTTTGTTCCCTGCAAAAACCAATCTCAACATTTCATCTTGCTGCCATTATGAAAATTAACTCAAACTCATGGTAGTAAATCAATCCTTCGCCGCAACTTAGCATCAGATTCACGTCCATAACTGTTTAACATCCAAAAAACATTCGTCATCCAACCAATTTAACATCCAAAAAACCCAAAGCTACAAAAAAAAAAACTCAAACAAAAACACACATAAATCACTTAGAATAACTAGTATACACACAGAAAGATCCACAGGGATACGATTCTCACCAACATAAAGCTTAAAATCAACCGAATAG…	144.5	chr01	11	AGA	OPTRI0145	rejected
>NC_039358.1|145179227:145180062|145179627:145179662	CGGCCGTGTCGTGGCCAGTCCCACGCCCAATTCTATATTTTATCATATTTAACTATTTTTCCTTGATCTCATGAAAATTCCCTCATTTGAACAAAATTCCTTCGTTTCAAGGAAACTCCTCAGTTTCATGGTGTTTCCTTCATATCAAGGAAATAATAAATAATTAAGAAAGGTGTCGCGGGACCAAGCCTACTAGTCGGCCGGTCATGCCCTAGTTGTGGCCGGTCCCACACCTTGCATTCCTTATTATTTTATTATTATTTCCTTCATCCCATGAAATTCCTTGGTTTCATGATATTTCCTTCAAATCATGAAACTAATACATAAAATTAAGGAAAGCTCACGGGGCCGGGCCCTAGCCGGCCATGCCCTAGTTGGCCGGTCCCACATGCCCTTATT…	145.2	chr01	12	TTA	OPTRI0146	rejected
>NC_039358.1|145623591:145624423|145623991:145624023	ATGGTGCAAGTGTAATCAGCAATAATGCACTAACGAGCACCTGAATGCGCGAACGAGCATTCAAAAATACGAAGGAACGAGGAAACCTATACAAAATAGGGAAGAAAATAATAATAATAATAAAATATTAATTGAGGCGTCTAAGGGGACCAGGCCCACTGGCCGACCGGTCATGCCGCCATGGCCGGTCCCACGCTTTTTCCTTTATTTTATCTTAGTTTACTATTTTTCCTTGATCTCATGAAAATTCCTTCATTTTGACAAAACTCTTTAGTTTCATGATATTTCCTTCACATCATAGAAATAATATAAAATTAGGAAAGATGTCGCGGGTCCGGGCTTACTAGCCGGCCAACCATGCCCTAGTCGTGGCCGTCCCACACCTTGTAACTCCTTATT…	145.6	chr01	11	TTA	OPTRI0147	rejected
>NC_039358.1|146582070:146582905|146582470:146582505	TCTATTTCAAATGGTGAAGGTGTATTCAACGATGATACACTAACAGTCACCGCACGAACGAGTATTTCAAAAATACAACGAAACGACGAACCTATACAAAATAGAGAAGAAAATAATAAATAATTAAAAATATTGACCAGGATGTTGGGAGCACGGACACACGACCAACCGACCACGTCGTAGTCAATCCCACGCCAGTTTTATATTTTTAATGCATTTTTATTATTTTTCATGATTTGATGAAAATTCTCTCATTTTATCAAATTTCCTTCGTCTCGAGGAAACTCCTCGGTTTCATGGTACTTCCATAAATCCATAAAATATAAAATAAAATTAAGGAAAGGAGTGTGGGGCGTGACCATTCGCCAACCGGCCCCACACCCACGGTTTCTTATTATT…	146.6	chr01	12	TTA	OPTRI0148	rejected
>NC_039358.1|146593922:146594751|146594322:146594351	GTATTCAACGATGATACACTAACAGTCACCGCACGAACGAGTATTTCAAAAATACAACGAAACGATGAACCTATACAAAATAGAGAAGAAAATAATAATTAATTAAAAATATTGACCAGGATGTTGGGAGCACGGACAATTTACCAACCGACCGCGTCGTGGTCAATCCCACGCCAGTTTTATATTTTTAATGCATTTTTATTATTTTTCATGATTTGATGAAAATTCTCTCATTTTATCAAATTTCCTTCGTCTCGAGGAAACTCCTCGGTTTCATGGTACTTCCATAAATCCATAAAATATAAAATAAAATTAAGGAAAGGAGTGTGGGGCGTGACCATTCGCCAACCGGCCATGCCTTGGTCCCAACCGGCCCCACACCCACGGTTTCTTATTATT…	146.6	chr01	10	TTA	OPTRI0149	rejected
>NC_039358.1|146656521:146657353|146656921:146656953	GAAGGTGTATTCAACGACGATACACTAACAGTCACCGCACGAACGAGTATTTCAAAAATACAATGAAACGATGAACCTATGCAAAATAGAGAAGAAAATAATAAATAATTAAAAATATTGACCAGGGAGCACGGACACACGACCAACTGACCGTGTCCTGGCCAATCCCACGCCAGTTTTATATTTTTAATGCGTTTTTATTATTTTTCATGATTTGATGAAAATTCTCTCATTTTATCAAATATCCTTCGTCTCGAGGAAACTCCTCGGTTTCATGGTACTTCCATAAATCCATAAAAAATAATATAAAATTAAGAAAAGGAGTGTGGGGCGTGACCATTGGCCAACCGACCATGCCTTGGTCCCAACCGGCCCCACACCCCATGGTTCCTTATTATT…	146.7	chr01	11	TTA	OPTRI0150	rejected
>NC_039358.1|148748363:148749204|148748763:148748804	TCAAGGTTTATGCACACAAAAAGATATGAGAACTAATAAGAAATATTCTGTAAGGACCCTCAAGCTCGTCAACGCTAGTTGACTGGTCTATCGATGATCAAGAGACGTCTTAGTCGATAATAACTCGATTTCCTTAATACGAACGTTAATTAATAGAAATTAATGTAACAACGGACTAGATGCGAAATTAGTACTGTTAGATGGATATCGAAAAGTTTTGCGGAATGGACTACTCGAACGTGTCAATCGGATACAGGACGAAGATGATATCATTAGATAAGTTTGAAGGGCAAAATAGTCTTTTTGAAGCTCAACATACCTGGCTGCCCTTATCTTTTGTCCGGGTGCCTTTAGTGAATCTGGTCGGCCTTATCCCCAGACCGCTCGAGAAGAATTCAT…	148.7	chr01	14	TTC	OPTRI0151	accepted
>NC_039358.1|149054293:149055122|149054693:149054722	ATTCCAAGTATTAGTCATTGAACATGAAGCTTGGCGCCTCATGAGACGGACGACATGCTTGTGATCCTAAATACCAAAAAAACAAAATGAAAAGAAATACAAACACTTGACGCAAATTTAAGATAAATACACACTTGAATAAAAAACAAAGACGGATTGAGATTACTTACGATAATATTATGGATCGTACATGCCCGTGAGTCTTTGTATCCAAAAAGAACATCTCCACCATCTCTTGAGGCCCCCCTTGAAACTCACCTTCTTTCAGTGTAAGCATCAAGTGAGGGGGAGGCATGTGGGAATTAGCTGGTTTAGTGATCACCCTCTTCTTCTTTACGGTTTCAGTTGAAGTTGAAGCTTCGGTTTGTTGAACAATAGCTAGAGTTTGTTCTCCATCTC…	149.1	chr01	10	CTT	OPTRI0152	rejected
>NC_039358.1|149064620:149065455|149065020:149065055	GAAGTTTGAATCCAAAGTAACTGCTATAGAAGTATGTAATACTGTTGCAACTATGACTCTTAATGAGTTATTAGGTTCTTTACATGCATATGAACAGAGATTACTTGAAAAAAACAACTGCATCAAAATCAGTTGAAGAAGCACTACAAAGTCAAGTTAGATGTACTAACAATCAAGGAAGTTCCAACACAGGAGGAAGACCTAATAATGGATGAAGATATAACACTGTAGGAAGATCAAATAATGGAGGATATCAGGGAAGAAGACAAGTTGATAGAGCTAAACTTCAGTGTTACAACTGTGGAGATTTTGGACACTTTTCTACTAAGTATTAAAAGCCTAGAAAGACAACTGAAAATAATTACAAAGCAAACTTCAAAGCAAATATAGCTGAAAGTC…	149.1	chr01	12	AAG	OPTRI0153	rejected
>NC_039358.1|149113362:149114197|149113762:149113797	ATGAATTGAAGGAGTTTTCATGAGTTCATGGAAGCAAAATATTAAAATGATAAAAACACGGGCGTGTGGGACCATGGAGGCATGGCCGGCCGGCTATGGACCGGTTCCACGAGTTTTTCATAATTTTTTAATATTTTTAGGTATTTTTGATGATTTGAGGGAATTTTTCCTAATTTGAGAGAAATACCATAAAATCAAGGAATTTGATGAATTCAAGGAAAAATAGGATAAATAATAATAAAATAATAAAGCAAAGGGCGTGTGGGACCGGCTAGGGCATGGGCGGCCGGCAAGTGGCCCAGTCCCACAAGTTTTCATAATTTTATTTTATTTTTTATTATATGATGATTTGTGCAAAAAATACCATGAAATCAAGGAGTTTTTTCATGAAATTAGAGA…	149.1	chr01	12	AAT	OPTRI0154	rejected
>NC_039358.1|151162113:151162948|151162513:151162548	ATACCAACTTTTAAGAATTGGTATTTCCTTCATCATAATTCTATGCGATTGTGGGTCTGTAAGTTCATTCATGCATCCTTCGTATCAAAAATTAAAAAAAAAAAAAATCACATTTAACCTCATTTAGACCAACACCTGATTATTCAGAGTACTTGTATCATTAGTTTCTTCATTTTCCTTGTGTTGATCTTTACTTGTTCCCTTATTTGAACCTTGAGTTAGGTTTGATTTGAAACTTGATGTAGGGTTTTTCATGGATGGAAATTTGATTCTCTACAAAAGGTTACAATTGAGAATCTTTATCAAAACCAATACAAGAACTTTTTTCTTGGTGAGATGAGGATTCCTACATAAAATTTCTCACTAGAATATCTCATTTCACTCAAATCTCCCAAAATC…	151.2	chr01	12	CTT	OPTRI0155	rejected
>NC_039358.1|151203361:151204199|151203761:151203799	GGTGAAAGTGTATTCAACGATGATACACTAACAGTCACCGCACGAACGAATATTTCAAAAATACAACGAAACGATGAACCTATGCAAAATAGAGAAGAAAATAATAAATAATTAAAAATATTGACCAGGGTGCTGGGAGCATGGACACACGACCGACCGACCGTGTCGTGGTCAATCCCACGCCAGTTTTATATTTTTAATGCATTTTTATTATTTTCCATGATTTGATGAAAATTCTCTCATTTTATCAAATCTCCTTCGTCTTGAGGAAACTCCTCGTTTCATGGTACTTCCATAAATCCATAAAAAATAATATAAAATTAAGGAAAGGAGTGTGCGATGTGACCATTGGCCAACCGGCCATGCCTTGGTCCCAACCGGCCCAACACCCACAATTCC…	151.2	chr01	13	TTA	OPTRI0156	rejected
>NC_039358.1|152414761:152415593|152415161:152415193	ACACAAAAAGTATCAACGGAAGAAGACACTTTTTGAGACTTAATAAACAAAAAACAAAGTGCAAACCACAATGAAGATCGCGACCTACTGTCAATTAGTAGACTCGTCAATATTCTCTATAGTTAAATCACCGTGAGTTTTCGTGAGATTGTTAAACATTTCTTCACGACTAGTTTGTAGAGGTGGAATTCTAAGCCCCATGAAGAACCAAATTGCACGAGTTTATCCGCCGAGACTTTGTTATCAACTTTAGGTTTAGGAAGCTTTTTCTTCTTTAGACTTGAAATAATACCATTTGGGAACAAACCTTTAAGTTTGGATTTTGAACTCAATTTCTTTCATGTCCCTGTAATTGGCTCAGAAAATGATGGATTCGCGATGCTTACCCTTGAAGTAGCC…	152.4	chr01	11	TCT	OPTRI0157	rejected
>NC_039358.1|153406572:153407401|153406972:153407001	ATGAATTTAGGGAGTTTCCGTGAATTGAAGGAGTTTTCATGAGTTCAGGGAAGAAAAAAATATTAAAATAATAAAAACAAGGGCGTGTGGGACCGTGGGAGGCATGGTCGGACGGCTTGGGCCCGGTCCACGAGTTTCCCTAATTTTTGTGTATTTTTTATGAATTGAGGGAATTTTTCCTAATTTGAGAGAAATACCATTAAATCAAGGAATTTGATGAATTCAAGGAAAACTAATAATAAAATAATAAAACAAAGGGGTTTGTGGGACCGGCTAGGGCATGGCCGGGCGGCCAAGGATCGGTCCCACAAGTTTTCATAATTTATTTTATTTTATTATTATTTGATGATTTGTGCAAAAATACTATGAAATCAAGGAGTTTTTTCATGAAATTAGAGA…	153.4	chr01	10	AAT	OPTRI0158	rejected
>NC_039358.1|154037996:154038831|154038396:154038431	GCCAGGAATTCATGGGTTCCCACCCGTTATTGGGCCTGGCGTCTGGAGACCTAGGGTTTTCGGAAGGAAAAAGTCGAAACTTCTTGCAACTCTGAGCTTAAAAACTGAAATAGGAGTTAGAATAGAGGTATACCTGGTAATGTTGAACATTTGTTTCTTCGATTTCTTCTTCTTCTTGGGTTGGTCCTTCGAAATCATAATAAGGTTCATAAGGGCTATTTTGAGTTTGAGAAAAAATTTCATGATTTTCTGAAAAATCAGTAAAGAACTGATCGTTGTTGATGGGTATTAATATGTTACCGTATTTTGAAGATGAATTCACCTACATCAAAAATTTTGGTTGAATCACTCGTTTTCATTTTTTTTTCCCCAATTTCTTCTTCTTCTTCTTCTCCTCCT…	154	chr01	12	TCC	OPTRI0159	rejected
>NC_039358.1|154568659:154569488|154569059:154569088	TTCCAGAAATGAAGTCCATATAAAAACCTAAAAAAACGGATTTCATTCCAGAAATGAAGTCCATATAAAATCTAAAAAAAAAGACTTCATTCCAGAAATGAACTTCATATAAAAACAGACTTCATTTCTGGAATGAACTCCATATAAAAACATCATCGTCTTCAAAACACCAGCAACATCGTATTCATCATGTTCATCGTCTTCATCATCTTCAACAACAACATCAAACAACAAATACGAAAAAAGAACACAAAAACTACATCTAAAAAACATCATCATCATCTACGGCATCAGCAACATCATCTTCATCGTATTTATCATCTTCAACAGCAGCAGTAAATCAACAAAAAACGAAAACGAAACGCAGAAACTTCATCTTCATCATCTTCTTTATCGCCT…	154.6	chr01	10	TCA	OPTRI0160	rejected
>NC_039358.1|155676317:155677146|155676717:155676746	AAGTGTATTCAACGACGATGCACTAACAGTCACCGCACGAACGAGTATTTCAAAATACAACGAAACGATGAACCTATGCAAAATAGGGAAGAAAATAATAAATAATTAAAAATATTGACCAAGGTGCTGGGAACACGGACACACGACCTACCGACCATGCCGTGGTCAGTTCCACACCAGTTTTATATTTTAATATATTTTTATTATTTTCCATGATTTGATGAAAATTCTCTCATCTGACCAAATCTCCTTCGTCTCGAGGAAGCTCCTCGGTTTCATGGTACTTCCATAAATCCATAACATATAATATAAAATTTAGGGAAAGAGTGTGGGGCGTGACCATTGGCCAACCGGCCATGCCTTGGTCCCATCCGGCCCCACACCCCACGGTTCCCTATT…	155.7	chr01	10	TTA	OPTRI0161	rejected
>NC_039358.1|156287536:156288368|156287936:156287968	TGATGAATGATCTTTGATTATGTGATGAATGATCTTTGATTTTGCCCCATGATGAGTTTAAACCCTCTCCCTTGGTTAGTTTAATAAAAAATATGCCCAAAGTATATTGGTTTTTGCCCTTCATTTGTTTTTGTAATGGAATGTGATTTTCGTCCGCCATTGTTGATTGGGATGTTCTTCCTGTTGGTGCAAGAAATTATGAGACTCCCGAAGAAGCCGACGCGTAAGGGTCCGAGGATATCTTCGTCAACTGATCCACCTCCGCGGATGGATCATCCTGATGCTACGCCATCCCCTCCCCCTGAGGACCCTGAGATACCTACTGTGACTGAGGTGGATATGGTTGCTGAGGATGTTGTGGACCCTGAGGTTGAAAAAATTGTTGTTGAAGACCTTCCA…	156.3	chr01	11	CCT	OPTRI0162	rejected
>NC_039358.1|156924502:156925331|156924902:156924931	ATTTGAATGATCCAATTTCATGGAAACAAAATTTGATATATTTGTAAAAGGAAGAGCATTAGAATTACCAGCAGAAGACATTGTAGTATGATGTTGAGTATTCTGTAAAATTTCCAGTTCTGAAATTGAAGTACTGCTGATATTACGAATTTGTATTTTTGATGTAGTTTACACTTTGATGATTGACGTTGTTGCTGTAAGAAGTGGTTCGAGTTGTTACCATAAAATCTTCCAGAGACCCTAGAAATTTGATTTGTTGAGAAAAAATTCTTGAATATGATATTACCCAAATTGAAGCTTAAAAAATTGTTGAGAAAATTGTTATAAGCTTTTTGAAAGAACTACCATGAGAAATATTAAGCTTTCATGATAATCAATATGTAACAGATTGTAAAAACA…	156.9	chr01	10	AAG	OPTRI0163	accepted
>NC_039358.1|157822751:157823580|157823151:157823180	ATAAGGTGGGGAGAATGTAAGGACCCTTAAGCTCGTCAACGCTATTTGAATGGTCTAGCGATGATCAAGAGAAGATTTAGCCGATAATTACTCGATTAGTTTAACATGAACGTTAATTAATAGAAAGTAATCTAACAACGGTTTATATACTTAACCAGTATCGTTAAATGGATCTCGAAAAGTTACGCAGAATGAACTACTCGAACGTGTTAATCGGATACCGGACGAAGAAGATATCATCAGATAAGTATGAAGGGTAAAAATCGTTATTCCTCGGGTAAACATTTTTATTGCAATACAGACACGTCGTGGCTGCCCTTATCGAAGAAAGTGAGTGTCCGAGTAATACCTTTGGTCTTATCACCTTCACCAGATCGAGAAGATACGACCATATTATTC…	157.8	chr01	10	TCT	OPTRI0164	rejected
>NC_039358.1|161074511:161075346|161074911:161074946	GATAAAATAATAATAATTAATTATTATTGTTGATAAAATAATAATAATAATAATAATTATTATTATTATTATTAACAAAAGAATCAAATACAAGGTACAATGTCGATAGAGGGCAACCTAGCAACAAGTTGAGCCCCTACACCTTTTTGAATTGAAATACCTAATCTATAAAAAACAGAATTACCTATTTTGTAATTGAGATCATAATTATCTATACAATTTCTCAAACTCTTCAAAAGAAACACCATGTCTTCACTAAGTTCGCCTAAAGTGGAGAAAGCAAGAACGCCAAAACCAAACCCATGAGTAGATACCTTATCCAAATATTTCGCCCTCTTGCGTGAAATAGCATTAGAAATGGCGACACCCGGAACGAAAGTTCGACCATGAGTAGATACC…	161.1	chr01	12	TTA	OPTRI0165	rejected
>NC_039358.1|164383371:164384200|164383771:164383800	TTTTATAAAAAAAATTATTCATAAAAGGAAAGATCAATGTTACAAGAAATGGTGGGTAGCCTAGCGACAAGTTGGGCACCCACGCCTTTTTGAATAATAATACCTATTCTATGAAAAAGTGAATTACCAATTTTATAGTTGGCGTCACTTCTAACAAAACAATTCCTCAAACGCTTTAGAAAAGTGATAGTGTCTTCACTTAGTTCACCTAAGGAAGTAAAGGCTAAAACCTGGAAGTCGTAACCATGCCTTGCGCACAATTCTTGATATTTATGCAACTTGCGTGATACAACAGCAGAAATGGCATGGCCGAGAGTGAAAGAGCGAGTTCTAGCACTTGTAAATGGAGAGACCCATGTGACGTCGAAGCAAACATATTTACCATCTATCCAATAATAA…	164.4	chr01	10	TAT	OPTRI0166	rejected
>NC_039358.1|164641603:164642441|164642003:164642041	TTCAATAAACAAAGCAGTTTCGAAATGTCTAAAAGACTCTTTTCTCCACTTGGTATATGCGTCATGAGCTTGAAACCTATTCCCTTTGTATCTTGCGAGAAACTCGTTGTATTTGCGATATAATTTTATGAGCGCAATTGTTCGATTCAATACAAACTCATCCCCGTAATCCATTTTGCGTTTCTTGCACTTACCATCCTCAAACTTCGGCATATAAGGACCACAACTAACAAGACCCCAAAAAAGGTTTAAAGGGCGGTGATCTTCCGGGAGATCCGATACTATGTAAAAACTTTAATCCATTCGGTTTCTTCCTCAATATCCGCTTCTATCTTCGCTTGTTTTACACGTTCGTATATTTCTTTAGTTTCTTTGCGATATTTTGGTTCTATTGATGCC…	164.6	chr01	13	TCT	OPTRI0167	rejected
>NC_039358.1|165542700:165543535|165543100:165543135	GATACTGCAATGTTTAATCCAAGAAAAATTTAAATTGGTTATGATATTGATGGTGCAAAGGTGAAGACATCCATATGTTTGGTTTTAGATAATCGTAATAACACAAAATAAACAGCAAACTAAATGACATAATACCATAGTGAATCGATTTATGACTCAACTTCAATCAGCCCACTCCACTAAAAAACACCTAGGGCATTCCCAGAAATGCCTTCCGTATGTGTTTTCTTCAGAAGAAGTGCGCAAATGCATAAAAGTCTTGCAACCGGGATTTTTGCATCTGATTCTCTGTGGACAATGTTTGTATTCCTGATCTCCATATCCACAATGCTTGCAGTGTAATAACTCATTTTTCAATTTGGCTTTAAGTTTGAAGTTTTTGCAGATTGTTGCAATCTT…	165.5	chr01	12	TTC	OPTRI0168	rejected
>NC_039358.1|166135887:166136722|166136287:166136322	ACGGTCAGTCCTTAAGAAGTAAACATAAATTCCTTTCATCTAACAAAACTTATTAAAGAAAAGGGAAATCTAAAGAGAGAGAAGAAATAGTAAATGCTTTAAAGTAGAAGCAGAGAGAGAAAGAATGTCTTAATAGAAAAAGCAAAGCATTTAAAGCCGGTCTCTTAATTTTCCCTTCTTCTTCTGCTGTTCAGTTCTTGACTACTACTACTTACTCTTACTGTTGTGTTAATAATGGCTGCGTCTTTGCAAATGCCGGCTTTAAACCCCTTTGTTTTTGTTTGTTTTTATTTTCTAAAAAATAAATAAAATAACACCGTTTTTCTTTAAAGAAGGGAGAGAAGAAGAAGAATTCAGACAAACATTTCTTTCCTCCTTCCTTATTCTTCTTCTTCTTAC…	166.1	chr01	12	ATT	OPTRI0169	rejected
>NC_039358.1|167370474:167371309|167370874:167370909	CCCACGATACAGCTGTGAGTTCTTAGTTATCTAACCGTAAAGGGTATTTACGGCTGGGAAAATAAGAACTCCCAGCCGTAACTGAAACTGTTTTTCAGACCTATTTTTTTTCGAAATCAACTGAATAATCATCCAAATGCTTAAATAAAGAGTGGGTTTTTCAATTCATACCTGATTTCAGTCATATCAGGAGTCTCGGTGGCTGGTTCATCTCCTTCATTCACTTCTTCTTGATTTTCAGTTTTATCTTTACTTGAGAAATTTTATTTTTCAGGTTCAGGAAGAGGTTATTTCGACGATCCTGCCTTTTTTTTATCTTCACTATGGTTTTATACAATGAATCTAATCGACGATGATTTTTTTTTTTTGAATCGAAATTAATCGTCTCAAACGAAGAAG…	167.4	chr01	12	AGA	OPTRI0170	rejected
>NC_039358.1|168025562:168026397|168025962:168025997	AAGGAGTTTTCATGAGTTCAGGGAAGCAAAAAAAAAATATTAAAATAATAAAAACAAGGGAGTGTGGGACCGTTGAGGCATGGCCGGCCGGCTATGGACCGGTCCCACGAGTTTTTCATAATTTTTTAATATTTTTTAGGTATTTTTGATGATTTGAGGGAATTTTTCCTAATTTGAGAGAAATACCATAAAATCAAGGAATTTGATGAATTCAAGGAAAAATAGGATAAATAATAATAAAATAATAAAGCAAAGGGCGTGTGGGACCGGCTAGGGCATGGCCGGACGGCTAGTGGCCCGGTCCCACAAGTTTTTCTTAATTTTATTTTATTTATTATTATATGATGATTTGTGCAAAAAATACCATGAAATCAAGGAGTTTTTTCATGAAATTAGAGA…	168	chr01	12	AAT	OPTRI0171	rejected
>NC_039358.1|168203769:168204598|168204169:168204198	ACACTCCGTCGTCTTGCTAATAAAACGCCCTGAGTGGTTATTATTATTATAATAATAATATTATTCAAACGTAAAAAATACGCCAGGGCATGCAATATCAACAGCTATTACTTGCAAACGTAACAAATACGCCAGTCTATGTCTGACTCATGGATATGAATTTGGGGTTCTATCCTTCTCAACCTTAGGTGAGTTAGGTGATGACATTATCGTCCTTGTAAATCGTTTGAAAAACTGTATGGCAAGTCATGATGTTAATAATAACTTGGGTAGTTCTCTCTTCCATAGATTAGGTATTATTATTCAAAAAGGTGTGGGAGCACAACTTGTTGCTCGACTCCCTGCCAAATCTTTGTAATTAACTCTTTTTTCTTCAATATAGCCTTAGTGGCATCTTTT…	168.2	chr01	10	ATA	OPTRI0172	rejected
>NC_039358.1|169543920:169544758|169544320:169544358	ACACCTCGTTTGGTTCGAAGAATTGGATTTCTATGAATTCAATTATGGGGAAATCCAATTCTAGGAATTGAATTCAAATCCAATAAATTTGTGTTTGGTTGAGGTAATCCAATTACTATTGTTTTTACCTTGGAATCCAATTTCATTGCACTACTAGACCAATGCAATGGAAATCTATTATTTTGGGGGGAATTGGATTCCTAGGAATCAAAATTCTCAATTACATGGAGTTGATTTGGGCTGTTTGGTTCAAGGAATTGGTGACATTCCCCCGGAATTGGATTACCAAGAATCCAATTCCTTGAACTAAACATGTTCTTAGGTTTTGGTTTAATCCTTAGAGATGATGCAAGTGACTTTGAACAATGAAGAGCAGGACCAATTAGTGAAGCAACTCCG…	169.5	chr01	13	GAA	OPTRI0173	rejected
>NC_039358.1|170408840:170409669|170409240:170409269	TATACGTAAAATCAATCTATTGAAAGAAAGAAAAAAAGTGCGAAGAACATAGACTTTTTTTCTATTTGTTAGAACTTAAAGATCAACACAGTTGAATCTAGAGTTAAAGATTATAGAAGTCGAAAAAACACATAGTAGCTCCATCTTAGTAGAATATAGTAATAACCAACAAAGTAGACAATTGCAAATTTCAAGTTTTGACCGTAATGGATAATATAATTATCCATAAATTGTTCATTTATCCTACTAGATTAACTTCTGAAGTGAAATTGCACTTCATTTGTGAAATGAAGCTAGGTGTTGCTATAATAAGTTGTGTTTCAGATGTATGAACAACATGATTGTTCTGTGTTTAAAAATTGTAAGAGTAATTAGAATCATAGTTCGGCCATCAATGAT…	170.4	chr01	10	ATA	OPTRI0174	rejected
>NC_039358.1|171229783:171230621|171230183:171230221	ATTCTTGATTAGTCGATGTACGGTTGATGTTGACAAGTTTAGTTCGTGTGTTATTCCTCTTATTGTTGTTCGTTTGCGAAGAGGTATCAACTTAATTCTATCTAAATCTAATTGAATTCTCTTTCTACCAACTCTATTGACCATCTTAGAAGAGATATCAACTACATCTCCATTTGCATTAGCCAGTTTTGCACAATTCCATAATCTTGAAACCTTTCGAAATCCAACTCCAAACCGAGCCGCAGTATCAGTGATTAGTCCCCTGTGAAGTTTCCCATCTATGCTCCCTTGCATCAATTTTTCAAGAATTCTTCTCTTCACATCAGAAGTTAAATTCTTCTTCTTATTTCCATGGCGAATAGGTTCTGGTTCTACAATGGTGTTAAAGGGACAGTGTAT…	171.2	chr01	13	CTC	OPTRI0175	rejected
>NC_039358.1|172912674:172913509|172913074:172913109	GGGAAGATACTTCTCAACAAAGAAAAACTTGTTGAATCTGATGCAAGGATTAACTCTCAACAAAAGAGTTTCGAAGAGAAAGAAGGTGTATATCTCTCACGAGAAAAATGCCTTGAGGCTGATCTAGCTAGTACTCTAGAGAAAATCAAGATGTTGGAAAAAGAAAATTTGGACCTTAAAAAGTCCAATGAAAGCTCAAACAAGTTAACCTCAATGTTAGAAGTAAGTAGAAATCATCGTGATACACGAGGATTGGTCTATAAGGGAATAGATGCTTCAAATATTAACAAAGAGGTAAAATTTGTTAAAGATACTAATTCTTCTAAACCTGAGGCTTCCACTGATGACAAAGAAGGCACTTCTGCTAACGTCAAGAAAGCAACAACGTTGAACAAGGAT…	172.9	chr01	12	AAG	OPTRI0176	rejected
>NC_039358.1|176355726:176356561|176356126:176356161	TTCATACCATTAGGATCATTGTCCTTTTGAATATTTTGCAAAACACCCTTTCTCCAATTTGGAACATCAGATCTTGTTGTTGCATTTAAAAAGTCATCTCTCTTTCTATAATTGGGTCTTTTATGAAATGACCTTGTCGAGTGATATGCAAAATTTGAACTATCATTATATTAATTCTTTTTACTAAACTTGGGACAATACCGATCTGAGTTCCTTTGGGGAGCAATCTTAGCCAATTCATGTGATACAAAAGAAATTGTATCTTTTATCTTACGAATCTTGCATCCCCATTCCACATGCCCTTTATTACCACAATAACAACAATTCTTAGTAACGTACGAAGTCTGAGTTTTAATGTTACCTTTTTGTGGATAATCTTGCATTGGAGATCGACGATTT…	176.4	chr01	12	TTC	OPTRI0177	rejected
>NC_039358.1|177056860:177057695|177057260:177057295	TAAATCGTAAGCATGGGACATCAAACATCTAAGCAAGCATGACCCATCTAATAAAATGATAACTAATTTTTTCAAATCATATTTAAATTAAAATTAATGCAAAAGTCTTATAAAGAATTAAATAATTTTACCCATGTATGAAATTCGTCTTCCTCCGTCGACCCAGTGTTGGGGTTTAGCTTCTCATGATAAATACAAACTCAAAAATATAATTTATAGCTCAAATGGTGTTTTTATTAAAGAAAATTAGTAATACAATGAATCTGCAACGCCGTGTCGGCGTTACAAAAATCACTGTTACAATAGATGTTGCAAATACAAATTAAGCGTGCCAGATAGACTGTTACAAGTACTATGAATAAACGACAGTTTCTTGCGACAATCCGTAGGCGTCAAAGC…	177.1	chr01	12	TCT	OPTRI0178	rejected
>NC_039358.1|177521906:177522735|177522306:177522335	GTGGGACTGGCCTCTTGCAGGCCTAAAATCCAACCTTGGTCGGTCAAGGTAACATGCTCATGTCACCAAAGTGTTCGCGTATCAGTCCTGAAAATTTTGATATTTTCTGATGCGCGTTTGAGCAACATTTTGAGAAAATATGAATAAATCAAGGTTTTTTGCTCAAATTGAAGAAACTTCATAAGATGAAGGAAATAATAATAATAAAATAAGGAATCATGAAGTGTGGGACCGGCTATGGCTAAGGCATGGCCAGCCGGCCAATAAGCCCGATCCCATGGTACTTTTCATAATTTTATATTATTTTCACGATTTGAAGGAAATATCATGAAATCAAGGAGTTTGTTGAAACTAAGGAGTTTCCTTGAAGTGAAGGAGTTTCCATGAGATGAAGGAAAC…	177.5	chr01	10	AAT	OPTRI0179	rejected
>NC_039358.1|177909617:177910452|177910017:177910052	TACTTAGTTTCCTCAGTATCCCCGCGCCTTCGACTTCTAGAGTCACGCACGTGAATACCAAGTCCTTTGGATCGTATTCCAAACAACAAAGGAGGAATCTGTTTGGTAACCACTCTAATCAATCTTGCTAAAGATATAGATGAGTCATTGACAAAGTCTCTTCCGTTTAATCTAATAAACTCCTTTTTCTGGTTATATCAATCTATCTTTAACTACCGAAATAATCAAGTATATATAGATTCACACTCAATCAATATAGATCTCAAAGAGAAATATAGAGAATGCCGATCTCACGCAACTAATATACCAGATCTATCAAAGATAAAAATCGATTCTAGCTGGATCCCAGCCGATCAAGGTTTGTGCACTAATTCCACAAGATACGAAAACTAATAGGAA…	177.9	chr01	12	TTC	OPTRI0180	rejected
>NC_039358.1|178341292:178342121|178341692:178341721	AGTGGCCCGGTCCCCTGAACCTTTCCCAATTTTATATTATTTTCATGATTTGAAGGAAATATCATGAAACTAAGGAGTTTCATAAGATGAAGGAAATAATAATAATAAATAATTTGTAATTAACTTGTGGGACCGGATAAAGCCAGGGCATGGCCGGCCAGCTAGTAAGTCCGGTCCCGTGACACTTTTTCTATTTTTTTATTATTTCCTTGATATGAAGGAAACGCCATGAAACTGAGGAGTTTCCTTAAGACGAAGGAGTTTTATTCAAATGAAGGAATTTTCATGAGATCAAGGAAAAATAATAAAATATGATAAAATAAAGAATCAGGCATGGGACCGACCACGACATGATTGGCCGGCCGGTGGTCCCAGTCCCCTGGCGCCTTAGCTAATATT…	178.3	chr01	10	TTA	OPTRI0181	rejected
>NC_039358.1|178941923:178942761|178942323:178942361	GGGAGTTTCCATGAATTGAAGGAGTTTTCATGAGTTCAAGGAAGCAAAAAATATTAAAATAAAAAAACAAGGGTGTGTGGGACCGTGAAAGGCATGGCCGGCTAGGGCCCGGTCCCACGAGTTTCCCTATTTTTTTTAATATTTTTAAGTATTTTGATGATTTGAGGGAATTTTTCCTAATTTGAGAGAAATACCATGAAATCAAGGAATTTGATGAATTCAAGGAAAACTAATAATAATAAAATAATAAAACAAAGGGGCTTGTGGGACCGGCTAGGGCATGGCCGGCCGGCCAAGGCCTGGTCCCACAAGTTTTCATAATTTATTTTATTTTATTATTATTTGATGATTTGTGCAAAAATACCATGAAATCAAGGAGTTTTTTCATGAAATTAGAGA…	178.9	chr01	13	AAT	OPTRI0182	rejected
>NC_039358.1|180143618:180144450|180144018:180144050	AAACAAGGAAAGAAGGATAGATAAAATAATAATAATAACAACAAAACTCACCAAGCTTGTAGCAACTTCGTTGTTTTTTTTTATTTCGTCCTCGACATTATTACAGGATTGAAGAAAATAACTTCCCTAACCATTTTCTAAAAGTCGGTGAAGATGAAAGGAAGATATTGTTCGATAGGGTAAAAAGAGTGTCATCTGGTGTGGAAAATGATCAGGGTTTGAATGGAGAAGATGATGGATGAAACTGTTGAGAGTGAATCGTAAAATAATAAAACAATCAATCCAGGTTTTATATCGCCTGAATTTTCTCTAGAGTATTTATTTATTATTATTTATTTATTTTTTCGGATAAAGAGTATTATTATAAGAAACTAGTTGCAAGCCTAACAAGCTAAGCTC…	180.1	chr01	11	TTA	OPTRI0183	rejected
>NC_039358.1|180479015:180479844|180479415:180479444	TTTGAATACCTTTCTTCTTTCACATCCACAAGAAATCACCACCACCACCATCTCCCAACCACCAAAATCACACCAAATCTCCACCACCACCTCAACAACCAGAACCGCCACTATCTCCTTCACCAATTTCATCATCCTATTCTCATCACCACCAACAACAATAACTACAACTAGTTAGAATACCACCATTACCAGCATAAACTTAAACAAGAGAAAAAAGACAATCACCTTGAATCTCCTTCACCAATTTAGGAATAAACATAGCTTGAATTTCGATTTGTATCACGAGAATACAAATCCAAAAAGAGAAAGAAGATAATCAATCCATTTCTAAATCTGTATGTTCTTGATTTAGAGGCGGCGGTGACGATGAAGATTTCAATACTAGATGTTGCATTT…	180.5	chr01	10	GTG	OPTRI0184	rejected
>NC_039358.1|180512868:180513700|180513268:180513300	TACTTGTGCATAACTGGGATAATGGACGGGATGTGTGTTTGGATGTGACTGGTGTTTCGCCTTTTACCGGGGGTGGAGTTCGTACCTTTTCCCCAGGTCTTGTCATTAAGAACGTTGTTACTCGCAAGAATGCTAAATATTTAGAGAAGTACACGTCTCATGGATTTGGTTTTGAGACATTGGCATTTACTACCTTAGGGGAGTTAGGTGTTGGTACCATAGATTTTCTGAAGCGTCTGCTCAATTATATGGCTAGCCATGATGCTAATGTTCAAGTTGGAGAGTTTCTTTTTCATAGGTTAGGTCTAGTTATTCAAAAAGGTGTTGGAGCTCAGCTTGTTTCTAGGCTTCCATCCAATTTCTTACCAGCTGATAGTCTTTCTGATTTTTGATTCATAA…	180.5	chr01	11	AAT	OPTRI0185	rejected
>NC_039358.1|180513935:180514770|180514335:180514370	CATGGTTTATAATTGGATAGATGGCAAGGATGTTTGTTTCGATGTCACTGGGGTCTCTCCGTTTACCAGTGCTAAGTCACGCCACTTCATACCAGGTCACGCCATTTCTGCAGCAATTACTCGCAAGAACACTAAATACTTAGATGTTTGCACTTCTCTCGGATATGGATTCGGTGTTTTGGCTTTCTCCACTTTTGGCGAGCTTAGTACGGATTTATTAACTTTCCTGGAGAGATTAAGGAATTGCATGGTAGGACATGATGCCAACTTTAAGATAGGCAATTCTCTTTTTCATAGGCTAGGAATTGTTATTCAGAAAGGTGTTGGTGCCCAACTTGTTGCTAGGCTACCCACCATCTCTTGTAATATTGATTTTGATTAATAATAATAATAATAATA…	180.5	chr01	12	AAT	OPTRI0186	rejected
>NC_039358.1|180514625:180515457|180515025:180515057	GTTTCTCCTTTTACTAGTGCTAGGACTCGCAACTTTATACCAGGGTCTGCTATTTCTGCAGCCATCACTCGCAAGAATAATAAGTACCTGGACAAGTGCACTTCACTCGGCTATGGTTTTGGGGTTCTAGCCTTTACCACTTTCGAGGAGCTTAGTCCTGATTTAACATCCTTTTTAAAGAGATTGAGAAATTGTATGGCTAGACATGATGCTAATTTTAAGATAGGCAATTCTCTTTTTCACAGATTAGGAATAGTTATTCAAAAAGGTGTTGGTGCCCAGCTTGTTGCTAGGTTACCCGCCTTCCCTGTAATACTAATTTTGATTCATAATAAAAGCCTTCGTGGCCCCTTTTATAATAATAATAATAATAATAAATTATGATGTTAAAAATAAATA…	180.5	chr01	11	AAT	OPTRI0187	rejected
>NC_039358.1|181266936:181267768|181267336:181267368	ACTGCCATAGTTTTCATAAGTTTTTTATTATGTTTCTACTCATGGGAAATGCGACCACCTGAGGGTAAATGGGCATTGGATAGTTAAATACACACATGTGAACCGTACATGCACAACCTAAGGACAGTTTGGGTAGAAATTGGCATTTAGGGGTTAAGTTGCAACTATTAACAATTTAGGGGAAAAGCTACGTTACTAATTCGTTTAGTGGGGAAAACTCAAAAACCCCAAAAAGAAATAACTGCCACATTTAATAAAAGTGATGTTATACCTCGGCTTTTCAGGAATTTCAGACGGAACTTCATTTTTTTCAGATTCAGCTTCATCCTCCTCATCACTACCTTTGCTACCCTCCTTGTCATCATCATCATTCACATCACCACTTTGCCACCCTCCTTG…	181.3	chr01	11	TCA	OPTRI0188	rejected
>NC_039358.1|182732741:182733582|182733141:182733182	CATGTAATAATATTCATCCAATAATATAATAAAATTTTAAAAAAAATAATAATAATAATAATAATAATAATAGTAATAATAACGGGCCCCTAACTCAGCTGGTCATCCCCGTTCCCCAAAGTTTAATGCGCTCCAGGAGGTCACAGGTTCGAGTCCCCAATGGCGTAATATTGCAGGAATTAACATGGAAGGTAGTGTTAGTTTGCCCCCCTTGTGACACAATCTCAGCCCCCCCTCCCGCCGTTTCGGCTCCCTTGGCTAGGTTACCCATGAGGTTCGCTGGTAGATTAGCACAACAACCTGTTCAATTAATGTAATAGTATGTCGTTGGAGCTTAGCTTGTTAGGCTTCCAAGTAGTTTCATGTAATAATATCCATCCAATAATATAATAAAATTTT…	182.7	chr01	14	ATA	OPTRI0189	rejected
>NC_039358.1|182738333:182739171|182738733:182738771	TAGACGATGNNNNNNNNNNATGGGAAGGATGTTTGTCTCGACGTCACTGGGGTCTCTCCGTTTACCAGTGCTAAAACACGCAACTTCATACCAGGTCATGCCATTTCTGCAGCAATTACTCGCAAGAACACTAAATACTTAGATGTTTGCACTTCTCTCGGGTATGGGTTCGGTGTTTTGGCTTTCTCCACTTTTGGTGAGCTTAGTACGGATTTCTCAACTTTCCTGAAGATATTAAGGAATTGCATTGCAGGACATGATGCCAACTTCAAGATAGGCAATTCTCTTTTTCATAGGTTAGAGATTGTTATTCAAAAAGGTGTTGGTGCCCAACTTGTTGCTAGGCTACCCACCATCTCTTGTAATATTGATTTTGATTAATAATAATAATAATAGTAA…	182.7	chr01	13	AAT	OPTRI0190	rejected
>NC_039358.1|185282117:185282958|185282517:185282558	ACGAAATCAACTTCAGTTCCCCACAACGAACAATCTGATAAAATTTGAAACCTGTTAACTCCTTAATCCTCCCGTTAACTCCTCAAAGAACTTGTTCGAAATTTTCCCAGAAAGAGAGAGATAAATTGAAATTTATAAACCCCTAATTTTGATAAACCAACAAAGCACAAAAACCCTGAATTCAAATTCCAACACCCCTAATTCTGTAACACCAATCACTCTCAAAGAAACCAAATTTCAAAACCCTAACTCGAATATCAATCAACACTTCGAAACAAATTTGTTACAGCAAACACATACACGGCTTGAAGAAATCACTTACAGTGGAACGCTTCCTCAAACCAACAAACCATTGGAATCAAATTAGAACAAAGAATCACCCCCAGAAAAGCCCCAACT…	185.3	chr01	14	TTA	OPTRI0191	rejected
>NC_039358.1|185282249:185283078|185282649:185282678	TTATAAACCCCTAATTTTGATAAACCAACAAAGCACAAAAACCCTGAATTCAAATTCCAACACCCCTAATTCTGTAACACCAATCACTCTCAAAGAAACCAAATTTCAAAACCCTAACTCGAATATCAATCAACACTTCGAAACAAATTTGTTACAGCAAACACATACACGGCTTGAAGAAATCACTTACAGTGGAACGCTTCCTCAAACCAACAAACCATTGGAATCAAATTAGAACAAAGAATCACCCCCAGAAAAGCCCCAACTTTATTATTATTATTATTATTATTATTATTATTATTATTATTATAAAAGGGGCCAGGAAGGCTTTTATTATGAATCAAAATCAGTATTACAGGGGAAGGCGGGTAACCTAACAACAAGCTGGGCACCAACACC…	185.3	chr01	10	TTA	OPTRI0192	rejected
>NC_039358.1|185401709:185402538|185402109:185402138	AGAGAAATCCTGCACACGTTGAATGATGGGAAGGAAAACCTTCCGAAATAATTTCTGGAGACTCCACAAAATTGTGGACAAAAAGAATCTTTTTCTGGTGATCTCTAAGAAAGGAAATCAATCATTAGCAAGGATGGGAGTACTCACTTACCTTCACATCCGATCGGAAATCAACACCTCTCTCACAGCATCCATAGAAACGTCTTCAATCCTCGGTCTTCGGTCTTCAACTGTTGATGATGAACTTTTGAAGTCCTTAGAACCTTGACAATTTCTAATTCTTCTCTTCAATTTCTTGTTGCTTGAATTTTCCTCTTAATTTCTCTTCTTTACCATGGTGTATATTAAACAAAACTAACAACAAACTGTAATAAATATTTTTTATTTTATTTATTTATG…	185.4	chr01	10	ATT	OPTRI0193	rejected
>NC_039358.1|185827323:185828152|185827723:185827752	ATGTTGCTTCATTCCATAAATCTCCTTGTGAATTTGAGTAGCCTTTGATGCAGGAAATATCTCTCTAAAAAGATTTTTTTCAACCCATTCCGTGTTGTGACACTTCTAGAAGGAAAATAATACAACCAATCCTTAGCACTATCCGCCAAAGAGAATGGAAAAACTTTCAACATTGCACCATCCGCATTAGTCTCCGATGGAAGCATTGCCCTGACTATGGCGTGGAAGTCCATAAGATGTTTGTTTGGGTCTTCATTCGACATGCCATGAAACTTTGGTAAGCCTCTCTAATCAACCCCGGATTGATCTCAAAGGTTGAGTTTGTTTGGATACACCATTGTTGTGTATCGAGCTTGTGAGAAGCTAGGTCCTTGAGTGTACAATTCGCATCACCCATTG…	185.8	chr01	10	CTT	OPTRI0194	rejected
>NC_039358.1|185876804:185877645|185877204:185877245	ATTCAACGACGATACAGTAACAGTCACCGCACGAACGAGTATTTCAAAATACAACGAAACGATGAACCTATGCAAAATAGGGAAGAAATAATAAATAATTAAAAATATTGACCAAGGTGCTGGGAACACGGACACACGACCTACCGACCGTGCCGTGGTCAGTTCCACACCAGTTTATATTTTTAATAGATTTTTATTATTTTCCATGATTTGATGAAAATTCTCTCATCTGATCAAATCTCCTTCGTCTCAAGGAAGCTCCTCGGTTTCATGGTACTTCCATAAATCCATAACAAAGAATATAAAATTAAGGAAAAGAGTGTGGGGCGTGACCATTGGCCAACCAGCCATGCCTTGGTCCTAGCCGGCCCCACACCCCTCGGTTCCTTATTATTTTAA…	185.9	chr01	14	TAT	OPTRI0195	rejected
>NC_039358.1|187836605:187837434|187837005:187837034	TTCATTATGCAGCCTCCAAAACAGATGCATAACACATTATGCAGACGCATAACGAATTATGCAATCATTTTCTCGACTGCATAACAAAGTTATGCATCTATAACGAGTTATGTAGCCATTGTTTTGGTTGATTTTAGTTCGTACATAAAAAAATTGATGCATAATTGGTTATGCAGCCATATTTAAGGATGCATATCAGGTTATGCATCCATTTTCTCGATGCATAAAAGATTATGCAACAATTTTCTCGATGCATAATGCATTATGCATCCATTTTCTCGACTGCGTGATGCATTATGCATCAATTTTCAATTTCATACAAAATAACAAAGATGCCAGATAATGTGTTATGCATCATTTTTTGACTGCATGACATGTTATGCACTCATAACAACATCA…	187.8	chr01	10	TCT	OPTRI0196	rejected
>NC_039358.1|188132848:188133680|188133248:188133280	AATGGGGCTTCGAATAAAATTCCAGCGGCTGGGTATTCACGAGCATGGACACCGTCTCCAGTCTCCATGGATCCTACAGAATCTTCACATGCCTGGTTACTGCTTTCCTCAACCTCAACCACAGTCACGGGCTTTCCACTCTTTCTTCGTCTAGCATCGACGAAGACACGGACATCCTCCTACGATGAAACGAAGAAGTGTTAATCCCGGGGCTCAGTACAATCTCGAGAGTCATAGGTTTACTTACAGAAGATCCAACTTCAGCACGAGCCGATCCATACCGGGCAGGAGCTCTAACAGTCCGCTTAGGCCTTGCATTATGAGGAGTAGCATTCTTCTTACAGTCCTACGAAAAGTCATTCTCTTATGATCAACAATCTCGATTGAACAGAGACAAGA…	188.1	chr01	11	AAG	OPTRI0197	rejected
>NC_039358.1|189002127:189002956|189002527:189002556	TTTCATTAAGGAATCAATGTTTTTACCTTTGAGCCGTGCCTCTGGTTTGCTCTCCTCTTGATTCTCTTCATCTGAATTTTGTTGCTCTTCTTCATCGGATTCTGATTCCGATTCTTCTGATTCTACCTTCTTGGTTTTCAGCCTTTGTTGTGGTTTTACTCTCGGCCTTGAACCGCCTACATACATGAAGATCAATCATTGTGTTTTCAATATTTCAAACAACATAGTTAGATATATATACCAGCATACATATCATTTTGTTATATCATTTTGCTTTCGGCCTGTTGTTGTAAAAAATATTACAATATATTTTTTTACCTTTTACGACTTTCTTCAGTTTGCCCTTTTCTGCTACTTTTATGTCTTCTTCCGCCTCTTGATCATCTGAATCTTCTTGCC…	189	chr01	10	CTT	OPTRI0198	rejected
>NC_039358.1|190363621:190364450|190364021:190364050	TGAATTGAAGGAGTTTTCATGAGTTCATGGAATAAAAATATTAAAATAATAAAAACACGGGCGTGTGGGACCATGGAGGCATGGCCGGCCGGCTATGGACCGGTCCCACGAGTTTTTGATAATTTTTTAATATTTTTAGGTATTTTTGATGATTTGAGGGAATTTTTCCTAATTTGAAAGAAATACCATAAAATCAAGGAATTTGATGAATTCAAGGAAAAATAGGATAAATAATAATAAAATAATAAAGCAAAGGGTGTGTGGGACCGGCTAGGGCATGGCCGGCCGGCTAGTGGCCCGGTCCCATAAGTTTTCATAATTTTATTTTATTTTATTATTATATGATGATTTGTGCAAAAAATACCATGAAATCAAGGAGTTTTTTCATGAAATTAGAGA…	190.4	chr01	10	AAT	OPTRI0199	rejected
>NC_039358.1|191071643:191072472|191072043:191072072	TGGGAGTTTCCATGAATTGAAGGAGTTTTCATGAGTTCAAGGAAGCAAAAAATATTAAAATAATAAAACAAGGGCGTGTGGGACCGTGGAAGGCATGGTCAGCCGGGTAGGGACCGGTCCCATGAGTTTCCCTAATTTTATAATGATTTTAGGTATTTTGATGATTTGAGAGAATTTTTCCTAATTTGAGAGAAATACCATGAAATCAAGGAATTTGATGAATTCAAGGAAAACTAATAATAAAATAATAAAACAAAGGGGTGTGCGGGACCGGCTAGGGCATGGCTGTCGGCCAAGGCCCGGTCCCACAAGTTTTCATAATTTATTTTATTTTATTATTATTTGATGATTTGTGCAAAAATACCATGAAATCAAGGAGTTTTTTCATGAAATTAGAGA…	191.1	chr01	10	AAT	OPTRI0200	rejected
>NC_039358.1|191116899:191117740|191117299:191117340	GGTGAAGGTGTATTCAACAATGATACACTAACAGTCACCGCACGAACGAGTATTTCAAAAATATAACGGAACGATGAACCTATGCAAAATAGAGAAGAAAATAATAAGTAATTAAAAATATTGACCATGGTACTGACAGCACAGGCACACGACCGAACGACCGTGTCGTGGTCAATCCCATGCCAGTTTTTATATTTTTAATGCATTTTTAATATTTTCCATGATTTAATGAAAATCTTCTCATTTTATCAAATCTCCTTCGTCTCGAGGAAACTCCTCGGTTTCATAGTACTTTCATAAATCCATAAAAAATAATATAAAATTAAGGAAAGGAGTGTGGGGGTGACCATTGGCCAATCGGCCATGCCTTGGTCCCAACCGGCCCACACCCACGGTTCC…	191.1	chr01	14	TTA	OPTRI0201	rejected
>NC_039358.1|191511114:191511949|191511514:191511549	GTATTCAACGATGATACACTAACAATCACCGCACGAACGAGTATTTCAAAAATACAACGGAACGATGAACCTATGCAAAATAGAGAAGAAAATAATAAATAATTAAAAATATTGACCAGGGTACTGGGAGCACAGGCACACGACCGACCGACCGTGTCGTGGTCAATCCCACGCCAGTTTTTATATTTTTAATGCATTTTTATTATTTTCCATGATTTGATGAAAATCTTCTCATTTTATCAAATCTCCTTCGTCTCGAGGAAACTCCTCGGTTTCATGGTACTTTCATAAATCCATAAAAAATAATATAAAATTAAGGATAAGAGTGTGGGGCGTGACCATTGGCCAACCGGCCATGCCTTGGTCCCAATCGGCCCACACCAACGGTTCCTTATTATT…	191.5	chr01	12	TTA	OPTRI0202	rejected
>NC_039358.1|192418319:192419151|192418719:192418751	GGTTCATGATCGCAGTTGTATGCGTCAAAAATAATATTACTTTCTCACAACTTAAAATATATAATATAGCAAGGGTAAGAAATGATCATTCCCATAGAGAGGATCTAGGTTGTCAAGTTGTTTCGGTTTCCTATATAAACAAGGGGGATTTCTGATTTTTATGTAAAGGAAAATAAACTAAAAGAAAATAATGAAATAAACAAGCAAATCAATAAGATGACAAAACTAGTGACAAAACCCCTAGGTGAACAAACTAGTGATAAGAAAAAACCGGTCATATTATTTCTACCAAATAAAAACCGTTTCAAATAAAACTGGGACAAAAACCCCAAGTCAAATGATAATGAGAAAATTTAACTTTTTTTATTTAAAAAAAACCCAAATGTACCCTTTTATCTT…	192.4	chr01	11	TTC	OPTRI0203	rejected
>NC_039358.1|194221863:194222695|194222263:194222295	TGAATTGAAGGAGTTTACATGAGCTCATGGAAGCAAAATATTAAAATAATAAAAACACGGGCGTGTGGGACCATGGAGGCATGGCCGGCCGGCTATGGACCGGTCCCACGAGTTTTTCATAATTTTTTAATATTTTTAGGTATTTTTGATGATTTGAGGGAATTTTTCCTAATTTGAGAGAAATACCATAAAATCAAGGAATTTGATGAATTCAAGGAAAAATAGGATAAATAATAATAAAATAATAAAGCAAAGGGCGTGTGGGACCGGCTAGAGCATGGCCGACCGGTTAGTGGCCCGGTCCCACAAGTTTTCATAATTTTATTTTATTTTATTATTATATGATGATTTGTGCAAAAAATACCATGAAATCAAGGAGTTTTTTCATGAAACTAGAGA…	194.2	chr01	11	AAT	OPTRI0204	rejected
>NC_039358.1|197680058:197680902|197680458:197680502	TGCATAATGTGTCGATCATGGAGCTGACATAAACGGACTCAGAATATGTACAGCATGACTAATATCTGGTCGTGTGATAGTCAAATAATTGAGATTACCCACTAGCTGTCGGTACAATGTACGGTTGGATAAAACCTGTCCGTCTGTAGGGTTATACTTCACATTTATTTCAAAGGGAGTATCAACTGTTTTATTATCAGTTAGATCTGCACGATGAAGAATCTCAGTAGCATACTTCAACCGAGATATAAAATATCCTTCAGATGATCGATCAACTTCAATGCCGAGAAAATACCTTACGTGACCATGATCTTTCATTTAAAAGGACAAACTCAGTTGCGATCTTAGAGCATTAATACCTTCTAAATCACTTCCAATGATAACCATACCATCAACATA…	197.7	chr01	15	AAG	OPTRI0205	rejected
>NC_039358.1|198495769:198496607|198496169:198496207	CATCTTTTAGAATTCTGAAACACGCTTCGTAACGAAAAGGTTTACCATGAGCTTCCTCCCAATTACCAAGAGTTGTTTGGATCACTTCATCTTCAATAACACCGACGAACTCTTCTCGATCAATTTCCATTACCATAGTAAGAAATGGCTGGACTTCAATCCTAATAAAATGAAAACGAGAATGCAATCGACGAGCATCTCGGTTTCCTGGGTTTCCCGTCAGTGAGACGAACATTGAAAAAACGTTCTCCCAAAAAGAACTGTCATGAGAAATAACAACACCAGTGATTACCCTATGAAAGAAATATGATTTGCATAGAGTTATATCCTCTTCTTGAGTAAACTTGGGACCACTATTTCTAATAGACATTTCTGTCAAAGAGGGGGAGAGATTTAATA…	198.5	chr01	13	AAG	OPTRI0206	rejected
>NC_039358.1|198555688:198556517|198556088:198556117	TCCTAGAAATTATGATTTGGTTCTAGGATGGACAATATCCACGTAGGATGACGTCATTGATGATGTAATTGTCAAATACTAGTGGCAGAACTACCCTTTTAATGGGGACCATATATATACTCATTATTAGTAGAGAAGAGAATAATTTTCAGATCTATTTTCACTCACTTCTTTTTTTTTCCAGATTTACTTTTTCTTTTTCTTCTTCTTTTTTCTTTCTTCTTTTTTCTTTCTGCTACTGTTTAAGATTAAGGATGAAGATTTACTTTTAAAGATGGATTTGATTTGATTATAGAAACCGATTTGGTTATTTATTTTATAGATTTTGATTTTTCAGTACAGAGATCTTGATTTGATTATAAATATCGAAGATGAACTCGTGTTGAAGATGACGAAGAC…	198.6	chr01	10	GAT	OPTRI0207	rejected
>NC_039358.1|198648829:198649661|198649229:198649261	TGGAAAATGAGCGTGAAAAATCATTTGACTTTAGATTTTGTTCTTTTGTGTTAGAGGTTAATGGTAAATATCATAATTCGAACTTCGGATTTCTTTTTTGGAACATGTTGGTGGTGTTAGCACTCCAACCTAACTCAAATGGAGCAAACTGGAACGAAATGTCATGGCTCAAGAACGTGATGATAATTATGTACAGTAGATTGAGTCGGCATGCACATTGATAGTATCAATTGAGATGAAGTTATAAATATAAAATAGTAAGGTATACCTCAAGATTTTGCATAAAGGTGATTTTACGCAGATAGTTGGTGAGATGGCTGTGGATCTAACAAACTGGAGATTAGCAGTGATTTGGCTCGATCAAAGGAAATAAGGTTAGTCTCACGTGGGATAAGAGCA…	198.6	chr01	11	ATT	OPTRI0208	rejected
>NC_039358.1|199946345:199947177|199946745:199946777	ACGTGACTTATTATGTTGTTTTCATCGTGTTGTCAAACAATGAAAATTTGGCCTCAATATAAATATCAATGGTCACTAGAAGTATAATAAAAGCCATGTGGTTCCATATTTTTATGCAGTTGGCAACAACCTCGAACGAACTAGGTCCAACCAAAGAATGGGTTCACCATTGACAAGGTCCATGTGAACTAGTTCTTCTTCTACACACCACGTCTCGTCGTCTATAGATTCAATTCCCCCCTCTTTTTCTCAGTTTCTCACTCATCCATCTCCTCCCAAAACGGTTTTTTTATTTTTTTTAATCTTCTTTATTAAATAAATCAAGATACTCCGAACTAATTTTAAAAATCAAAATTAAAAAAAATAAAGTGAAAAAGCTAAAATCTGAGAAGCCAGAGT…	199.9	chr01	11	AGA	OPTRI0209	rejected
>NC_039358.1|200323517:200324349|200323917:200323949	CAGTAGGCACGCAGTGTCTTGCAAAGTTTTGGGGCCCTCATGCATCCCCCAATACTGGAATTGTAATTGTACAGAGTCTGCCAGACAAAAAGGTTTAATTTGTTCTTTCAAAATTTTTAAAGCCATCTGTATAAGTGCAAATGTTTGGTGTCCCTGTTTCCTGAAAGCGTTTTGTTGGAAATCAGAGAAAATACTAATAATAGTTTATGTTTGAATCCTCAGGCAGTGTTTCGGATTTTAGCAACCGCTGTTGTAATTGATTTTAACAAGGCTTCTAAGGACACTGCGAAGATATTTTGGGAACATGAGCGTGTTCGGTCTGAAGTTCAGGCTCCTCACATCTTCAACCCACTAGCGTCAACCTCGAAGCCAATTGAAGAGGAGAATGTGGAGGTGACT…	200.3	chr01	11	GAA	OPTRI0210	accepted
>NC_039358.1|201434190:201435025|201434590:201434625	ACATTGGTAAAAAACGAATTGACACACTGGTACCAATCACTCGAACGAATTGGTAAAAGAAGACTGCAAATTTTAGAATCCTAATTTTCTAATTCTTGAGGAAAAATATCTTACTGGTGTCGATCATGATTCCTCCATAGTTGAATCAAAGAAATCAACTTAATCCTGCAAAAAAACAAAACAAGCAAAATCAAATCATTTTAGTAAACCCTAGATTAAACATAAATCATGTAAATCAAGTAACCCAAGTTACATAAATATGATACCTCTTAAAATAAATTAGATGTTCACTTGTTTATTTCGTCTGAAGATGATACCTTCTACTAGTAAACCCTAGCTAACACTGACAGGTTACAAACTCATATGAACAGATTTCGCCTGAAAAGAAGGAGGAGGAGG…	201.4	chr01	12	AGA	OPTRI0211	rejected
>NC_039358.1|205335907:205336736|205336307:205336336	TTTTTTGAGTTTTTTTTTACTTCCTAGTATAGTACTCAGGAGAGACCCCACTGTCCTATGTTGACACTTTTTTTTTAGCGGTTTACATATATACAAAGACTTGGCCCTCCTAACCAACGAGCCAGGGACGGTATTAGGGGTGGCTTATCTAGGCTGAAGCCAACCCCAAAATTTTCGAAAAGCTTATTTGTCCATGTAATTCTCGACATTTGCCAAATTTAGCCCATGTAAAATTTTGAAGTGAAAACTACAGGGAGACCCATTTTTCCAATTTCTTCCACTGTAAAACCCACGCCCAAAAATTTAAAGGCGCGCACCCATTTTTTAAGAAAAAATTATTCTCGGACCCAAAATTACTGAAATCAAATTTTATCGCGAAATTTTATAAGTTCATCGTAC…	205.3	chr01	10	TCT	OPTRI0212	rejected
>NC_039358.1|205702865:205703697|205703265:205703297	TTCATACTCGATTTCTTTCCATAAACCATACTTCTGAACTATAGCTTGAACCTCAACAACCTCATTTTTCTAATCCCAAGCTGCTGCCCTTTGGTGCCTCAAATTTCTGATTGCAGTCCTATGATCCGGAGTCTCATAGATTTTCTTTGCCCACGAATCCTCGTAACCTATCAACACCTTTCGCCATCTGCAGGAAGACCAGGTATTGGTTCGTTCATTTTGGGAGGTATTATTTCATGAGGAATATGAAGCTTTGTCTTGCGAGGTACAACAAGTTTCTTTTTGACTTGTTTTCCTAGTTGTAGTTGTGGTGGTTCTTCTTGTTCTTTATCTTCTTCATCTTTATCTTCAATGGCTTTCTTTCCTTTGCTTCTTGATCTTCGTTCCTCATCATCATCA…	205.7	chr01	11	TCT	OPTRI0213	rejected
>NC_039358.1|205863975:205864804|205864375:205864404	GCCAACACGAAATGAGAGAGGCTTTCCGCGGTTGTAGCTGCTATCAAATACTTTGCCGTTCTCCAATTTACCAACATAATGTGCCTGCAGGCCAGTACCAATTCAAACTAACATTCATAGAATTAGTCAATTCAATTATAGAACTAGCCAGTGGTAGTTTCTTAAAATGTGTCACATCATAGATACATACCTTGATGAGTTGGCCTTTGGTAGGTTGAGGACCAACTCCGACTACTTTATCGTAGACGGTGTCACAGTATAGTCAACAGTTGATGCTTGTGAATTCTGCGACTGCGAAAATAAGGTTGCAGCAGCCAAGTAGACACCAAAATTTGTAATGGCGTCTCTTCTACCACAACTAGTTGTTAATTCCTTTACTGCCTCTTTCTTTTGCTCTTG…	205.9	chr01	10	AGA	OPTRI0214	accepted
>NC_039358.1|205939996:205940825|205940396:205940425	ATGAAACTAGTTGGATGCCTAACAAGCTAAGCTCCAACGACATACTACTACATTAATTGAACAGGTTGTTGTGCTAGCCTACCAGCGAGCCTCATGGGTAACCTAGCCAAAGGAGCCGAAGCAGATGGGGGGCTGAGATTGTGTCACAAGGGGGGAAAACTAACTCTACCTTCCATGTTAATTTCTGCAATATTACGCCAATGGGGGCTCGAACCTGGGACCTCCTGGAACGCATGAAACTTTGGGGAACGAGGATGACCAGCTGTGCTAGGGGCCCGTTTTTATTATTATTATTATTATAAGAGCCACTCAGGGCATTTTATTAGCAAGACAACAGTGTGTATATTACAAGTCGGTAGAAGGCAACCGAGCAACAAGCTGGGCGCCAACCAGGGCATT…	205.9	chr01	10	TTA	OPTRI0215	rejected
>NC_039358.1|208699033:208699862|208699433:208699462	ATGAAACATCGGACTGTTTGTAACCGTGATGTCTCTGAATGCACCACCGTTTGTCCCCCAGAAGTTTACCGCCTGCAATCCCAGGAGGTGTGTAGTGCGCATTAACTTCTATGGGAAAAAAAACTGAAAAATCCGTCAGATATATATAACGACGGAATACACTTACAGCTGGTTGTATCTTGGTGCATCCTGGTGCGTTTAGATGTCTATTTTGATGGCAGGACTTTTCCCACCAGCCCTGACCACGTCCATCGAAAACACCACCTCCATTTACTAGGAGACCAGTCACACCATTGAATACGATCCATGTTCCTGAACCACCCTTGGCAGTATCCCATGCTGAGGGATTTTGGGGTGCAACAATTGTTCCACCAAGCTTGACGAAAGAAAAAAAAAATA…	208.7	chr01	10	AAT	OPTRI0216	rejected
>NC_039358.1|210455602:210456434|210456002:210456034	AGTTTCAAAGGTAGAGTTCGGTTACAAAGAAAACTTAACATTTTTGCGAACGAACCGAACTTGTGGACTTCTCATTATTTTCGTAAACTAAAGTTCGGTGATATCCTTATTTTGCGAAGGAACCGAACTTATGGACTTGTGTTGTTCTAATACAAGGAGTTCGGTTAAAAGTATTTTTTTGCGAATCAATCGAACTCTGAGTTCGGTTAAGAAAAAATTAATTCTTGATAACCGAACTTTTCTCTGAAAAAAACCCTCCATTAAACCTTTCTGCAACTTCCATTTTCAACTCATTTTAATGATTACTTCTCATTTACTCAACCAAAAACGAATGACAAGTAATGGGTTTGTGAGAATATCTTTGTTAATGTTTTAAATTAAGCTATATATATATATATA…	210.5	chr01	11	GTG	OPTRI0217	rejected
>NC_039358.1|212295002:212295846|212295402:212295446	TGGAGTAAAGAATAAATTAAAATTTATTTATTTTTAAAGTGAAAAACTAGTTAGCTTTAGGTACTCCTTAGGGTTGCCCAAATGGGATATTACACATTTTTGGGTGGGGTAGGGAGCCAGTCCCTCCCTCCGTCCAGAATCACCACCACCATAAGATTATCATCAGCAGCATTACAAGTTTACAACCTTGTAACACTATTTTGTACTCCTTAGGGTTGCTCAATAGCTTTAGGTACTCCTTAGGGTTTCTCTTCGGATCTTCTTCTTCTCTTACTAAAACCACTTCATTTCCAATCTCTACAACAGCCATTCCGTGTTACAGTTCTGGTCCTCCAAGGCCTGTTAGGGATCTCTTCAACCTGCTCAATCTGTCCAAATCAGAGTATTTTCCGTTCCTTC…	212.3	chr01	15	TCA	OPTRI0218	accepted
>NC_039358.1|212656747:212657582|212657147:212657182	ACGAGTGCTAAGAGGTTAATAATTGAAACCAACTACAGTAATTAATTTGAAAATCAAACTGAACTGTACCTTCTAACTTCTATCAATCCTTTGATGACCATAAAATGCACATGAATCAAAATTAATCTTAAGATTTTACCCTAACCTGAAAATAAAATTCAAATCAAGGGATAAAAGAAACATAGGATTTATACCTGCAAGTAGGGGTAAAAGCACCGGGGACACCAAAGATGATAACCTTTTTACCGGCAGCAAGTGAGTGAATTGAAAGTTGCTGGAGTTGATCCTCAGAGTCGAATTGACCTAAAGTTCCGTCAGGAATAACATCACCAACTTTGATTGGGGCCATTGATTTGATTTCAAGAAAGAACAAGGACGGAGGATTATAAACAAAGAGAC…	212.7	chr01	12	GAA	OPTRI0219	rejected
>NC_039358.1|212890772:212891610|212891172:212891210	GTTGCCGTGCTAGCCTACTAGCGAGCCTCATGAGGAATCAACCAAGGGAGCTGAAGCGGATAGGGGGCTGATTATGTCGCAAGGGGGGCAAACTAACTCTACTTTCCATGTCAAATTCTGCAATATTGCGCCATTGTGGACTCGAACTTGGGACCTTCTTGAATGCATTAAACCGTTAAAGAACGGGGATGACCTACCAGCGAGCCTCATGGGTAACCTAGCCAAGGGAGCCGAAACGGCGGGAGGGGGGATGAGATTGTGTCACAAGGGGGGCAAACTAACACTAACTTCCATGTTAATTCCAGCAATATTACGCCATTGGGTACTCGAACCTGGGACCTCCTGGAGCGCATTAAACTTTGGGAAACGGGGATGACCAGCTGAGCTAGGGGCCCGTTT…	212.9	chr01	13	TTA	OPTRI0220	rejected
>NC_039358.1|212940372:212941201|212940772:212940801	TGAAAATCAATCCTACCTAGATGAGAATTCAATTGTTGATCCGATCCTTGAACGGAAGCTCCACAAACAGGACAAGTAACATAAGAAGAAACTGATCTCCCAATCTCAACAACATCCATTTTCTTACTGGATTCACAAATCTCCACTCCATTCGTTGACGACGATGATGATAATCCATCTCTAATTTCATCTTTACAACTCTAAATAGGAAAATGAAAACAAAAGATTAAGATTTTGATTGACGGATTCACAAATGAAATTAGGGTTTTAAAAGATTGTTATTACCTCGGGAGGTGTAAGAAGAAATGATTGACGATCTGGGAGGATTTTGCGGCGTTTTCCGATCAGTCGTACTAGACCTTCTCTCCCAGTAAGCATGGATTGGAGGAGGAGGAGGTT…	212.9	chr01	10	GTG	OPTRI0221	rejected
>NC_039358.1|214327699:214328543|214328099:214328143	TTTTTTTTAAATTTTAATTGTACCTTTTATAGTTGAAAGGTATTTGGTTATTAAAATTTCCATTTCAGTCCTTATAAATCTAAAATAATCCAAGTTAGAATCTATTATAATCCAAAAATAAATATCCATAATAATCCTGGATTCTTTTAAGAAACCATATAAATCCACCATATTTAGGTAAAATTTATATCCATATAAATCCATACATATGGGAGATGCACTACGGCCCTGTTAGCATTGAAGCTGTCCCTTAACATCTCTCATGGATACCGATAACAAACCCCCCTATATTATATATCTATGTCTTTTTTCCCTTTAATGTGGGTGGTTCCAATTTCTTCTTCGATTTTCACTTCAACAAAATCCTAGACTCTGCATCTTCGTTGCATATACTCAATT…	214.3	chr01	15	GAA	OPTRI0222	accepted
>NC_039358.1|214358775:214359607|214359175:214359207	ACTTTTAGATAATTTTTAATTTTGATTTTTACTAGTAAAATATTATATACTAGCAATAACCTGTGTCGTAACGGCACAACATGGGACGGAATAAATTTTGGTCATAATGATGATTTAAATAAATAATACAAACTATTATAAGACCTATTTGACCCATGAGAACCTGTACCTATGAAAGTCTTAGATCTTTTTCATCTAAATAATAAAAAATTATGTTACAGTTGCAACTGATTAAAGTAATACTTTGTGACTTGCTATTCTAGATTCAAGAACATCGACAATCAAACACGGTATTGCTTAGAATTCATATTCAATCCAAGGAATTTAGGGCATCAGGATTCGTTGGGATTTACAAGATTTTGGGCAAATAACTCCTTTCTTATAGGAGTATCTCTTATT…	214.4	chr01	11	GAA	OPTRI0223	rejected
>NC_039358.1|222741421:222742262|222741821:222741862	GTTTTAGATGATAAAAGGAGGAGGTAGAAGTAGTGTTGGTGGCGGATCTGATCTACTGGTAGGAAAAACAAAAATAAGAGGAGGCGGTGTTGTTGATGGAAAATCAGTAGACGGAGAAGAAGAAGAAGGTGATGATGGTGTTAATGGAGGAGACAGAGGTGATGATGGTGTTAATGAAGGAGACGGAGGTTCTGTTGGTGGCGGATCTGGACACATCGGTTGGTTTGATGGTGGCGGAGCTACTGTTGGTGATAGATCTGAATAGAAATAGACGAAAAAGAGACGAAGGTTTCGTGGAGGAGACGAAGGTGTTGCTGCTGGTGGTGACGGAGGTGTTGTTGCTGGTGGTGAGGGAGGTGTTGCGGTGGTGTTTATGGAGAGATAGTAAAAAGAAAGGAG…	222.7	chr01	14	AGA	OPTRI0224	rejected
>NC_039358.1|223586869:223587698|223587269:223587298	AACACAAATCTCATACCAATAGTACACAATTTAAGAATAAAAATTCAATCCAGCCTCCTTCTTGAACCAAAGGAAATCACATAAAAGAAAATCATCCACTCAATAAAATAAATTTAACAGTATATTCGCCCAATCGTTTTTCCCTAATCCCCTTTTCACTTCAAAACCTAAATAACCCTAATTTTTAGTATCAAAAAACCCTAAATTTCAGATTTGTAACATCAAATATAACTCATAATTTTGATAACGAGTCAAATCTAACGCTTATAATATTGAAATCAAAGAAATAAATGAGATTAATGATACATTCAATACCTTTATAGCATCTGAAGTAACTAACAGTGATGTTTGTTACTCGATTAAATTTGAAAAATAAAAATAAGATCGGAGAAGAAGAAT…	223.6	chr01	10	AAG	OPTRI0225	rejected
>NC_039358.1|223625478:223626310|223625878:223625910	TAATCTCACCGCCACACCATGCTTGATGCTCCCAAGTTGACATTGCCCCACAAAAGCATTGAATTCCTTCTTTCCATTTGGACGGCATACCAATATGGACCCGTAAGCAACATTGCCTTATTAGGTAGGCAATATCAATTTTGAGACCGAGTTAGATGGATTTGGTTTAGCTTGTAGCTTAAGGTTTCGCACCAGAATCTGGGTTAGTTATTCTTTGAGGTTACTTAAAATTTACCTAGCATTTTTGGGACCACTCAAAAAGAATTAGAGGCCATCTTTTTATTCTCATCCATTGGAGGTGATTAAGGGGTGTCTTAAGATAAAGAATCGTATATATTGTCCTTCACCTCTATACTAAATCTAAACCTATATCCTTTATTTTCAAAATTATATCATTCC…	223.6	chr01	11	TCT	OPTRI0226	rejected
>NC_039358.1|225125590:225126425|225125990:225126025	GAAAACTTCATCAAAGTCTATGCCTGGTTCTTGAACGTATCCCTTAGCTACAAGTCTTGCCTTATATTTGTTGACAGTACCATCAGCATTCCGTTTTATTTTGAAGATCCACTTAAGACCAATCACTTTTACCCCACCTGTATTATCAACTAGAAACCAAGTCTTGTTTCTGTTAATTGAAATAATTTCTTCTCTACATGCTTGTGTCCATTTAGTCGAGACCTTTGCTTCCTGAAAATTCCTTGGTTCATCATTAACAGAAAGTAGCATAATCTCACATTCTTCTGCAGCTTGAAGAACATAATCCTCTAGATACTGTGACTTTTGTATCTGTCTTGTTGATTTTCGCAGTGGAATGGGTTGAGTTATTTCATCGATCTCCTCCTCTTCTTCTTCTTA…	225.1	chr01	12	TTC	OPTRI0227	rejected
>NC_039358.1|225529431:225530266|225529831:225529866	GTCTTCTGATGATCAAAACGATCTTTCAGCTCTGTCCACAGAGTGTACGGGTCTTTCACCATAAGATACTGGGACTTCAAAGCCTCGTCAAGGTGATAACGGAAAAAAATTAAGGCTTTGCTGCGATCCTCAGGGGATTCTTTGTCGTTCTGAACAATAGTGTTTCCCAAAGTCTTGGCACTAAGGTGCACCTCTGCATCCAAAATCCATGACAAATAGTTCTTTCCAGTAATGTCAATTTCCATGAAGTCAAGGTTAGAGAGTTTGGACATTGTCTGAGTATATAAAAAAAATAAAAAAAATATTAAACATGGCACAATAAATAATTAAATTAAATTATTGGTTAGACGGTATAGCCAGACATGACCAATAAATTTGTGAAGCACGTATATAAAAATA…	225.5	chr01	12	AAT	OPTRI0228	accepted
>NC_039358.1|227648654:227649489|227649054:227649089	CATAATTTATATGTCACATCAAGTATAGATTCTATCTGGGTGGCACCGGCTTCCGGCTTCCCAGGGCCGAAACCCCCCAAATGCAGATAAATCTAATTGGGAGTTGACCCAGGATACATGTAAGCTCTAATGTTTTTGGTAAACAAAAACACCCAATTGACAACAGTAATCAGTGATATGCAACAAATTGAACACTTATGAAACAGAAATTCGAGTAAATGACTGGACAAAACCAATAAAAATTCAAACTTTATTTCAAAATGAATACAAGTAAACAAAACCCAGTTTGTAATTTGGGTTGACTTAATGATTGTGAAATGTATATACCTGAGTAACATCTTCAGCAATGTTAGAACCTTCAATTTCAGCAGATGGTTTGACTAATTGGGGTTTAGATTC…	227.6	chr01	12	AGA	OPTRI0229	accepted
>NC_039358.1|229818333:229819162|229818733:229818762	TCTTAGCACACACCATGGGTTGGGGGAAGTAATCAATATCCCCCAATTGCTTTTTTTATCCCCCAATTTCGCGTTCTTTATTATCAATGGTCCCGGATACTATATATGATTTGGGCCTATATTCAAAGTAGGAAATACCATATGGTCCTAGGAATAATATATTAGAGAGAGTCTAGTCCAGTTGACTGAGTCAACTATCTGTTTGGTCCTTTTTGTTAAAATATATTATAGTTTGGTCCTAGGGTGACATCACGGATGATGTAATTTTCAAATGGTAGTGGCAGAAATACCCTTTTAATGGGGACCATATATATACTCATTATTAGGAGAGAAGAGAATAATTTTCAGATTTATTTTCTCTCACCTCCTTTTTTTCTTCTTCTAGATTTACTTTTTTTT…	229.8	chr01	10	TTC	OPTRI0230	rejected
>NC_039358.1|230896851:230897680|230897251:230897280	GGAAAGAAATAGGATTATTCTTTAAGGTGGGAATTTTTGAAGACCAGAAAGATGGTTTGATTTTCGAGGACGAAAATTTATAAGGTGGGGAGAATGTAAAGACCCTCAAGCTCGTCAACGCTATTAGACTAGTCAAGAGACGTCTTAGCCGCTAATGACTCGATTAGTTTAACACGAATGTTAATTAATAGAAATCAATCTAACAATAATCTAGATAAGAAAATAGTATTGTTAGATAGGTCTCGAAAAGTTATGCGAGATGGACTGTTCGAACGTGCCATTCGGATATCGGACGAAGAAGATGGAAAAATAGTCATTTTTGTAGTTAGCCGCCCTTATCTTCTGGCATATTCCTTTAGCAATTTTGGTCGGCCTTATCCTGAGAGATATAAACTCGTT…	230.9	chr01	10	TTC	OPTRI0231	rejected
>NC_039358.1|232897812:232898650|232898212:232898250	TAAAAGTTTGCGAAAGAGAAAACCAAACATAGATCACTTAAGAGTGTTTGGTTGCAAAGCATACACAAAAGTTGATTCTGCAACTCTTAAGAAACTGGATGATCGATCTCAGACTCTTGTGCATCTAGGAATTGAGCCTGGATCCAAAGCTTACAGATTATTCAATCAAACAACGAAAAGAGTAATAGTGAGTCGAGATGTGGTATTCGATGAAAAAGCAAACTGGAACTGGAAAGAAACTAATGATGGACCACGTAGGGATCCAGGAATGTTTCACATGAGATGGGGTCAAGTAATTGATGAAGGCGAAGGACCCATAATCATCAATACCAATGGAAACAATGATGTTAATCAAGAAGAAGAAGAGAATAATGAAAACACTAAGAATAACGAAGAAGT…	232.9	chr01	13	AGA	OPTRI0232	rejected
>NC_039358.1|233512155:233512990|233512555:233512590	AAGAGGATTTAGCTATTTGTAGAGCCTTTTTTTCACACACAAGATGCTGTCATGGGTAATGTAGCCGATTCGACGTTGACTTTCTAGGAGAAATGTTACAGAATGTTCACCGCTGAAACTGGGAACATCTATGGGCGTGATTCTCATGGATTGCAGCATCATTTTAGTGTAATTAGTAAGAATGTATTGGAGTTCGTCGCCCAACTAATGGAGAATCACCGAAATAAGCTCAACGGTGAATCCGAACATGAAGTGTTGCCCAGAACTCTAGCGATGTGGCCAGCATCTCACCGCGGTCGTCCTTTCGACTTCCATGCTTGTTTCAACATTCTTAGGGTGCTCAACGACAAATTTTTCTTTCTCGTCCTATAAATGTGATTCATTGTATCTCCAAAATCA…	233.5	chr01	12	CTT	OPTRI0233	rejected
>NC_039358.1|234230289:234231127|234230689:234230727	CTCTTTAATGAATCAGCTAAAAGGATAAGGTCAGTTGTAAAATATGTTCTTGGTTCTCCTTCTAGGTATGAAAAGTTTAAATAATGTGCTTCCCTAGCAAAGGTAGATTACAAGAAAGCACTGACTTTAGATGTATACACACGATGGAATAACACTTACTTGATGTTAGAAGCTGCTCAAAGATATGAAAAAGTTTTTGCAATGTTAGCACAGATTGATAAGGACTTTCAAGAGAGGTTTATTTTTGAGCAAAACAAGGAATTTGTTTTACCAAGTGATGCTGATATTGAGGAAGCTATATCTAGTGATGATATCGTAGAAGAAGTGGTTGAGGATATGAAAGAAGATGAAGAGGTTGAGGATATGGAAGAAGAGGTTGAAGAGGTAGATACAAAGGGC…	234.2	chr01	13	AAG	OPTRI0234	rejected
>NC_039358.1|234440108:234440943|234440508:234440543	AACTTTAGCATGGAGGAGATCGAAGGAAAGTTCACCGTGGCTATTCAGCCTTTGATGATTCTCACAGTTCCTAAAAAGAAGCTCATATTTGAACATTGCTCTGAAACCCATGTGAGTGCGAATTGTTACTCTTATTCGGATGTGTATACTTACTACTCTTATGACATTGAGTTAAAACAGTTGGAGATCATCCATAGTCCAACAAGTAATCCGTTTCCACTGCATTGGCATGTCAATACCTTTGCAAATTGTTAGAATCTTTGAATTGGGGGATTGAGCTGAATCAACTAACACTAATGCTAGTAGTAGTTTTTATATACTTTTTATATACGAAGATGAACCTCAGGCATGATTTAGCACAATTCATGTGTAGCGTGCTTAGCTAAGTTGATCTCTCTC…	234.4	chr01	12	TCT	OPTRI0235	accepted
>NC_039358.1|235971622:235972451|235972022:235972051	ATTCTTGATTAGTCGATGTACGGTTGATGTTGACAAGTTTAGTTCGTGTGCTATTCCTCTTATTGTTGTTCGTTTGCGAAGAGGTATCAACTTAATTCTATCTAAATCTAATTGAATTCTCTTTCTACCAACTCTATTGACCATCTTAGAAGAGATATCAACTACATCTCCATTTGCATTAGCCAGTTTTGCACAATTCCATAATCTCGAAACCGTTCGAAATCCAACTCCAAACCGAGCCGCAGTATCAGTGATTAGTCCCCTGTGAAGTTTCCCATCTATGCTCCCTTGCATCAATTTTTCAAGAATTCTTATCTTCACATCAGAAGTTAAATTCTTCTTCTTATTTCCATGGCGAATAGGTTCTGGTTCTGCAATGGTGTTAAAGGGACAGTGTAT…	236	chr01	10	CTC	OPTRI0236	rejected
>NC_039358.1|237056356:237057185|237056756:237056785	TCCTGTGTGACTTTGGCTTTGGTGCATATCTTGAGACACAATGAAATATTCTGGTCATAGTACAAATTTCGAGGTGCAGATTTTTGGTCCGGTGGTATCGAATTTTCGTACTAGGATGCACGATACTTGCAAACAACTAGTGACGTGGTGCGCATCCAGACACCTTAATAATCAATAGGGTTAAGTGGCGAAATGCCCCAAAATGGACCCCAAGGTTTTGAAAATGCCCCGGACGTTAGGAAAAACATTAAAATGCCCCATTCTGTTAGATTTTCCGTTAGAGAGTTAAGTAGTCGAAATTGCCTTTCAGGGTATATTGTTCAAGATTCAGAGTTCAGTATTTAAAATTCAAGGTTCAGAGCTTAAGGTTCACGGTTGGAGGTTCAAGATTTAGGATTC…	237.1	chr01	10	TGG	OPTRI0237	rejected
>NC_039358.1|238054742:238055571|238055142:238055171	CCATACCGAAGAAATCGAGTTCCAGTGATGCTCCTGCTCCTGACATCATTTAGTGATTACTGTTCTTGGATTGATTGTTGATTTTCTAGTGAGAGATGAGATTTAATAGATTGGTGGGAATATTTAAACACAGGTTTTTATAAGAACAAACTTCATTGAATGAATTCTTTTCCTTCCTTCAAAAGAGGGAAAAATTTATTAATATTTATATAGGGAGGATGGCCTGCTTCTGTTTTAGACCATGTGCTGTATCACGATTACTATACGTATTTTTGTACTCTGCCCACTTGGAGGATACCCTTGACTGTGTACTTCTTATCTTGTTCTCTATATATACAAGGGTTAAACTTGAAGATTAAAAAAAAAAACAAAAACAAAAAAGAAGTAAGAACTCTCCAG…	238.1	chr01	10	ATT	OPTRI0238	accepted
>NC_039358.1|239120270:239121099|239120670:239120699	TAAAAAAGTTATCCATTTAAAAATAGATTTACCCTTACTCGTACAAAAAATTTCTTTAAATTGAAAATACAACATATTTCCTTGTCTACCATTTCAACCATTCAACCCCACCACAACCAATCCACCACTACATATACAGCACCGCCAAAAACTTTCAACTAACACTCCACCACCGCCGCTAAACCACCACCACCTACAATGCCCTATCATCACTAATATTCCACGATCACTCCACCACCGGAACACCGCTGCTACAAGACCGCCACTGCCTCCGCCGCCACCACCGCAGGTGTCGACAACCGAAGTTGATCACCAGAACAAAAATTAGAAAAAAAATAAAATAATAATAATAATATAGTGTCGACAACCGAAGTTGATCACTAGAACAGAAATTAGAAA…	239.1	chr01	10	AAT	OPTRI0239	accepted
>NC_039358.1|240843854:240844689|240844254:240844289	TTGTCAACAACTGGAGTTGATCCCATTATATAAGATCAATAAGATGGCTGACTAGATTAATGTTGTTTGAAATAGGTGAAAGGAATGAGAAGATCACCAAGGATAAATCCGAAGAGTATAGAAGCAGGTGATTCACAACCAATTGATGAAAATGTTGCCCCCAAAAGGAAGAGGTTTAACAAGAATTTATTGCTTGAAGAACAACAACAGGTTGAAAAAAGAAGAAAGAGCAAAAATGAAGAACCAGAAGGAGATTCAGAAGAAGACGAATCGCAACAGAGTCAAAAAGTTGGAGCATCAAAAAGAAAGAGGGAGGACAAGAAGAATAATAACCGAGACCAGGAAGCAAAGCCAAAGAAGAAGAAGAAGACGAATGAGATTCAGAAAAAAATGGTAATT…	240.8	chr01	12	GAA	OPTRI0240	rejected
>NC_039358.1|241014074:241014906|241014474:241014506	AGCTATAGCATGACCAAGAAAGCAATTGTTAGTTACCTCATCGAAATCTCCAGTTCTCTTCTGACTATCTTTTAAAAAACCTCATCATGAATCCAATCTGAAACATAAATGAGTACAAACACAAATTAAAAAACTTAGGGTTTATCTTTCATGAAAAAACCCAAAATTAGAACAAAATCGAACGATTTAAAAATCAGAAGGTAATACAAGTAATCATAAACCGAACCATTAAATAACCTAATTGCTTACGATACCGGATCTGATAGAGAGAGATACACAAGGTTAATAACGAGTATCAACTAATCCATATTTCCTGAAACTGCTGGAAATTTTTTAATAAACGAGGTTACAGATCTGAGAATGGTGAGGGAGAAAAAGAGATCGGTAAGAGGAGTGAAC…	241	chr01	11	GAG	OPTRI0241	accepted
>NC_039358.1|241111915:241112747|241112315:241112347	TCAGGTTGGAAAAGAAAAAGAAGAAAGATATGAAAGCTCTTAGTCCTCCTTCAATACCTCCTCGTGTTGGTGATAAACTCTTGACTTCAACACATCGAGGGGCATATGTTGTGTCGGGAACGCTCAAGATCCGTGTACCGAATGATTCTCAACCACCATCGGAACCCAGTGATTCAGAAGATACTCCAGATGAAGACCAATCAATTCCATCTGGTAGAAGAGGTGATGATGATTATGTTGATGAAAGCACTCTGGATGCTGGAAGAGGTAACAATGATGATGGTGAGGGTGATGAAGAAATGCCTAATGTTGGAGGAGGTAATAATTATGATGATGATTATGGTAATGGAGATAAAGATAAGGATATGGAGGATGAAATTTTTGAAGAGTCATAGGAAA…	241.1	chr01	11	AAG	OPTRI0242	rejected
>NC_039358.1|242927739:242928571|242928139:242928171	GAAATGAACTCCATATAAAAACCTTAAAAAAACAGAGTTCATTCCAGAAATGAACTCCATATAAAAACCTAAAAAAAAACAGAGTTCATTTCAGAAATGAACTCCATATAAAAACATAAAAATGAACAACATCATCATCTTCATCTTCTTCGACGTCTTCAAACACCAACATCAACATCGTCGTCCTCAAACACCAGAAGCAACATCATCTTCGTCGTCTTCAAGCTACAACAGAAGCAAAACATCATCGTCTTCAAGCACGAGTTCATCTTCATCATCAACAAACAACATCAAAAACAACAGCAAATCCATGAAATCGTCGTCATCGTTTTCTTCTTCATCATCATCAACAACAAACATCAAAAACAATAGCAGATCCATGAAATCGTCGCAATCGTT…	242.9	chr01	11	TTC	OPTRI0243	rejected
>NC_039358.1|243099958:243100787|243100358:243100387	AACAAGCCAGATACCCAGTTTCCCCTCCACACATAATAAATGAATTTACTCGAGCTTTAGAAATACAACTTTCAACAATCGGAGCCAAAATATTCATGGTAAATAATGTCTGCAAATACAGTCCAAATTTCATTAAGCTTCAGACTCTCTTTCAGCCCATAGGAAATTAAACAATGACCTTGCTAGGGGTGTTTCTGTGCTCATGTTGGTTCTAGCAAGTTGCTAGCGCTGTAACGCGGCGCCCACGTGGATACCATGATCCAACAGTGATAGGCCGTGGGATTCATTGCATATTAAAGTGCTAGCAACAGGTAAGCAACAAAGCTTTCCTAGCGTTTTCCATAACACAACTCCGAATCGAGAAAAACTCACATTCTTAACAAGAGTTTCATCCATTTT…	243.1	chr01	10	TTC	OPTRI0244	accepted
>NC_039358.1|243530469:243531298|243530869:243530898	TTAACTCTACTGCTGCTGTACTGGTGGTGGTCTAGGACAAATGGAAGAGACAAAAAGAAATCACAACTCACAGGTGAGAGTTAGGTAGAATGGGGTTTTGGTTGTTTTTTTATTGCAACTTGCTGAAAAGGGTATAGAAACCAACAAACGAACTTACTAGGGTTTTGTACTTTGGTTTCTCCTCCCTCTCCATCTCTCTATTGGATTAGACTCCATTCTGTCTTTGTCTCTCTAACTCTTCTGTAAATCCAGCCACCATCCATCAATGGAGGCCATGGGTACTGGTGTCATTAATGGCGGGAGGTATTCTAATGAGTCTAATTGGGTAATCTCATCTTCGACATCCTCATCAGGAATCTCCATTTCATTTCGGCCACCTTGTTAAAATGCCAAGGAACG…	243.5	chr01	10	AGA	OPTRI0245	accepted
>NC_039358.1|244570038:244570879|244570438:244570479	TGAAAGGGGAAATTCTGTGTAAAGACCCTCAAACTCGTCAACGATTAGACCGGTCAAGAGACAATTTACCCGCTAAGAATTCGATTTGTTAATATAAATTTTAACTAATAGGGATCTATCTAATAACGATCTAGAGACAAAACTGATACATTTAATAGGTCTCGAAAAGTTATGCAGAATGGACTACTCGAATGTGTCATTCGAGAATATCGGATGAAGAAGATTTATTAGTTTGTTTACGGAGGGTAAAATAGTCATTTGATGATGGATTCTATGGCAGCCTTATCCAAGCTGTGGGTGCCTCAGTAGTTTGGTCGTCCTTATCCCCAGCCGAACCGTGAAGATTAGATTTTCTCCTTTCTCCTTCTTTCTTCATTCTTATCTTCTCGTTTCTTCTTG…	244.6	chr01	14	CTT	OPTRI0246	rejected
>NC_039358.1|244640944:244641776|244641344:244641376	TAATCATACCCATCTCTAATACTACCCTTAAACTCCCAATTTCACCTTTTAATCCTTCTTCTGAATTTCATATTCCCTGACTTTGCTTTACAAACCCTAATTCTCACAGAATCACCTAACAAAACATCTTTCTCTTTATTTGAGTTCACCGCAGCCTTCAATCGATCAAACCCATCTCCTATTTTCTCTGATTCATCTACTTCTTCCACAAAGAAACCCTAAATTCAACTTACAAAGTAACATCAATTCTCTTCTCCCGGTTTAATCAACCACAATTCATCACTTACCCCTTTGATTCAACAAGTTAACAAACTTCTACGAATCACTCATATCAAAGCATGCTCAATTCTTCGATAAGAACGTCGACAGAGAGAAGAAGAAGGGAAACATAGAAGAAGA…	244.6	chr01	11	AAG	OPTRI0247	rejected
>NC_039358.1|244780531:244781366|244780931:244780966	ACTACTACTAAGAATGTTAGACAGTCAGCAATGCCACTTGGATCGGTAACTTTTGATCCAGCAATACGTCTTCGGATGAAATTAATAAAAAAACTGTTTTATCAAAAAAGAAAAAAGAAATTATTCACAGCTGATGGTAGTAGATATTGGTGCAAAAACAACTTATAATCTTCTCCAAAAGTCTTAAGCATGGTATCTACTGCTGATTTAAAGATTCCACGGTGTATTCTAACATTCGAGTCTTCTTTGCTCATGTGCTGGCTGAATCATACTAACAATCTGGTAAACCTGATGACGTTTTTATTTTTATTCACAACTATTTTCGGATTATGTGTCTAATCTTTATCAAATTAAAAATACAAAAGTTGCGTAATCCCTTTTGTCAAGTAAGTAATGAGC…	244.8	chr01	12	ATA	OPTRI0248	accepted
>NC_039358.1|245265638:245266473|245266038:245266073	TATGAATTGCCTGAATCTTTGACTAGCAACCTCTGTAGACTAGAGTCAGTGAACCTTTATTTTCTTAGAAATTTACCGAAAGACATTAAGAATTGGGTCGGATTGAGACAACTCACTTTCGGAAAAACAGAGGGTGGTGTAAGGATGCCAAGTGGTATAGAAAACCTAACTCGCCTCCAAGTATTAAAACCTTACCTGGTGATGAAAGAAGAAGTCTGTACCACCGAAACCACTAATAATTCTACTTCTAGTTCTATCTATGAATTAGCATATCTAAACTCCCTTTGGAAGTTACAGATACTAAATCTAGAGAATGTGAGAGGTGGTAAAATAGAGGCGGAGACGGCAAAGTTAAAAGACAAGCTAAACCTTCAAGATTTATGGCTACGATGGGAAACC…	245.3	chr01	12	GAA	OPTRI0249	rejected
>NC_039358.1|245831295:245832127|245831695:245831727	AATGTATAAGGCAGGTGTTTAGGGATATGTATTGTAATTGGTTGATTAATGCTAATATAAATCTTCTATTGCTTGATTGATACTTTGAGTGCAGTAGTAGTTCTTTACCTGCCTGCCAGGTAGAATCCGGTCATGGATGACGGATCGATTCTCACCTGCTAGATGAACAACTGAAATTTCAACTTTTAATATCATGATTCAACAAATTGACCTCTTACACAACAAACTGAATTAAATTTGAATCTCATAAAATCACAAGTACAGCTTAAAAATTACAAATTATACATGGTATATTCAAATCTCCATCATGGGATTCCAGCAGTGATCAAACATTGTTGGGATTGTCTTGCTTGGTAATAAGTGGAGGAGTTGGTGAAGGATAACAAGTATCAGAACCAT…	245.8	chr01	11	GTG	OPTRI0250	accepted
>NC_039358.1|246383826:246384655|246384226:246384255	CATAAATCTAGAATGGTGTGTCCCTGTACTAGAATAGCTAAGTTAGGGTTTAGCAGAAAATGCAATCGAGTTAGGGTTTGAGAAAATCTAAAGCAAACTAGGTGATTACAGTTCGAAATTTATATAGATTAAACTACAGAATCAGCTCTATATACACAGAAGATTTTATCTTAAAACTGAGCTTAAAAAAATTCATGAATAGATAGAGAAAATTCGTAAAACTGGATAAGTAATTATACCTTTTTGTTGATAAATCCTTTGAGATATTGAAACGAAGAAGAAGACAAAATTAAACCCCGAATTTTTGAGGCCCTAAATTTCTTATTTATTGTTTCTGAGAAAGTTGGGTGCGAGAGAATTCGAATCTTTTTTGAGGCATTCTCCAACCCTCTCTTAGGA…	246.4	chr01	10	AAG	OPTRI0251	accepted
>NC_039358.1|248101094:248101923|248101494:248101523	AGAAGAAGAAGAAGAAGAAGAAGATAAGCCAGTTTTCTTGATAATCAGACCGAGAGGAATAGAAGAAGAAGAAGAAAAAGAAGAAGAAGCTAAGCCAGTTTTCTTGATATTCAAACCGAGAGGAATAGAAGAAGAAATAGCTAAGCCAGTTTCTTGATATTCAGACCGAGAGGAATAGAAGAAGAAAAGAAGAAGCTAAGCCAGTTTTCTTGATATTCAGACCGAGAGGAATAGAAGAAGAAGAAGCTAAGCCAGTTTTCTTGATAATCAAACCGAGAGGAATAAAAGAAGAAGAAGAAGCTAAGCCAGTTTTCTTGATATTCAGACCGAGAGTAATAGAAGAAGAAGAAGAAGAAGAAGCTAAGCCAGTTTTCTTGATAATCAGTCCGAGAGGAATAA…	248.1	chr01	10	AAG	OPTRI0252	accepted
>NC_039358.1|248101637:248102475|248102037:248102075	CAGTTATCTTGATATTCAGACCGAGAGGAAAGAAGAAGAAGCTAAGCCAGTTTTCTTGATAATCAGACCGAGAGGAATAGAAGAAGAAGCTAAGCCAATTTTCTTGATATTCAGACCGAGAGGAATAACAGAAGAACAAGAAGCTAAGCCAGTTTTCTTGATAATCAGACCGAGAGGAATAGAAGAAGAAGAAGAAAAAGCTAAGCCAATTTTCTTGATATTCAGACTTAGAGGAATAGAAGAAGAAGAAGAATCTAAGCCAGTTTCCTTGATATTCATACCGAGAGGAATAGAAGAAGAAGAAGAAGTTAAGCCAGTTTTCTTGATATTCAGACCGAGAGGAATAAAAGAAGAAGAAGAAGCTAAGCCAGTTTTCTTGATAATCAGACCGAGAGGAAT…	248.1	chr01	13	AGA	OPTRI0253	accepted
>NC_039358.1|248101768:248102597|248102168:248102197	AAGAACAAGAAGCTAAGCCAGTTTTCTTGATAATCAGACCGAGAGGAATAGAAGAAGAAGAAGAAAAAGCTAAGCCAATTTTCTTGATATTCAGACTTAGAGGAATAGAAGAAGAAGAAGAATCTAAGCCAGTTTCCTTGATATTCATACCGAGAGGAATAGAAGAAGAAGAAGAAGTTAAGCCAGTTTTCTTGATATTCAGACCGAGAGGAATAAAAGAAGAAGAAGAAGCTAAGCCAGTTTTCTTGATAATCAGACCGAGAGGAATAGAAGAAGAAGAAGAAGAAGAAGAAGAAGAAGAAGAAGAAGCCCAGTTTTCTTGATATTCAGACCGAGAGGAATAGAAGATGAAGAAGAAGAAGCTAAGCCAGTTTTCTTGGTAATCAGACCGAGAGGAAT…	248.1	chr01	10	AGA	OPTRI0254	accepted
>NC_039358.1|248101897:248102729|248102297:248102329	CAGTTTCCTTGATATTCATACCGAGAGGAATAGAAGAAGAAGAAGAAGTTAAGCCAGTTTTCTTGATATTCAGACCGAGAGGAATAAAAGAAGAAGAAGAAGCTAAGCCAGTTTTCTTGATAATCAGACCGAGAGGAATAGAAGAAGAAGAAGAAGAAGAAGAAGAAGAAGAAGAAGAAGCCCAGTTTTCTTGATATTCAGACCGAGAGGAATAGAAGATGAAGAAGAAGAAGCTAAGCCAGTTTTCTTGGTAATCAGACCGAGAGGAATAGAAGAAGAAGAAGAAGAAGAAGAAGAAGAAGCTAAGCCAGTTATCTTGATATTCAGACCGAGAGGAATAGAAGAAGAAGAAGAAGAAGCCAATCCAGTTTTCTTGATAATCAGACCGAGAGGAATAGG…	248.1	chr01	11	AGA	OPTRI0255	rejected
>NC_039359.1|379121:379953|379521:379553	CCAGATTATTAACACTAATACATAAAGGGTAGATTTGTCATTATAAAAAAATTGGTTAAGGGGCTTTCTGAATTTGTTATTTGACATCCCTTTTTGTCTTCACTTGGTATGCCTAGGAATTTGTTGGTATGCCTAAAAATAGCCCTCATTTTTTTTGGGATTATGGTTTTTATTAAACTAAATTTTGGGCACTACTCACTTTTTGTGGGGGGACTACTATGTGTGGATAGTGGTAGTAAACATGGGTTATCCCTTATCCTATTTTTTTTAATACCAAAAAAGCTCTTAAAACTCAAATTAGTGTTAATGTAATGATTTCTTAGTGTTAGTGTAATAATTAGTTAGTGATTAGTGAGTTAATAATATGATAGGTTTGTTAGAATCAGAATTATTGAGAGA…	0.4	chr02	11	AAG	OPTRI0256	rejected
>NC_039359.1|887192:888021|887592:887621	TAACATAATAACGGCCAGGAGTTCATTGTTTCCCAGCCGTGATTGTACCTGGCGGCTGGAAAACTAGGGTTTTCGGAAGGAAAAAATTGAAACTTCTAGCCACTCTGAGCTTAAGAACTGAAACTGGAGCTAGAATAGAGGTATACCTGGTAATCTTGAGCATTGGTTTCTTAGATTTCTTCTTCTTCTTGGGTTGGTCCTTCGAAATCATAGTACGGTTCATAAGGGTTATTTTGAGTTTGAGAAAAAAATTCATGATTTTCTGAAAAATCAGCAAAGAACTGATCGTTGTTGATGGGTAATAATATGTTATCATATTTTGAAGATGAAGGGTCACCTACATCAAAATTTTTGCTTGAATCACTCATTTGCAAAAAAAAATCTCCAACTTTTTTTTTG…	0.9	chr02	10	TCT	OPTRI0257	rejected
>NC_039359.1|1908789:1909618|1909189:1909218	ATTTTTATCAGGCAATGGCATCTTACCTGCATAATTACCAATCACAGAACAAAGAGATATATCACGGGATTTGATGTACAAAGACATGAAGAGTAGACAAGTAACTAAAAAACTGACCTTGAAAGAGGTTCACAAAAAATTCGACTATTTTGGTGTTGAGAAAAGTTTCAATAACCAAACCAATCCAGAACATTGGCTTCCCCAAAGAGAGTAGTATTTTCTGTAAAGTGACAGATACAACGAGTAACCATCGGCGTTTAATGCCATGTATCTCTGTACCTGCTGGGGAATCCACAAATTTGCTATGCTCTACGTTTGGGGAATACAGGAGATGAAACAGATTTCGGTAACCTCCCTCTTCGGGTTTCAGGACCAAGTACTCCTTACAGAATTTCTCAT…	1.9	chr02	10	CAC	OPTRI0258	rejected
>NC_039359.1|2415524:2416353|2415924:2415953	TTATTATCAACCCTGATTTCTTGAATTTCTTTAGAAACATTTGGGATAGTGGGGTTTTTAGTACTACCAGAAAAAGAGTTACTTTTTCCTCTACTACTACTACTACTGTTTTTATTACGTTTAGAGCTGAACCATAAAGAGATTACAAAGAGAAGAAGAACAAAAGCTGCTCCTACACATACTCCTAACACAACCCATAATCTCAATCCAAAAATTGAAGTCCTTTTTGATAATTCATCATTTAAAAATGCTGCTTTATTTTGAGTCATCTTGGCTCCTGTTTGTGAAGATAATAAAGTTCTAGAGAAGATAAAAAAATTGTATGGACAGAACTGATTACATTTAGAGAAGTGACAGTGAAAAAGAATAAATGGAAGGGTTTTACCTGAATGGATTCTG…	2.4	chr02	10	AGA	OPTRI0259	rejected
>NC_039359.1|2722619:2723448|2723019:2723048	AACCTTCAGCATATATAGGTAGATGGGTGCATCAATACCAGATGCTCAAACACCTAAAAAAATCCCAAATCATGAACACTCACAGTGTGAAATTCAAAGTCTAAACATAATATAAGTTCATCCAAACTGTAGCTAGGATTCACAATCACATAAACAAGAACTGCATGCACGAGAAATATCTACATTAGTCATCAAACAAGGAAATAAAACTGAAGCAAACATCAACAAATCCCCTTCCTTTTACCAAGAGTCAAACCTCAAAAAAAAAAAGAAATTAAAAAAAAAAACCCAACTTTCGTTTTTTTCATTTCTAAATCAATCGATCTTATTGTCAGCAAAGATGTAAACTTTATCTAAAATCCATGAGGAAAATCAAACCCAAAACTCAAAATCACAAAA…	2.7	chr02	10	AAG	OPTRI0260	rejected
>NC_039359.1|3426595:3427424|3426995:3427024	CTCCTTTATCCTGTTTCCACCATCACAACAGCAGAGAACCACCTTATACTTTTCCATGACTGAATCATAAGCTAGATTAACGACAAAACCATTATTATTATAAGGACAATCGCTATAAACAATGTCTTCAGGTACTGGAAGATTAATTGACTCACCTGTAACTGGATTGTAAACATGGAGACTAGGTATTTCCTCTCCGTGCAATGATAGTAGTACCAAACCATTTAAAGAGTGTTGAATCTTAAGACATTTATCAACTAATCCAGTTTCTTTTCCGAAACGAAAAAACTTCTTTTCTTTCTTATCAAGATCAAAGAATACGATACCATTGTCATCGATTTTTTCGTCAGGACGATCCAAATAATCAATTGATTCCTCCTCCTGCTCCTGCTCCTGCTG…	3.4	chr02	10	CTC	OPTRI0261	rejected
>NC_039359.1|3437883:3438715|3438283:3438315	GATTGATTTTATTTTGTTTGATCGGTAGAATATGATTTCAAAGATGAAATTAGGGTTTTCAGAAGATCAGTTCGGCTGATCTTGGAGTATCAATTTTGAGCCGAACTTAGTTTATGATTTAGAGAAACATTATGTTCGGCTAATGTGACTTTGCTAGATTTTGTTCGAATCAGCTGAACCTAAATTCGTCAGTTACAGAGTGAAGTTCGGCTGAAAAGTTATCAGCCGAACTGTTCATCTGGTCAGTAGATCTAGGTTTTAAAAATTCAATTTTTGATAAATTCAACTTATAAAAAGGAAATTAAACCTCGTATAGAAGTTTACCTCTGATTCGAGTCACACATTTTGGTCACTTCTTATCACTAAAATCTCAAAAGTCAAAACCCAAGTTTTTTTTCA…	3.4	chr02	11	CTT	OPTRI0262	rejected
>NC_039359.1|3918144:3918973|3918544:3918573	ATCGAGAAAAAAGTGATGGAATTAATAGAAATAGATCAGATCTAGCATCAAGAGACAATCTATGCCGACTTTGTCCTTCGATAGTAAACCATCTCTGACATACTAGTGAGCACCGTTTCCGGTCACCTGAACCTAAAGATTGAAAAATACAAGCTAAACATTCATCTGGAAGTTCAGAAATGATATCTGGAGAATCGAATAAGGTTACATTAATGTCATCATCACTCTTTTCTTCTGCCTGAATAGGAGCAATAATAGCTGTTGATTTGTACTTTGTTCGATGGATTGAGTTGTTGTTCCGATTGGATCCAGATATTGTTGAACTTGACTGGCCCATTCAGGGCGTTTCTGATGACAGTGGAAAACTCTCTCCTTGCTAACCTAAATACCCACCAGCAG…	3.9	chr02	10	AGA	OPTRI0263	rejected
>NC_039359.1|4090171:4091003|4090571:4090603	ATCTCGCAAGATCTTTCACCCGACTTGGAGGTTGTTTCTAGTCCCCTAGACTTCCAAAAGTTGCCTAATTTAGGATTAGAATTGCGTGCTTCTAAAGTGTTGTTGGATTACTTTGCATCTAAGTACCCATAAGAATTGCCTGTTTCTGATACCGTGCATGAGCCTATTGACAATTTCCCTGTCCCAATAGTATCCCCCATATTATGTGCTATACTTACTTCCATGTGAAGTAAAAATCAGGTTTGGGGGTAATCCTCTATTTCAGACAGTTTCAGTGTCCCCGCATTTTCATAAGTTAATTGTGAAGCTGTCGTTTGTAAATACTGTATTTTGGGTTGATCCCCAAATTTTCAGGCTGTTAATTTTTGGAGATCCATTTCTGTACATTCCAGTAGGTAT…	4.1	chr02	11	TTA	OPTRI0264	rejected
>NC_039359.1|4531816:4532648|4532216:4532248	TTTCTTCTATAAATCGTTGAATCAATCTCTGCTTCTTCTTGTGCCTTTGAAACTTTAAGTCCAAACTCCATTGGTATCTTAGTTGGATTACAAGTTTCAAGTCCTACTTCTTTAAGAATTCTCCTTGCATAAGCTTCTTGTTTAATATGAATCCCATCTAGCTTATCAACTAGAAACCAAGTATTGTTTCTGTTGATTGAAATAATTTCTTCTCTACATGTTTGTGTCCATTTAGTCGAGACCTTTGCTTCCTGAAAATTCCTTGGTTCATCATTAACAGAAAGTAGCATAATCTCACATTCTTCTGCAGCTTGAAGAACATAATCCTCCAGATACTGTGGATTTTGTATCTGTCTTGTTGATTTTCGCAGTGGGATGGGTTGAGTTATTTCATCGATC…	4.5	chr02	11	TCT	OPTRI0265	rejected
>NC_039359.1|4598031:4598863|4598431:4598463	ATCCATAATTAGTGCTAGCCAAGATTCAAGAATTAATGAAGAAGAATTCCAATTTTCACGATAGTTAGATCGATGAGAATTCTAGTTTTCACAAAACATTGGGTGGAAAATTTTAGTTTCCATTTATAATCAATGCTAGGCCAAACTTCATAAAAATTCTTGTTTTCACCCATAATAAGCATCATTTTATGACAGAAATGACAGCAATAATTTTGCAACCTAATGAAAACCATCGTTACCACATTTGATGATAATTGCACTTATCACAGGAAGTGATGACAGTAATTATCACAATACAATGATAACTCTAATTACCACGATAAAATTTCAATTTCTACTAAAACTTAGTCATAATCACGTTCGGTGATAATTACATTTAACTCTAGAATCAGAAAAAAG…	4.6	chr02	11	TAA	OPTRI0266	accepted
>NC_039359.1|6985092:6985921|6985492:6985521	ACATTAAGAACAGTTTGGTTACCTCGCAAGCTAAATTTGGTAACCGAACTAGGTTGACCTAACCGAATTTTTCCAGAAATTTTGAGTTTGGCCAAATTTTTGCACAATTCAACCTACATTAACTAAATACGAGGCATACCTGAGTACCCATAGCTTCATCTTCAGGTTATGGATGATAAAATCCATCATATGTTTGGTTAGGTTGAGTTTGGGGCAAAAAGCTTTCATTATCTAACAAATAACTCATTTCCAGATCATTAGAAGTGTTGAAAAATACATTATGAGGTGAAGGGGGTTCTGATTCTGAGGATGAGGTATCAGCACATGAATCATTCAAATCATAATTACTAAACTCAAAAAAAGATTTTTTGGGTTCACCCATCTTCTTCTTCATATTTC…	7	chr02	10	CTT	OPTRI0267	rejected
>NC_039359.1|9278840:9279672|9279240:9279272	AGAGTTTTGAAATATTTATCATAATTTTGCGTAGTAGTGGAATCTAGTGTCTTGGTTACCTCTCGCCCAAATTTTTAATATTTTGTATAATTATTTATTAAGTCTAAAAAAATTATCCTTCACAAGTCCGAGAGTTTGAACCTCATTACTACAACCACGAAAAAATATTTAATCATTTTGGCGCCGCCGACGCGGAATTGTGTTTAGGTAGAATTTTTTTTAGATTTATTTTTCTTTGTTCTTTTTTTACGTTCTTTGGGTATTTGTCTATGTGATACAGGTTTTGAGGCTTGGATTAAAAAAAAAAAAAAGAAGAAGTTGTCAAAGATTTTTGGCGATTTCATAAAGACTAGGAGCAAAGCTTAAAGCAAAAAGAACGGAAAGAAGACGAAAGACTTT…	9.3	chr02	11	TTA	OPTRI0268	rejected
>NC_039359.1|11694696:11695531|11695096:11695131	GGTTTTGAAGAAAAAGAAGGTGTATATCTCTCACGATAAAAACGCCTTGAGGCTGATCTAGCCCGTGCTCTTGATAAAATCAAGATGTTGGAAGAAGAAAATTTGGAACTGAAAAATCCAATGAAAGCTCAAACAAGTTAACCTCAATGTTAGAAGCAAGTAGAAATCATCGTGATACACGAGGATTGGTCTATAAGGGAATAGATGCTTCAAATATTAGTAAAGAGGTAAAATTTGTTAAAGTTACAAATTCTTCTCAATCAGAGGCTTCCACTGATGACAAAGATGCTCATGTTTCTTGTAAAGAAAAAAACTCTGTCAAGCCTAAGAATAGTGTTCAACCAGCAGTAATCAAAGAAAGTTTTTCTACTAATGTGAAGAAAGCAACAACGTTGAAGA…	11.7	chr02	12	AAG	OPTRI0269	rejected
>NC_039359.1|12915450:12916279|12915850:12915879	TAACCAACAGTGAGAGTCCGAATAACAAATGCCTTCCGGGGTGCTTTTAACAACTTTTCGAGCAACATTATCTACAAGAGCTTATTCTCTTCAAAAGACTTAAAACAAGTTTATTAGCCATAAAATGAGGCCTAGCTAATGTAATTATGGGTGAAAACGTGTCGCACTTTCGTGCTCATCAAATTCCTCCACACTTACATTTTGCTAGTCCTCGAGCAAAACAGAACATTGACCCGCTACACAGCTGATCATAAAATAAGAGAGAGAGAAGACCCGCTACACAACTGGTCATAATTTTTTTTATAAATATATTTTTTTAGACCCGCTACACAGCTGGTCATATAATGCAAGAAAAAAGAAAAGACCCGCTACACAGCTGGTCATAACCGTAACAATTAA…	12.9	chr02	10	ATT	OPTRI0270	rejected
>NC_039359.1|14645058:14645896|14645458:14645496	ATTAAACAACATATGCACTTGAAATCTAAAAAAAATATTGCATCCGTAAATATTAAACATTCAAAAAAAGTATACTTCCAAGCAGCTTTACAAACAGACTAATTAAACATCAAAAAAAAAAAAAAAGATACACTAATAACACACAAAAAAAAAAGAAGACATATATATATAACTAAACAAAAGATGATGGATCAAGATGTGATTGAATACCATTCTTGCATGGCAGAACCATGAAAACAGAGGACTAGATCAGTTAGAATCCCCTTCTTCTTCACTGTTGTTGTCGACAATCGTAATCACATCTTTGTATGGCCAATCATCATCATCATCAACATCATCGTATTCATCTTCATCCTCAAGCGATGGCCCAAACCAAAAGAAGTGTTCTGGATCATCTAA…	14.6	chr02	13	ATC	OPTRI0271	rejected
>NC_039359.1|14645110:14645951|14645510:14645551	TTAAACATTCAAAAAAAGTATACTTCCAAGCAGCTTTACAAACAGACTAATTAAACATCAAAAAAAAAAAAAAAGATACACTAATAACACACAAAAAAAAAAGAAGACATATATATATAACTAAACAAAAGATGATGGATCAAGATGTGATTGAATACCATTCTTGCATGGCAGAACCATGAAAACAGAGGACTAGATCAGTTAGAATCCCCTTCTTCTTCACTGTTGTTGTCGACAATCGTAATCACATCTTTGTATGGCCAATCATCATCATCATCAACATCATCGTATTCATCTTCATCCTCAAGCGATGGCCCAAACCAAAAGAAGTGTTCTGGATCATCTAAATCATCATCATCATCATCATCATCATCATCATCATCATCCTCCTCCTCCTCC…	14.6	chr02	14	TCA	OPTRI0272	rejected
>NC_039359.1|15613461:15614296|15613861:15613896	ACCAAAATGGTGCTAGTGTACTCAGCAATAATGCACAAACGAGCATCTGAATGCACGAAAGAGCATTCCAAAACACGAAGGAACGATGAACCTATACAAAATAGGAAGAAAACAATAAATAATAAAATATTAATTGAGGCGCCAGGGGACTGGGCCCACCGGCCGGCTGGTCGTGCCGTGGCCAGTCCTAGTCTCACACCTAATTTTATATTTTATCATATTTTTATTATTTTCCTTGATCTCATGAAAATCTCCTCATTTGAGCAAATATCCTTCGTTTCATGAAAACTCCTTAAATTCATGAAATTTCCCTCAAGTCATGAAAAATAATATAAAATTAGAAAAACTCGTGGGACCGGGCCCTAGCCGGCCGGTCATGCCCTAGCCGGTCCCACACGC…	15.6	chr02	12	TAT	OPTRI0273	rejected
>NC_039359.1|17402618:17403462|17403018:17403062	AAGGATTTTCGGCCAGCGGACATCATGGTTTATAATTGGGTAGATGGGAAGGATGTTTGTCTCGACGTCACTGGGGTCTCTCCGTTTACCAGTACTAAAACACGCAACTTCATACCAGGTCATGCCATTTCTGCAGCAATTACTCGCAAGAACACTAAATACTTAGATGTTTGCACTTCTCTCGGGTATGGGTTCGGTGTTTTGGATTTCTCCACTTTGGTGAGCTTAGTACGGATTTCTTAACTTTCCTGAAGAGATTAAGGAATTGCATGGCAGGACATGATGCCAACTTCAAGATAGGCAATTCTCGTTTTCATAGGCTATGGATCGTTATTCAAAAAGGTGTTGGTGCCCAACTTGTTGCTAGGCTACCCACCATCTCTTGTAATATTGATTTTG…	17.4	chr02	15	AAT	OPTRI0274	rejected
>NC_039359.1|19034504:19035336|19034904:19034936	AGAGTAGCAACTAAATATTTATTCTAATTTGAGTCGGTTTACCATTGATTAAGAAATTAACTTGAACATTTAAACATCTGATTGAGGTGGGGCATCATCTCTACCATTATCATAGGCTTGATGAAGACGACTCCTCGAGAGATTGAAAACCTTAACCACCCTGCAATAAAGAGCCATACACTAAATCAAATCAATCATCGAAATTAAAGTATGGCTTGTAAGAAATATTAGGGTTTAAAGAAAACCCTAACCTTAAAATATCGAATAACTCCTAAGCTGCAGTTTTCTTTGGGATTCAAACCCTAACCTTGTAAGAAATATTAGGGTTTTTACTTGAGAAAGATCAGATATACAGATTCAACAATCTATTTATATAGAGAGGGTGAAAGAGAAGAGATC…	19	chr02	11	GGT	OPTRI0275	rejected
>NC_039359.1|19308659:19309488|19309059:19309088	TCGGTTAAAAGTATTTTTTGCGAATCAACCGAACTCTGAGTTCGGTTAAGAAAAAAATTAATTCGTAATAACCGAATTTTTTGCGACGAAACCGAACGTTTTGCGGCGTAACCGAACTAAAAGTTCGACTGAGACTTGTTTTTTGCGACGTAACCAAACTTTTCTCTGGAAAAGAAAAAACTCTCCATTAAACCTCTCTGCAACTTCCATTTTCAGTTCATTTTGATGATGATTACTTCTCATTTATTCAACCAAAAACGAATAACAAGTAATGGGTTTGTGAGAATATCTTTGTTAGTGTTTTAAATTAAGCTATCTATATAGAGGTGGTGGTAATCGGTGGTTGGTGGTGGTGATAATCGGTGGTGGTGGTGGTGGTGGTAATCGGCGGTGGTGGGC…	19.3	chr02	10	GGT	OPTRI0276	rejected
>NC_039359.1|20064627:20065459|20065027:20065059	GTCGCAAAAGGGAAAGAAGAAAACTGTTACTCCTCCTTCAAGACCTCCTCGTGTTGGTGAAAAACTCTTGACTGCAACATATCGAGGGGCATTTTTTGAGCCTGGAACGGTCAAGATCCGTGTACGGAATGATTCTCAACCACCACCGGAACCAAATGATTCGGATGAAACTTCAGATGAAGACCAATCAATTCCATCTTTTAGAAGAGACGATGATGATGATGATGTTGTTGAAAGAACTCCAACTGCTGGAGAAGGTAACAATAATGATGATGATGGTGATCAAGACATGCCACTTGTTGGAGGAGGTAATTATGATGATAATGATGGTAATGGAGATAAAGATAAGGATATCGAAGATGAAATTGTTGAAGAGGTAGAGGAAGGAGGAGGAGAAGG…	20.1	chr02	11	AGA	OPTRI0277	rejected
>NC_039359.1|23332163:23332998|23332563:23332598	GAGTTTGAGAAAGTCAAAGCAGGTCAAGCCAGTCCAAGATATATGAAGGGTTATTTTTGGTATAGTATAATTTTTGGGGAGCTTAAAAAGCCCTGGTAATACAAGCTCACTCTCACATCTCACTGTTACGAGAAAAGGAGAAGAAGAAGGGGAGCAATGTCGAGCCTACCTGAAGATATCGTGGACAACATACTGTCACGGTTACCAGTTAAGTCTATTTTAAGATTCAAGTGTGTTTGTAGAAAATGGTGCATTCTATTTAGAAACCCTAAGTTTATAAAAATGCATCTTAATCATGCTATTCGTATGAATAACTTCAATCTCTTACTTACCAATGATTATGTACCTCAATACTCCATTACAAAAAGTTACGTCTATGCCATAGATAATAATGTTGCC…	23.3	chr02	12	TCA	OPTRI0278	rejected
>NC_039359.1|25816048:25816877|25816448:25816477	ATGTTGGTTTAATCATTTTAGTAAAATAATGCTGGTCTGAGCGTTAGGCAATAAAACCTAATTATGAAGAGATTAGGGACCGACCAGGGGGTCATGGAACCGGCCTTGGTTGGTCATGGGACCGACTGACGATCGTTTTATGAAATTCCAAGTTGTTTGGAAGAGTTTCAACCTAATGTGAACAAATTAGGTCAAATTATGAAAATATGTGGGACCGGCTTCTTGCAAGCCAAAGGGCCAACCCTGGTCGGTCAAGGTAATATGCCCATGTCACCAAAGTGTTGGTGTTTCAGTCTTGAGAATTTTGATATTTTCTGATGCGCGTTTGAGTAACATTTGAGAAAATATGAAGAAATCAGGGTTTTTGCTCAAATTGAGGAAACTTCACAAGATGAAGGA…	25.8	chr02	10	AAT	OPTRI0279	rejected
>NC_039359.1|26280831:26281660|26281231:26281260	GAGTTTTGAAGAGAAAGAAGGTGTATATCTCTCACGAGAAAAACTCCTTGAGGCTGATCTAGCCAGTGCTCTTGATAAAATCAAGATGTTGGAAGAAGAAAATTTGAAACTGAACATGAAAACTCAAACAAGTTAACCTCAATGTTAGAAGCAAGTCGAAATCATCGTGATACACGAGGATTGGGCCATAAAGGAATAGATGCTTCAAATATTAGCAAAGAGGTAAAATTTGTTAAAACTACAAATTCTTCTCAAACAGAGGCTTCCATTGATGACAAAGATGCTCATATTTCTTGTAAAGAAGAAAAGTCCGTCAAGCCTAAGAATAGTGTTCAACCAGCAGTAATCAAAGAAAGCTTTTCTACTAATGTGAAGGAAGCAACAACATTGAACAAAGAT…	26.3	chr02	10	AAG	OPTRI0280	rejected
>NC_039359.1|26511091:26511923|26511491:26511523	TTGGACGGCTCCTAGACAGCTCGCCTGCTAGTATATAGCATAACGTCTTCAGGATGTAACAATGTTTTCCCTGACTATATAAAAGACATGCATATAGAATCTTAACGATCGGACGGCTCCTAGACATCTTGCCTGCTAGTATAGAGCAATAATGTCTTCAGGATGTAACAATGTTTTCCTTGACTATATAAAAGAAATATGACGCTTCAACAAGCTCATATCGCTCAATTTTTGAATAATTAATGCTCCTTGACGATCGTGCTAGTATAGAGCCATCAATTAATTATATCTAAATCATTAGATTCATTAACTGAATCCTTAGAAAATATTTTACATTCTTCATAAATATTCAACGTACGGGCCGGTCCTAGCCATAGCCGGTCCCACACGCCCCTTATT…	26.5	chr02	11	TTA	OPTRI0281	rejected
>NC_039359.1|28237612:28238450|28238012:28238050	TCCTCCAAATCTTGGTATACAAGGATGCATAACATTTGGGGACGTTGAAACCACCGACTAGCTGATTGTATGGGCAAGCATTAACCATGGGAGTGTCGAACGGAATTCCAGCTGCTGGATACTCACAAGCAGGAACCCTAGAATCATCATTTGCAGAGTTGGTAGTCAGCACGGTTGTCATCATCAGCTACAACTATGAACTTCTCGTTCTTTTTTTTCCTGGAGTCAACAACAACATGAACATTGACCTGCGACAAAAAAATATTCAATTTCAGAAAAATTGGATAAGTGCTTGTTTGGAGAGAGCCTCTGGTCAGAAACTCGTGGATGTTCCAGTCTCATCACGAGCATACCTATAACGAGCGGGAGCCTTGACTGTCCGCTTAGGCCTTAAACAGT…	28.2	chr02	13	AAG	OPTRI0282	rejected
>NC_039359.1|28413515:28414350|28413915:28413950	CTTTTAATAATTCGGGGCCTGGTTTTAAAACTCTTTTAATTGAGGGCCTCATATTATGGGTTATCCATGGGTTGGGCCTTAGCCTAATTTTCCCGAATGGTTTTAGATTATGGAAAGGGAAAATTAGGCTAAGGCACAACCCATGGATAACCCATGATATGAGGCCCCTAGTTAAAGAGTTTTAAAACCAGGCCCCGAATTAAAATAATTTTTAATAGAGATCAAAATGACCAAATTAACCTTCCGTATTTATATAACCAGACCTACCTTTTTCCTCACAACCACCACATTTGATTGTTTTGGAGAGAGACAGAGTTGCAGAGATAAAAAAAAATCAAAACCGAAAACTTCCAGATCGAAAAACCCTAGAAAGCAGAAGAAAGAAAAAGAAGGTGAAGA…	28.4	chr02	12	AAG	OPTRI0283	rejected
>NC_039359.1|28997699:28998528|28998099:28998128	GGTAAAAGCTTGTAGTGATGAAAAGCAACAGATTATGGATGAGTACAGAAAGAATAGGCAAGAAAATAACAGATATGCACTGAAGGAAAAGCTGTACAAAGCACTACAACAAAGATATGAAGCATTGGAAGAGGTTTCTGACTTGCAGGTTAAACATGAAAAACTTGTTAGCTTCATTGAAGAAAAAAGCAAAAAACTTTATGCAGCTGATCTAAGGAATGTGCAAGATGATAAGGAACTTGTTGATTTGTTTGTTGACTCCATGCAAGAAATCTTTTCATTTAACAAAGAATTAAATAGGGAGGATGAACGTGATGATGATGAGCAGGAGGAGGAGGAAGGTGAGAAAGGTGAGAAAAGTGGCAAAGGTGGTGATGTGGATGACAGTTATGATGATAG…	29	chr02	10	TGA	OPTRI0284	rejected
>NC_039359.1|29417186:29418015|29417586:29417615	CCACAAATCTTCAAACACCCACAGAAACCCTACTTCCGCGTCTTCAAAATTCCAACTCAATCTTCTAACACATCAGAATTTTGGTTTCTTATTAACAGATCTTCTCATCCTTGACTTTGAATACCCCTTGAACATATATATCAATATCTACCACCACCATCTTGTTGAATTTCTACAGTAGCACCACCATCTTGTCCTCAATCAGTTCACCGTTGTAACTCTAATTCAGATTCAAACATGCAATTAAATAATTTAATTAAACATGCTATTGATTATTAAGAACCCCAAGTTAATCAAACAAATTTAACATTACCTAAAATCACGATGAATAGATTACCTGTTGTAGAATTGTTCTTAGTAATTGGTGGTGGCGGTGAATTTGATTGAGACATAGATGGT…	29.4	chr02	10	GAA	OPTRI0285	rejected
>NC_039359.1|29930928:29931757|29931328:29931357	AGTTTTGAAGAGAAAGAAGGTGTATATCTCTCACGAGAAAAACATCTTAAGGATGATCTAGCTGGTGCTCTTGATAAAATCAAGACATTGGAAGAAGAAATTTTGGACTTTAAAAAGTTCAATGATAGCTCAAACAATTTACCTCAATGTTAGAAGCAAGTAGAAATCATCGTGATACACGAGGATTTAGCTATAAGGGAATAGATGCTTCAAATATTAACAAAGAGGTAAAATTTGTTAAAGCTACTAATTCTTCTCAACCAGAGGCTTCCATTGATGACAAAGATGCTCATATTTCTTGTAAAGAAGAAAAGTCTGTCAAGCCTAAGAATAGTGTTCAACCAGCAGTAATCAAAGAAGGCATTTCTGCTAATGTCAAGAAAGCAACAACTTTGAACA…	29.9	chr02	10	AAG	OPTRI0286	rejected
>NC_039359.1|31351331:31352163|31351731:31351763	ATGGACCATCTTTTAGAATTATGAAACACGCTTCGTAGCGAAAGGTTTACCATGAGCTTCCTCCCAATTATCAAGAGCTGTTTGGATCACTTCATCTTCAGTTACATCACTGAACTTTTCTCGATCAATTTCCATTACGAGAACAAGAAATGGCTGGACTCCAAGCATAATAGATTGAAAACGAGCACGCAATCGACGAGCATCTCGGTTTCCTGGGTTTCCCTTCAGTGAGACGACCATTGAAAAAACGTTCTCTCAAAAAGAACCGTCATGAGAAATAACAACACCAGTTATTACCCTATTAAAATAATATGCTTTGCATATTGTTATATCCTCTTCTTCAGTAAACTTGGGACCACGATTGACATTTCTGCAAAGGGGGAGAGAGATTTAGCAAAA…	31.4	chr02	11	AAG	OPTRI0287	rejected
>NC_039359.1|32268046:32268878|32268446:32268478	AAATTAGGTCAAAATTATTAAAACATGTGGGACCGGCTATTTACAAGCTCTAGGTCAGCCTTGGTCGGTCAAGGAGATATGCCCGTGTCACCATAATGTCCGTATCTCAGTCCTGAGAGTTTCGATATTTTCTGATGTGCGTTTGAGCAACATTTTGTGAAAATATGAAGGATTCAGGGTCTTGCTGAAACCGGGGAATCTTCATGAGATGATGAAATATAATTAATAAAATAGGAAATTGCAAGGTGTGGGATCGGCCACAGCTAGGGCATGGCCAGCCAGCTAGCAAGCTCGATCCCGCAACACCTTTCCCAATTTTATGTATTTTCCCTGATGTGAAGGAAATACCATGAAACTGAAGAATTTCATGAGGTTAGGGAATTTCCATGAGATTATGGA…	32.3	chr02	11	AAT	OPTRI0288	rejected
>NC_039359.1|32268743:32269584|32269143:32269184	TAACTGGGAAAACGGCAGAGATGTGTGTATGGATGTCACCGGGGTTTCTCCTTTTACTAGTGCTAGGACTCGCAACTTTATACCAGGGTCTGCTATTTCTGCAGCCATCACTCGCAAGAAAAATAAGTACCTGGACAAGTGCACTTCACTCGGCTATGGTTTTGGGGTTCTAGCCTTTACCACTTTCGGGGAGCTTACTCCTGATTTAACATCCTTTTTAAAGAGATTGAGAAATTTTATGGCTAGACATGATGCTAATTTTAAGATAGGCAATTCTCTTTTTCACAGACTAGGAATAGTTATTCAAAAAGGTGTTGGTGCCCAGCTTGTTGCTAGGTTACCCGCCTTCCCCTGTAATACTGATTTTGATTCATAATAAAAGCCTTCGTGGCCTCTTTT…	32.3	chr02	14	ATA	OPTRI0289	rejected
>NC_039359.1|33777601:33778430|33778001:33778030	AAACTCAAGACACAATTAAACTCTTCAATTCAATCAACACATCCTCTAACTTCTTCTTATTCATCTCTCAAATCGAACTCCAATTCAATTCTCTGAAAACCCCTACTCGATCTTCATCATCATATCATCATCTCTTCTTCTCCTTATGATTTAAACAACAACCCCTCGGTTATTCATACGTCAATAAATCAAAACCATCTTCAATTTCTCATTAATCTTCAATCAAATTCAAAACTCAGAACCCTAACTTCTAATTCACTTCCTCATTCGATTCTGAATCAATCACGAACACCAACACCATCACCACTGAATAATATACGATCTTCTCCACCTTCTACCGATCACAAAACAACCATTTTACCCTTCAATTTACCAGAGGCTAAGGACAGAGAAGAAGAA…	33.8	chr02	10	AAG	OPTRI0290	rejected
>NC_039359.1|35084605:35085443|35085005:35085043	GAAGTCGACTCAGGCCACCGACTCCAATGTCAGTGTACGAACCCGAGGGGCCGAGACAGTATCGTAACTGTCGTCCTTCCCTGCAAACAATTTATATTTAATTTTTAACCCTTCCTTATGGTTTCAAAATAATAATAATGTCCAGTCCAAAAAATAAAATCCAAAAATAAAAATGTCCAAAAAGGAAAAGAAAAATTACAAAAATAAAATCCTATTTACAGTTTCTAAAAATAAACAAAATAGCTATATACAAAATCTTCTTCTTCACTCCTTTCGGATCCCTCTTTTCTTTCCTTCTCTGGCGATGCTTTCCTTTTATAGCAATTTTTCTTTCCTTGTAGCTTCGCTCCAAATCTGAAAAGAATCGAAAAATACCAAAAAGGGTAAAAATGAACAAAA…	35.1	chr02	13	AAT	OPTRI0291	rejected
>NC_039359.1|35100283:35101112|35100683:35100712	TGAATAAGGTGGGGAAAATGTAAAGACCCGCAAGTTTGTCAACGCTATTAGACCGGTCAAGTGTCCAATTAGCCGATAATAACTCGATTAGTTTAACATGAACGTTAATTAATAGAAATTAATCTAACAACGATCTATACACGAAACTAGTACCGTTGAATAGGTATCGAAAAGTTATGCGAAATAGACTACTCGAACGTGTCATTCGGATACCGAACAAAGAAGATATCAATTTCGTACGAAGGGTAAAATTGCCATTTCTGGAAAACGCTTTTGAAGCAATGCAGACACGTTGTAGCTGCCTTATCAAAGCTAGTGGGTGTCCTAGTAATATTTCCTTGGTATTATCCAAATCCAGATCGAAGATATGACCACTTCTCTTCTTTGGTTTCTCTTTCT…	35.1	chr02	10	TTC	OPTRI0292	rejected
>NC_039359.1|35437941:35438782|35438341:35438382	TCAGTTTGACTAGACAACGGATGTAGTGCAAGTCACGTGCCTATCTATATCTATCTATCTATCCACCCATGTATTTATGTCGTTCTCTGAATCCCTCCTATTGTGCTTTGAACTTGGGCTTGCTTTGGAAAGGATTCTATCTCGGCCGAAGGAAGGGATATCGTATTTTAAGGTTTTGACAATTAATTCTACCGAAGTTGCTGAGAGCTAGCAGTAGGGTGGAGGGTATCCTTTCTCTATCCCTCAAATGTAGGGATGGATGGCATATGGAAGACAAATTTGCTATGGTGACGTCTCATCCCTTCCCTATACTATACGGCTACTGGTCGAGTTGACTTATACGGCTATCGTAGGTTACAGTCCTCAGAAGCGAGGTCGGGCTCCCAGTTCATCTTCTTC…	35.4	chr02	14	CTT	OPTRI0293	rejected
>NC_039359.1|36188086:36188915|36188486:36188515	TTGTTTTTTATAATAAAAAAAAATAATAATAAAGGTCAAACTTAAAAAAAATAAATAAAAAAAAATAATAATAATAATAATAACGGGCCCCTAGCTCAGCTGGTCATCCCCGTTCCTCAAAAGTTTCATGCGTTGTAGGAGGTCCCAGGTTCGAGCCCCCAATGACGTAATATTGCAGGAATTAACATGGAAGGTAAAGTTAGCTTGCCCCCCTTGTGACACAATCTCATCCCCTCCTCCCGCTTCCACTCCCTTGGCTAGGTTACCCATGAGGCTCGCTGGTAGGCTAGCACAACAACCTGTTCAATTAATGTAGTAGTATGTTATTGGAGCTTAGCTTGTTAGGCTTCCAACTAGTTAATGTAATAGTCTTTATCCAATAATAAAAATTTAAATTCT…	36.2	chr02	10	TAA	OPTRI0294	rejected
>NC_039359.1|36188191:36189020|36188591:36188620	ATCCCCGTTCCTCAAAAGTTTCATGCGTTGTAGGAGGTCCCAGGTTCGAGCCCCCAATGACGTAATATTGCAGGAATTAACATGGAAGGTAAAGTTAGCTTGCCCCCCTTGTGACACAATCTCATCCCCTCCTCCCGCTTCCACTCCCTTGGCTAGGTTACCCATGAGGCTCGCTGGTAGGCTAGCACAACAACCTGTTCAATTAATGTAGTAGTATGTTATTGGAGCTTAGCTTGTTAGGCTTCCAACTAGTTAATGTAATAGTCTTTATCCAATAATAAAAATTTAAATTCTTAATAATAATAATAATAATAATAATAATAATTATGTAATAGTCCGTTGTTGGAGCTTAGATTGTTAGGCTTCCAACTAGTTTCTTGTAATAATACTCTTTATCTC…	36.2	chr02	10	ATA	OPTRI0295	rejected
>NC_039359.1|36191668:36192497|36192068:36192097	CAGAGCTGGGGTTGCGTTTAGAAAAGAGGTTTCTTTGGGCGTCATCAATAATAAGGATTTTCGGCCGGCGGACATCATGGTTTATAATTGGGTAGATGGGAAGGATGTTTGTCTCGACGTCACTGGGGTCTCTCCGTTTACCAGTGCTAAGACACGCCACTTCATACCAGGTCATGCCATTTCTGCAGCAATTACTCGCAAGAACACTAAATACTTAGATGTTTGCACTTCTCTCGGGTATGGGTTCGGTGTTTTGGCTTTCTCCACTTTTGGCGAGCTTAGTACAGATTTATTAACTTTCCTGAAGAGATTAAGGAATTGCATGGCAGGACATGATGCCAACTTTAAGATAGGCAATTCTCTTTTTCATAGGCTAGGAATTGTTATAATAATAATAAT…	36.2	chr02	10	ATA	OPTRI0296	rejected
>NC_039359.1|36897776:36898605|36898176:36898205	CTAGGGCCCGGTCCCGCGAGTCTTCCCTAATTTTATATCTTTTCCTTGATGTGAAGGAAATATCATGAAACCAAGGAATTTCATGGGATGAAGGAAATAATACTAAAATAATAAGGAATGCAAGGTGTGGGACCGGCCACAACTAGGGCATGACCGGCCGGCTAGTGATTTTGGTCCCGCAACACCTTTCCTAATTTTTACTATTTCCTTCAGACGGAGGAAACACCATGATACTGAGGAGTTTCTTTAAAATGAAGGATATTTGTTCAAATGAAGGAATTTTCATGAGATGAAGGAAAAATAATAAAATATGATAAAATAAGGAATTAGGCGTGGGACTGGCCACGACATGACTGGCCGTCCTGTGGGCCCAGTCCCCTGGCGCCTTAGCTTAATATT…	36.9	chr02	10	TTA	OPTRI0297	rejected
>NC_039359.1|38193469:38194304|38193869:38193904	GTTATAGCATATTATCGTGGTATCTACTCTATACCCCCAAACCTAAACTAAACATTGTCCTCAATGTTTCAAAATATGGAAAGAATTAAAATGCAACATATGGAAAGGGACATGCTGAGTAGAGTAAAAGGAGAGAGAATACCCGATTTCGGCGAAAGCAGAATTAAAACTCCGTTATTCAAGGCAAAAATCCAACATATTTCAGCCGAGATCATATTGGATTAGCAAAATATATACAAAAGGAAATTTAACTAACACATTATCTACAAGAAAATTTGGTTTTTTAATGGGATTGGACTTTTTGGGAAAAATTTGGTTTTGTCGGGAGATATTTGAAAAACTTTGGTTTTTATGGGAGAAAATTTTGGTTTTTGAAATTGGGAGCAAAAGAAAATTTTA…	38.2	chr02	12	ATT	OPTRI0298	rejected
>NC_039359.1|39704675:39705504|39705075:39705104	TGGGGATACACAAGCACTCCTCGCGGGGAAATTAAACAACATATATCACATCTCATACTCATACAATTGTACAACAAACATGCTCACAGATAGTAAAGTCACATCATACTCGCAGTTTAAATATAAACTTAATGATTACAAAAAGGTTACGAGAGTTCCCACCTGATTGATGACAAGCCACTCCTACCTAGATATCCTCAATCCACTGGTTCATCTTTTGAATCGATCGTTGTTATTAAAGACCAACCTTCTCCCTGATTTCCAGAACTCTATCAGCAACGTAACTATCACCTTCTCCTTTAATTCGTCAAGCTAACAAGCTTCAGATGGATTGTTCAGAGAAAAACACTCTCAAAACTTCGAAATCGAAATCAACAGGGAGGAGAAGAGGAGAAACAG…	39.7	chr02	10	AGA	OPTRI0299	rejected
>NC_039359.1|40540119:40540963|40540519:40540563	GATAACAGATCGTTTCACAAATATCCTTTGGTTGGTCCATCTCGAACAGATGACGAGGCAATTCCGCGTTACATGCCATGGTACCTCAATGTTTCGCATACTCGAGTGAGAAGAGTATATGAGAGGCCCATTATAGATGACAAAGATACGGCTCTCGAATACTTGATGCGTATTGTTACTCAATTAAGATTTTGTTAATGGTTTTAGCATTATATATTGAATGTTTGTTATTTGAAATTGAAACAGAGAAGATGAGTCGGACACTTGATAACCCGGGCAAATCTAAAAATCAGGGAAGGGAAAAATATGAAGGCCGATGAAAAGCTAATTGATGAATTAAACGGTCTTGAAGATGTAGAAGCTGGTGCAAAGTTTGGGGAGCAGGATGAGGATGATTCT…	40.5	chr02	15	GAG	OPTRI0300	rejected
>NC_039359.1|41554382:41555223|41554782:41554823	GACAGGATACACACCAGGGTTTTATATAACTGCTTTAACTTTTGGACATTCATCTTTTAGTTCAAAAATTCCATTTTTACAAACGAAGACTGGCGCCAAAAAAGACGTACGACATTCTGATGATCCTGCAAAACAAAGATACAAAATTAAAAAAAATTATCAGAAACAAATCCAATAACATGCAAATTTGATACTGTTACGATGGTCTCAAATTGTACGAACCCACGAGCCGGGATATCTGAATAGAATTTTTTTGTCATCTTAGGTTTCCCTCTAGCTTTCCCATTGCGAAGACATTCCAGCATCAAGTAAGAGGCATCAATGTACCTTCCTCCAGGTTGATTTGGGATTTTTTCATTGCCCTTGTCCTTGTTTTACACCACCACCTCCTTTTATACC…	41.6	chr02	14	TCA	OPTRI0301	rejected
>NC_039359.1|43198428:43199260|43198828:43198860	TTTTTTATTGGGCGATGTGTGTACTTTTTGATCTTTGACTTGGCTAGTTTCATTGGAGTCAGGTCGTAGTTATGAGGGTTTCTATTCACTGCCAAGGTTGTGCAGGAAAAGTGAAGAAACATTTATCTAAGATGGAAGGTAACATTGTATTACTACTATCTAGTTACATCATATCTTTTTGTTTATGGTTCCCGGATTAACTCTGATTGGTTACTTTTTTTAATTTCTTGATGAATCAGGAGTAACATCATTCAGTATAGATCTTGAAACAAAGAGGGTAACAGTTATGGGTCATGTGTCACCAGTTGGGGTACTAGAAAGCATATCAAAGGTGAAGAAAGCTGAATTTTGGAGTACTACTCCTACTACAAGCACCAACAACTCTTGAGTTATGGGAAA…	43.2	chr02	11	AAG	OPTRI0302	rejected
>NC_039359.1|45005536:45006365|45005936:45005965	TGATCTCTCCTCATGTCTTATCAACAACAACCATCCATCCTCCTCTCCACAATTTGGTTGTTTGTTTGCCCACCTCAATCTCTCTCATTCCTACTCACTTTCTTTGTTATTATTTAAATGAATTGAATTACAAACTTTACCCCCTTCCCTTTCTCAACTTCATCAACCTCATTCATCATTTCTCACTGTACGTCTAAATAATCAACATTTACAATTTTGCAAATGCCAATATTACCCTCCTCTCATGGAAAAAGACTCTACACCTTGTAATCTATAGAGGATCTTTTTAAAGTAGAAAGTTAAACAGAAGCCGCCTCTCTGTTAGAAAAAAAAAACTCAAAAAGAAGAGAAAAAGATCAAAACATCCTTTCTTACCTCCATCTTCTTCTTCTTCTTCTC…	45	chr02	10	CTT	OPTRI0303	rejected
>NC_039359.1|47385201:47386033|47385601:47385633	GTAGTAAAGTCATTGGGTATATACCAGTGATCTAAATTCGAAGCTTGTCCAGAGGAAGAGCCAACCTATGACAAGGGTAGGTTATCTAACTCCCGGTGCTATCCTACCCTGCCGGATGCCCTTAGCAATTTATGCCTAGGCACATTTCTAGCTCTGCCGCTGAGCTCGTCATATCAAGAAAAATTACTGAGCAAAAATGAAATAATCAAATAGCGCTTGTTTGGTTGTAGTAAGTAGAAAAAATTATAGGTTTTATGGGATAATGGTCTTGAGCTTTTCTGCTGAAAACCCATTATTTCTCCCGAAAACAAAACATTGAAAACCCTAGACGCTTAAAACCTTTTTAGCTCATATTTGTTACATGGAGCAGGTATGAGCAGATTATCTACATTGAAACAC…	47.4	chr02	11	CTT	OPTRI0304	accepted
>NC_039359.1|48084684:48085513|48085084:48085113	TTTTAATGATTTGTTGAGCGAATGTCCACACCATGTATTTGAGAAGTGGGGACTTGTCGTCATCCTCTATGAGGGACTAGACTTTAAGTCTCGAGCCTTGGTTGAATCTATGTGTAATGGTGAGTTCATTGATAAAACTGTGGACGATACATGGTCATTTCTAGGTGAAGTTGCAGAGAAAACCCATCAGTGGGAAATCGATAGGGAAACTAGGACCATGCCACATGATATGGGTAATCACCATGAATCAGATGTTGATTTTCCCAATGAGATTAATTCTGGATATAGTGTTTCATACCCTATTGCTGAAAATGTCAATCCATATTCACCTATTTTAGAGGCAGATGTATGGACGAAAAACACTAATGGTTTTGACAAAGTAGGATTTTCATGTATTTG…	48.1	chr02	10	TGA	OPTRI0305	rejected
>NC_039359.1|48396290:48397125|48396690:48396725	TCCAAAGAGTCGGTGACCTTTGGACACGTGTGGGTATATACGTCGACCAGACTCTCAGAAAAGGAGTGTTTGTATATACGGTCCCGCAAGCGTAAAGGTAGTAGCACCAATGCCAAGCTCATGCATGATCCTCGAGAGCCTCACATGCACGCCTTTAAGAGGATTATTCGCTATCTTCAGGGCACAATTGATCACGGATTATTTCTCTCGGTCTCCGCTATCTCTGGCTTAAGTAAAGCAGGAAATATTCTCCTTAATAAAAATAAGTAAAGCAGTATAATATATTCTTTAATAAAACTCAAATCTCAAAACCATCGGTGAGAAACACGGGTCAAACCTCTAATTCCTTAAGCAAAGCGTAGATTATACGGTGAAGAACGAATAGATCGAGTTCACGGG…	48.4	chr02	12	TTC	OPTRI0306	rejected
>NC_039359.1|51144288:51145126|51144688:51144726	TAGACGGTGAGATTTGGTATCTTGGATCATGCATATTTTTGTTAGGAATGTAGGACTTATAAGAAAAACTTATCATCAAAATAGTAAATTTAAATTTATTGTCGTTTGAATTTTGTAAAAAAAATAGTGCAAATTATGTATAATAATATGCATACAAGAGTGTTCATAGAACCTTCCTCTTTTACTTTTGCTAATTGTTTAATTTTAATTATTCTATTATGTTTTTTCTTATGATGTTTTGATTTTATATTCCTTCTTATGTTTTGATTTTTTTCTTATGTTTTTTCTTTACTTTATTAATAAATTTTTTTGATAAAAAATTAAAAATAAAGTTACACTTGGTGAAGGCAGTGGTTCATCCCAGAACTTTCTAGTTTCTATCCACAACAACATGAGTAG…	51.1	chr02	13	AAT	OPTRI0307	accepted
>NC_039359.1|53113210:53114051|53113610:53113651	CGGATCTCAAAACCGTGAGCATAAAGTCCTTGGCCATGGTGGAGAACATCCATTGACGGCACAAAGCGTCGAGTTGAGTCAAGATATTTTTGTCAATCTCCGTTGTTGGTGCGGATCCATCAATGAGGAATAGAAGACCGTGAGCTTGAAGATGTATTTCAAATAGAAAAGCCCATGAAGAATATTCATCCTGTTTGATATCAAGGAGAATAGGGATTAGGGTTTTTATGTTTGTCACAACAAAGGCTGGATGCAGGGATTTTTTATCACCTTCCATGGATTTTTTTGGTTTCTAAGGAAGAAGAAGAAGGAGAAGAAGGATCGGTTTTAGGATCGTGATACCATCTTGGATTATGGTAAAACTCTCGCCCCCTTCCTTGAGGGAGAAGGGTCAATATA…	53.1	chr02	14	TAT	OPTRI0308	rejected
>NC_039359.1|54839758:54840602|54840158:54840202	ATTAAGCCATTAATAACTCGATTAGTTTAACACGAACACTAATTAATAGAAATTAATCTAACAACGATTTGGATTCAAAACTAGTACTATTGGATATATCTCGAAAATTTATGCGGAATGGACTACTTGAACGTGTCATTCAGACATCGGACGAAGGGGATATCATCAAATTGATTTGAAGGGCAAAATGGTCTTTTTAATAGATAGGCTGACCTAGACTTACCTTATCGAAGAGAGTGTGTGCACTAGTATTTCTCTTGGTCTTATCTCGTCATCCATCGAGCAGATAAGCTCATTCTCTTCCCTTCTTCTTCTTCATTCTTCTTTCTTTCTGCTTCTCTTTCCTTCTTCTTCTTCTTCTTCTTCTTCTTCATTCTTCTTTCTTTCTGCTTCTCTTTC…	54.8	chr02	15	CTT	OPTRI0309	rejected
>NC_039359.1|56598344:56599182|56598744:56598782	ATTGTCCTTTTGAATATTTTGCGAAACACCCTTTCTCCAATTTAGAACATCAGATCTTGTCTTTGTGTTTACAAAGTTATCTCTCTTTCTATATTCGGTTCTTTTATGAGATGACCTTATCGAGCGATATGCAAAATTTGAACTATCATTATAATAATTCTTTTACCTAAACTGAGGAAAATAACGATCTGAGTTCTTATGAGGAGAAAACTTAGCCAATTAGTTTGATACAAAAGAAAGTGCATCTTGCATCTTACGAACTTTGCATCCCCGTTGCAAGTGTCCTTTATTACCACAATAATAACAATGCTTAGTATAAATATAAGAAGTATGAGTTTTTATGTTACCTTTTTGTGGATCTTCTTGCATTGGATCTCGACGAGTTTTCTTCTTCTTCTA…	56.6	chr02	13	CTT	OPTRI0310	rejected
>NC_039359.1|56605293:56606122|56605693:56605722	ACCATTAGGATCATTGTCCTTTTGAATATTTTGCGAAACACCCTTTCTCCAATTTGGAACATCAAATCTTGTCTTTGCATTTACAAAGTTATCTCTCTTTCTATATTCGGTTCTTTTATGAGATGACCTTGTCGAGCGATATGCAAAATTTAAACTATCATTATAATAATTCTTTTGTCTAAACTTAGGACAATAACGATCTGAGTTCTTATGAGGAGCAAACTTAGCCAATTCGTTTGATAGAAAAGAAAGTGCATCTTGCATTTTACGAACTTTGCATCCCCATTGCAAGTGTCTTTTATTACCACAATAATAACAATGCTTAGTATAAATATACGAAGTATGAGTTTCGATGTTAACTTTTTTTTTGGATCTTCTTGCATTGGAGCTCGACGAGTT…	56.6	chr02	10	TTC	OPTRI0311	rejected
>NC_039359.1|58333982:58334817|58334382:58334417	GCATATGTAGGTTCCAATTGAATGTTACAGATAAACGGATTTAGATTAGAGGATTCACAAACTTCCCTATAAAATCTACAGAGCGGCGGAGTCAAATCAAATCAGTTCAACAGTGTTTATCTATGAAAATGCAGCAACTTAAGCTGAATAAGTGAATACTAATAAGATTATTGAAAACTGAAGGCTGTTTCGCACCTCACCTGGTTGGTAAGCATTAGCTATGAGTTGATCAAAGAGGGGCTCTCTCCACAGCAAATTAGCCGGAAAAACACTCATTTCATCATCCGCATCCCCATCACCATCCTGATTGAAACAAATTGTTTCGCAAATAGAGTTAGAAAGTTGAATAGCCCATGATGGAAGATCACCAAATCTCATTGCCTGATTTTGAGAAGAGAT…	58.3	chr02	12	TTC	OPTRI0312	accepted
>NC_039359.1|59548602:59549434|59549002:59549034	TAGAAAATGAGAAGAATTGCGAGCTGAAAAAGAAATACACATATACCTCGGCGTTTTAGCAATTTCAGACTCTACTCCTAGGCTTGTTCCATCCTTGCCAACCTCTTCTTCATTTTCCTCATTGGTTTTTGGTGAAGGAGTGCTAAAAAGATTCAAGTTTTGAGAAAAGGTATTAGTTTTCGCAAACTGGTGTATGACTATGTACACACATTAAAAAGAAAAAAAGATAAATAGAAATGACTTGCACAATTAAAAAAAGTGATGTTATACCTTTGCTTTTCAGGAGTTTCATATGGAACTTCATTCTTTTCAGATTCAGTTCCATGCTCGTTATCACCACCTTTGCTACCCTCCTTGTCATTGTCATCACCTTGCATATCACCACCTTTTCCACCCTGC…	59.5	chr02	11	TCA	OPTRI0313	rejected
>NC_039359.1|59792947:59793785|59793347:59793385	TTTTTAGATATGGGTGTTGATTTAATGGAGATAGGAGTTCATTTGAGGAAGTTTTTGATCCTTTCAATAAGAATTTCATATAGATCTACACACAAACATCCATTGATTGTGGGTTTTGTTTTATTCTCTTTATTATTGTATAGATTTCTTCCTTTTCTGTTTGTTTTCTTGGTTTCTTCTTCTCCTGTTCTTGTTTGTACTTTTGCTCTTCTTGGTACTTTGTTGAATTATGGGCAACATCCACATGTACCCCAAATAGATGAAGAACAAGAAGAAGATGATGAAAATACTAGAAAACAAACACACCATGATCATGAAATTTCTTCTCTCAAAACTGGCGTTTTTCCAAGTGATCTTGTTGTTCAGAAAGATGATGAAGTAGCAGCAGTAGAAGATGAT…	59.8	chr02	13	GAA	OPTRI0314	accepted
>NC_039359.1|59949069:59949898|59949469:59949498	GTCAGGTCACAGTAGCGTGTTTAATTAGTTTGATCATAGTAGCCGGATAGGGAGAAAATTTAAAGGCAGACATAATACCCACATATCTAGTTTGTCTTAACATATTATAGTGTGTTAGTCGGGTCACAGTAGCGTGTTTAATTGGTTGGATCATAATAGCCGGATAGGGCCGGGGCTGCCCCTTAAATGTTTAGGGAATAATATCTAGCATTAAAGTTAGCCGTTTTTAATTGGGCAAATTACATCAAGAAATCTAATTGTGAAAACTACAGCCACACCCATTTTCCAGATTTTGGACACTGTGAAACCCACGGGCGGAAAAGTTTATGCGCGCACCCAATTTTCGTGAGAAAATTTCTCCCAAACCCACAATTTATAAAATTTGGTTTCTTCGTATTT…	59.9	chr02	10	TTC	OPTRI0315	rejected
>NC_039359.1|60165601:60166445|60166001:60166045	TCAGTCTTGACTTGAGTATCATTTGTTGTTCAGTCAAATGTCTAAGTCCTGTCCGAATATGACAGCTATTTTCTATCTGTATTTAATGTGTCTGAAAAAACTATTATTGGGTTAACTTCTTTTATTCTTTTTTCTTCAATACAAGATTTCTTTCTTCATATCTGTTTCAACTATTGTTTCTTGATTATCATGAGATTGTAATAATTCTCATGGTATCAGATACATAACGATCCTGTTAGTCATACAAGCTTAATAATTTTCTCAATAACTTTCATCTTTTGGGTAATAAAAATTCAACAAAATTTTTTTCTCATTCAATTTTAGGGTTCATCCCGTTTCTTTATGGTAACAACTAGATCCAGTAATTACAATAGAATTCGATTTACAAAACAAACACGA…	60.2	chr02	15	AAC	OPTRI0316	rejected
>NC_039359.1|62585140:62585969|62585540:62585569	TTTTCTAAGTTTTTGTCTATTATTATTCTGAATTCCGCCTCTATAATAATAGTTACCAAGGTATAGATTTCATATGCACCAAGTTGGCATCACGTGCAAGGTTAGTGTCTAGGGTAAATCCCTGTGGTTTATGGTTTTCACTAGATCTCTCTGCATAAAGATTGGTGAGGTACTCGAGAAGCTAGAAGACGTTAGGAGAACAAGGGGATCAAGGATGACGAAGTCAGATGATGATGATCCTAAGCAAAGGGAACCACAAATTATGGAAGAAAAGGTGGCTACGTTACAAACATACATGAAGTCGATTCAAACCACACATGAGGATTTGACTGATGTATTCGTTCTCATACACCCAAGCCGAAGACGAAGAAAAAGATTACACCTTCACCTGGGGTTTCG…	62.6	chr02	10	GAA	OPTRI0317	rejected
>NC_039359.1|62912234:62913075|62912634:62912675	TCTAGTCTAGCAACTGGTGCGAAAACTTCATCAAAGTCTATGCCTGATTCTTGAACGTATCCCTTATCTACAAGTCTTTCCTTATATTTGTTGATAGTACCATCAGCATTCCGTTTTATTTTGAAGATCCACTTAAGACCAATCACTTTTACCCCACCTGGCTTATCAACTAGAAACCAAGTCTTGTTTATGTTGATTGAAATAATTTCTTCTCTACATGCTTGTATCCATTTATGCGAAAGCTTTGCTTCCTTAAAGTTTCTTGGTTCGTCATTAATGGACAACAATAATGTCTCACATTCCTCTGCTGCTTCAAGAACATAATCCTCCAGATACTGTGGCTTTTGAGTCTGTCTTGTTGATTTTCACAGTGGAATGGGTTGAGTTATTTCATCGATC…	62.9	chr02	14	TCT	OPTRI0318	rejected
>NC_039359.1|64194765:64195594|64195165:64195194	TAAATAAATGTATTAAACGTGTAAAACAGTGAGAAAAATAATTAGAAAAATTGTAACAAAATACAAAATTAATACACAAGCTTATATCGCACAAAATTTAGGATATGGAGGATAATTTACTAGGATAAACAATTCGGGAGAAAGCTACAATACTAACTCGTTTAGGGAGCAAAAATTCAAAAATACCTCTTATTTAACAATCTTATCCTCAAGTCTCACAAATAAAAGAACATGAGGGCAATTTAAGAATCTTATTACCGGGGTATCAAACATTTTCATTATCCAAAAAGTTAATATTGGGGGACCTTATTTATTTAAAAATTCAAATATCCTTATGCTTAAGTAAATTAAAATCTAACTATTCGTTTCAACAAAAAGAAAAGAAAAATCAATTTTCTC…	64.2	chr02	10	CTT	OPTRI0319	accepted
>NC_039359.1|64629868:64630697|64630268:64630297	TTATGATTGAAAAGATGGATCTAAGATGGATATATCGTTTGAAGTTGTTCCAATCAAGTAGAACAGGAAGAAGAGTTGGTTTGAGATTTAAAAATATAGGGAATAATAGTGAAGATCATTTGAGTTGAGATGATGAACAGATCGAGTATGGTGTTGTAGTAATGATGATTTGAGAATGAATAACACAAATTTGGGGTTTCTGGTTGTGAAAATGATTACAAAATCAGTGAGAAATTAAAGAAAGGTGATGGTCTTAGTGGGTGTAATGGATGTATATGTGGTGTCTTGAATTGGGGAAGATGGATGTTGTTATGGCCAAGAGGAGTTCAAGGAGAAGAAAACGAAGAAGAACGAAGAAAAAGAAGAAGAAGATGATGATGTTGTTATGGATGCGCATAA…	64.6	chr02	10	CTT	OPTRI0320	rejected
>NC_039359.1|64630526:64631355|64630926:64630955	GATGGATCTAAGATGGAGATATCGTTTGAAGTTGTTCCAATCAAGTAGAACAGGAAGAAGGGTTGGTTTGAGATTTAAAAATATAGGAAATAATAGTGAACCTCATTTGAGCTGAGATGATGAACAGATCGAGTTTGGTGTTGTAGTAATGATGATTTGGGAATGAATAACACAAATTTAGGGTTTCGGGTTGTGAAAATGATTACGAAATCAGTGAGAAATTAAAGAAAGGTGATGGTCCTAGTTGGTGTAATGGATGTATACGTGGTGTCCTGAATTGGGGAAGATGGATGTTGTTATGGCCAAGAGGAGTTCAAGGAGAAGAAAACGAAGAAGAACGAAGAAAAAGAAGAAGAAGCTGATGATATTTTTATGGATGCGCATAACTTCTTCTTATTG…	64.6	chr02	10	TTC	OPTRI0321	rejected
>NC_039359.1|66329625:66330457|66330025:66330057	CAACCGAATAACTACCAAAATTAGAAGATAGGTTTGCTTGAGAGCGAACTGCTTAGGAATTTCTCCGTCTGTTCATTAAAAAATTAACTTTAGTTATCCTGATTTTATAAAACTTACCACATCCGACCGAGATCCAAACCGTAGAAACAAACTCACTAATTATGAAACCCAAATCCTTGAATAGAGTAACAAAATTTCATAAGAAAATCGAATATGTACGTAGGTAATACGAAAAAGTGGTCCATGATCCATGATTCTGCTCATAGTTTATTTGTATTCCGCGTTTAGAAAATGAAAGACAACAGTACCGTGTGCCGAAGTATTTAGTATACTAGGCAGGTGATAATTAAACCTAAAGTCCACTATATAGATGAAATCTTATCTTCGAACAAGATTAAT…	66.3	chr02	11	TAA	OPTRI0322	accepted
>NC_039359.1|66366178:66367007|66366578:66366607	CGACAACTATGCCAATTTTGTGGGATGAATAAAATTCAAAAAGGGATGGGTAAATGGGCAACTTTTTTTTTCTTTTTTTTTCCCATTGACGCCCACATAGAGTCGCACGTGTTATTATGAACGATTTTTTGGGCATTACTCAAAAATGTAGGGGGACTACTAAGTGATAGGAACATCCACCCTACATTTTAAGGGGTGTCCTAAAGATTAGGAGAAGACTAATCTGTCCTCACCCTAATTAAGATTATAACTAATTCTAATAGTCCACTAATTAAAACTCACTAATCTAACCCACAAATTGAAACCTAAATAACCCAACTGATCAAAATCAGTTTGAGAAAACAAAACTCTTCCTATTCTTTTCCTCTTCTTCATCTTCTTCTTCCTCTTCTTCTTCTG…	66.4	chr02	10	CTT	OPTRI0323	rejected
>NC_039359.1|66925666:66926501|66926066:66926101	ACTTTTCTCCAAGGGTGCGACAACAGATCCTGTGGCAAGAAGTATATAGTCGCACTGCAGTTTCTTATTATGGCAAAATATTACATTTTGTAGCACCAGCTATACTGTCGCAAAAAGTAATTATAATTTTTAATTATTTATTTATTATAAAAATTTGTTGCCACAGAGTTTTTTTTCCTCAACAGTGTTGGTGCTGCCTAAAGTTTGTTAGCAACGTCCTCTTCTGATGCAAAATGGGAAACTTTGATGCTATTAACATTTGTTTGGCGACACCCTCTTGTGATGCGAAATGGGATCCTTTGGTGCTTCCAAAATTGTTTTTGCAACACCCTCTTATGGTGCAAAATGGGAATAAGCGGCTGTTTTAAAAACTTAATTTAAAGAGGAGCCACAAGGGGT…	66.9	chr02	12	TTA	OPTRI0324	rejected
>NC_039359.1|67280802:67281637|67281202:67281237	GGCAGCCATTCTGGAGGGCGCTGTAAGGACCCTCAAGCTAGTCAACGCTATTAGACTAGTCAAGAGACATCTTAGACTCTAATGACTCGTCTGGTTTAACACGAACATTAATTAATAAGAATTAATCTAACAATGATCTAGATACGCAATTAGTATCACTGAATAGGTCTCGAAAAGTTACGCAGAATGGACTACTCGAACGTTCCAATCGGATACCGGATGAAGAAGATATCTTTGGATTTATATGAAGGGGAAAATGGTCATTATGCAGTTTGAGCCGCCTAGCTTTCCCTTATCCTTTTCTAGGGTTCCTATAGCATTATGACCAGCCTTATCTACAAAATTTGATCGAGAAGAATACATTTCTCTCATTTCTTTCTCTTTCTCCTTCTTCTTCTC…	67.3	chr02	12	CTT	OPTRI0325	rejected
>NC_039359.1|67319628:67320457|67320028:67320057	AATGATTCATGGATTAGTTGTATTTTGGAGCGCAGTTGGAGTCATGCTCAATATACATTGATACAGACATGATGGTTAGTTTCTTCGAAGCTAACATTAAGGTTAATCTAAACTAACCTGAATTATCTCGTTAAGTCATGCTTTTGCAAAAACACAAAACAATAATGGGTTTGAGTTTAGAAATCACTTACAGTCTTCTTTTCACCGGTGGAGGGTTCTTTTCAACATTCTTAGGGATTGGATTTTCGGGTTTACTGATTTCACTAGTTCCAACTTTTTCCTTACCTTTTCCTTATGATTTGGATCTTTTGACATTACCTGTTGATCATTTAGAATCAACCATTTTTGTGGAAAACCAAAGTTCAGATTTGCAGAGATTTTCTTTTCTTGAGTTTGATG…	67.3	chr02	10	GAA	OPTRI0326	rejected
>NC_039359.1|68378841:68379673|68379241:68379273	CTTCTCCTTTAAGTTCAACACACAAAACCCATCTTCAATTGATCTTCTAGAGTATCAATTTCATCTTCGAATTCTCTTCTGCAACTCTACTGAAACCCTAATAATATCTCATCAACGAATCTCCACTGAATCAACTTCAAACATCCAATTCAATTACAACCCTTATATTCTTCATCAAGCAGCAACCCAAATCACCTCTCAATTCTAGACAAACCCTAACTCCAAAAATCCTAAATTCAATTCACAGCAGCCTCGACATCTCTTTTTCTTCTTCTTATAATCAATCAACATCGACAGCACCACCAACAATCAATTCTCAGAGATTCAAATACAAACTTCGTTTCACAAATCATCCGCAAAACGAACAGAATGAGAAGAAGAAAAGAAACAGAAAGAAAG…	68.4	chr02	11	AGA	OPTRI0327	rejected
>NC_039359.1|70352555:70353384|70352955:70352984	AGAACATACAGTTAGGGCTGCACAAAACCGAACCGCAACCGAAAACCTAAACCGAAACCGACCTTTTAAAACCGAACCGAACGGAAACCATAACACAATGGTTTCATTGTGGTTGTTAGTTTTGAAAAACCGATAGAAGTGGTTTCAGTTTCGGTTGTTGCTCAAAACCGAACCGGAAAAACCGTGAAAATCGAATGGTATATACATTGACTAATTATAGCCATCGATATTGATAATAGTTAATCGTAGCGTCAGAATTATGTATATTGGTCTCATCTTTTTCTTTCCAACATAGCAGATCCCTTCTTCTTTCTCTTTCACTCTTTCTCTCGGCTGCTACTGCTTCTCTTCGACGCACAAAGATTCACCACCATCACCAGATTCATCGAATCATCGCCA…	70.4	chr02	10	TCT	OPTRI0328	rejected
>NC_039359.1|78136753:78137591|78137153:78137191	GAAACCTGTTCAACTGATGTAGTAGTACGATGTTGGAGCTTAGATTGTTAATCTTTCAATTAGTTTTTTGTAATAATACTCTTTATCCAATAATCTAGATTTTAAAATAAAATAAAAAAACGTGTATCTATCTCAGCTGGTCATCCTCGTTCCTCAAAGGTTTCATCCTCGATGGCGCAATATTTCAGAATTTGACATGGAAGGTAGAGTTAGCTTTCCCCCCTTGCGACATAATCAGTCCCCTATCCGCTCGACTCCCTTGGCTGGTTCTTCATGAGGCTCGCTGGTAGGCTAGTGTGGAAACCCGTTCAACTGATGTATTAGTGTGTTGTTGGAGCTTAGCTTGCGCTTCCAACTATTTTTTTTGTAATAATATTTATCAATTAAAAGTAAATATTT…	78.1	chr02	13	ATA	OPTRI0329	accepted
>NC_039359.1|78141688:78142517|78142088:78142117	TTTCGTCTAAACAGGGAAGGTATGTGAGTTAGTTTCGAAGAAAAAAGAATGAAACGTGCGATAATGAGAAAACAGGTTAGAAGAGATACACGGGGTTCTGTAGGGGTTGTTTTGGAAAGTTTGAGCATGTTTACAGCGTGTTGACTCACTTTTGAACATTAACCAAGTATAATGGAGTGTGTTTGCAGAAATTGAACGCATGAAGGAGGCAAGAAAGGGAAGAAAATATCTCGAGGATATATTCTTTTACTGCCGAGTAATGGAGGAATATTTGGAGTGATTGAGCGAGATTTCTTGGTGCTGTTGGCTATATAAAGGGTGATGGTGTTGCAGAGAAGGGTATCGAGTGAGAGGGGTAAAGAACAGAGGGTTGCAGAGAAGATTTCTCTGCTGCTGCAG…	78.1	chr02	10	AGA	OPTRI0330	rejected
>NC_039359.1|80221167:80222011|80221567:80221611	TTCAGTTCTATTAGAGGAAAAAACAGACAGCTCACAAAATTTTTGGGGGTCCAATAGCAAAACCTAACTTTTACTCCTCTACTCCTCGAATTCTCAGAACTCTTCTCGTTTTTTTTTTTCACTCTCAAAACTCTCTTGGTCGCTATCCCTCCTGCTGCTCTCGATTTTTCTTCAATCCATAGAGAATTCAAGCGAGTTTTCATAGAAACCGTTAATTTCTTTTGGATTCAGGTATGATTCAACTGGTTCCCCTCTCGTTTGGGTTATATATGTAGTCAGATTCGAAAATTGAAGTTGAGATTTGAAATTAGGGTTGATTTTTTAGTTGTTTTGATTTTTGATTTTAGTATCGTTTTTCTACAGGGTTGATTTCTGAAAACAACTCGAAGAAGAATAAGC…	80.2	chr02	15	AGA	OPTRI0331	rejected
>NC_039359.1|82260642:82261483|82261042:82261083	TGCAAATCACACGGACATGTATGAAATATGGGCAACCAAGAACCGATTCAGAATTGGCGATTCTCTATGTAAGTTCATAATACTTTCTTGAACTCACTGGATTTCGTAATCCGGGGAACGGATCGGTTGTGCAGGGTGCTTGCATTAGATTTTGGACTAATTACATAAATCCTATTTGTTGTTTTAGATTTTGAATACAGGAATGATTTTGTTCTGGAGGTTGAGAAACAAGGATATTACCACTGCAACATGACGGCTACACTTGCATCATTCAACGATGGGAAAACAGTTATAAACCTTGATCAACCCGGTCCTTTCTACTTCATTAGTGGTGCACCTGATCACTGCAAAAATGGGCAAAGATAACTTGTCGACGTGATCAATCCGAATCAAACATCT…	82.3	chr02	14	CCA	OPTRI0332	accepted
>NC_039359.1|85071734:85072566|85072134:85072166	TTTACAACCAGCGACTATCTCTAGGTCTACTTTTCTTCTTCTTCTTCTTCTTCTTCTTCTTCTTCTTCTTCTTCTTCTTCTTCTTCTTCTTGTTTTATTCGGGTGGGGAGAAAAATACATGTTTCGACCCATGACCATGGGCGTATACCATGCACCAAGTTCCTGTTCTACTCTTATTTATTTTTGGCGAATTTTTCTTTAGGAAATTAATTCCAAAAATATTTTCTTAAGAGTTTTATTTGTGGGAAATTCCTTTTACGAGTTTTACTTGTTTTTGAAGAAGACCAAAACCTAACTTGATTTGCAAGTATCTCATCCTATAAATATGACTCGAAATTCTGTTTTCAAAATATACAAGCAGCGACTATCTCTAGGTCTACTTTTTTTTTCTTCTTCTTC…	85.1	chr02	11	TCT	OPTRI0333	rejected
>NC_039359.1|85093304:85094139|85093704:85093739	AACCAAAACCTAACTCGATTTGCAAGTATCTCATCCTATAAATATGACTTGAAATTCTGTTTTCAAAATATATAAGCAACGACTATCTCTAGATCTACTTTTCTTCTTGTTTTACGTGGGTGGGGCGAAAAATACATGTTTCGACCCATGCCCATGCGCGTGTACCATGCACCAAGTTCCTCTTCTACTCGTATTAATGTTTGGCGAATTTTCCTTTAGGAAATTAATTCCAAATTTATTTTCTTAAGAGTTTTATTTGTGGGAAATTGCTTTTACGAGTTTTACTTGTTTTTGAAGAAAACCAAAACCTAGCTCGATTTGCAAGTATCTCATCCTCTAAATATGACTCGAAATTCTGTTTTCAAAATATACAAGCAGCGATTATCTCTAGGTCTACTT…	85.1	chr02	12	TTC	OPTRI0334	rejected
>NC_039359.1|85100250:85101079|85100650:85100679	TTTTTGAAGAAAACCAAAACCTAACTTGATTTGCAAGTATCTCATCTATAAATATGACTCGAAATTCTGTTTTCAAAATATACAAGCAGCGACTATCTCTAGGTCTACTTTCTTCTTCTTCTTGTTTTACGCGGGGGGGCGAAAAATACATGTTTCGACCCATGCCCATGCGCGTATACCATGCACCAAGTTCCTCTTCTACTTATTATTTTGGCGAATTTTTCTTTAGGAAATTAATTCCAAAAATATTTTCTTAAGAGTTTTATTTGTGGGAAATTCCTTTACGAGTTTTACTTGTTTTTGAAGAAAACCAAAACCTAACTTGATTTGCAAGTATCTCATCCTATAAATATGACTCGAAATTCTGTTTTCAAAATATAAGCAGCGACATCTCTAGGC…	85.1	chr02	10	TCT	OPTRI0335	rejected
>NC_039359.1|85101077:85101915|85101477:85101515	CCTCACTTGATTTGCAAGTATCTCATCCTATAAATATGACTCGAAATTCAGTTTTCAAAATATACAAGCAGCGACTATCTCTAGGTCTACTTTTCTTCTTCTTCTTGTTTTACACGGGTGGGGCGAAAAATACATGTTTCGACCCATGACCATGCGCGCATACCATGCACCAAGTTCCTCTTCTACTCGTATTTATATTTGGTGAATTTTCCTTTAGGAAATTAATTTCAAAAATATTTTTTCTTAAGAGTTTTATTTGTGGGAAATCCCTTTCACGAGTTTTACTTGTTTTTGAAGAAAACCAAAACCTAACTTGATTTTCAAGTATCTCATCCTATAAATATGACTCGAAATTCTGTTTTCAAAATATACAAGCAGCGACTATCTCTAGGTCTACTT…	85.1	chr02	13	TTC	OPTRI0336	rejected
>NC_039359.1|85115848:85116692|85116248:85116292	AACCTAACTTGATTTGCAAGTATCTCATCCTATAAATATGACTCGAAATTCTGTTTTTAAAATATACAAGAAGCGACTATCTCTAGGTCTACTTTTCTTCTTCTTCTTGTTTTACGCGTGTGGGGCGAAAAATACATGTTTCGACCCATGCCCATGCGCGTATACCATGCACCAAGTTCCTCTTCTACTCGTATTTATTTTTGGTGAATTTTTCTTTAGGAAATTAATTTCAAAAATGTTTTCTTAAGAGTTTTATTTGTGGGAAATTCCTTTCATGAGTTTTACTTGTTTTTGAAGAAAACCAAAACCTAACTTGATTTGCAAGTATCTCATCCTATAAATATGACTCGAAATTCTGTTTTCAAAATATACAAGCAGCGACTATCTCTAGGTCTACTT…	85.1	chr02	15	TTC	OPTRI0337	rejected
>NC_039359.1|85159014:85159855|85159414:85159455	TAACTCTCTTCATCTTGTTAATATTTTTGTATATATAATTTTATTAAATCTTTAAATTTAATCTTCACAAGTCCGAGAGTTTGAACCTCATTACTACAACATCATCAAAAACATTATCATTTTGGCGTCGCCGACGCGGATTTGTGCTTAGGTAGAATTTTTAGGTTTTTATTATTTTTTATTATTCCATTTGTTCTCTTTACGTCTCTTTGGTTGTGTCTTTGTATTACAGGTTTGAAGTTGGATACTAAAGACCTTGGAATCAAAGCTTAAAGCTAAAAGAGAAGGGAAAAAGACAAAGCAAAAAAATAAAGAAAAAAGAGAGAAAAAAAAAAGAGAGAATTATTTTTTTTAATTATTTTTTTAAGAGACTTTCCATTTTTTTTTTATATTTTTGTA…	85.2	chr02	14	ATT	OPTRI0338	rejected
>NC_039359.1|88467403:88468247|88467803:88467847	TGATGTACTGGTGGGAAAAACAAAAATAAGAGGAGGCGGTGTTGTTGATGGAAAATCTGTAGACGGAGAAGAAGAAGGTGATGATGGTGTTAATGGAGGAGAAGGAGGTGATGATGGTGTTAATGGAGGAGACGGAGGTTCTGTTGGTGGCGGATCTGGACACATCGGTTGGTTTGATGGTGGCGGAGCTACTGTTGGTGATAGATCTGAATAGAAATAGAAGAAAAAGAGACGAAGGTTTCGTGGAGGAGACGAAGGTGTTGCTGCTGGTGGTGACGGAGATGTTGTTGCTGGTGGTGACGGAGGTGTTGCGGTGGTGTTCATGGAGAGAGATTTGTTGCTGCTGGTGTTAATGGTGGTGGGGAGATGAAGACCGGAGAAATAGAAAAAAGAAAGGAG…	88.5	chr02	15	AGA	OPTRI0339	rejected
>NC_039359.1|88827493:88828328|88827893:88827928	ACGTTGCGAACCTACCGAACTTTGTTGTTTAAAGTTCGGTTACAACGTGATCGAGTCGACTGAACCGAACAAAACTTTGGAAACTCAAGCATAGTAGCCCAGTTACATTTTATTTTTCATCATCTAGCCGAACAAACAAAAACTCCATTAAACCGCTGGTTCGGTTACCTGTTTGTTTTGGATTTATTAACCGAACTGCATTTGCAGAAAGTTCGGTTACATGTTCTTCGTATAATATAATCGAACTGTGTTGACCTAGTTGAAATTTTTTGTTACAATTTTCATTTTGAAGAAATTTTAGGCCATTTATAGCAACATTAACTAAGTTACAAGCATACCTCGGTACCTAAAAGATTTTTTTCTCCATATTCACCCATCTAAAAATACTTTTTTTCTCCA…	88.8	chr02	12	TCT	OPTRI0340	rejected
>NC_039359.1|90000848:90001677|90001248:90001277	TTTTCCATTTTACTTGGCTATATGACTTCAATATTGCAAAGCCAAGAGTCTGTAAAATTAACCTCACTATAGGAGGGACGCATTTCTTAGTTTACATAGACAGAAACAAAATTCACATTAAAAATAATAGGTCAACCCCTTTTAAAGAATCCTATTGTTTGGGCTTGAAAGGTCATGATCTTTTGGGGGCTGTCAAGGGCTGCCAAATAGTAATTGGGACACCCCAATCAAATATTTATATAAATGACTAATATGACCCCTCGTTGATTTTACATAATAAATTTGATTAATTTTACTAATTAATCATGATTAGCTAATTAATCAACACTAATTCATTTCCTTAAGTTAAGTGTTGAAGTTGAAAATCAAAACAAAATAAAAACAGAGAGGAGGAGGAGG…	90	chr02	10	AGA	OPTRI0341	rejected
>NC_039359.1|91821283:91822115|91821683:91821715	ATACTCTTTATATATTTATCATTTTAAACCACAAACAGAACTTGAGAAACTTGTTATCTACTTTCAAGATGAAAAAGTAAAGCAATTTTAGACAAGGCAAAAGAGTCAATCTGGAGGTTTACCCAAACTAAGTTAAACATAACTAAAAATAGTTCTGACTTAGTTAAAAGTTTTTAGGTTGAGAGAATAAAAAAAATTTCAAACCAAGACAACATAGAGCAGTACATACCTTGTGATGGTAAATCAGCCCTTTCAGCAGCAGATCCTGAGTTGATTTCAACAGATCCTAAGCGAAGTTCATTTAAACTCTTGATAGCAGAATCCAAATCATCACCGCATTCTTGGAGCGCTCTCTCGAGAAGCTGGAAATTTATCCAAATAGATTTAGTTTACAGGTAT…	91.8	chr02	11	ATA	OPTRI0342	accepted
>NC_039359.1|92048915:92049744|92049315:92049344	AAGCGCAAGTTCAAAAGAACTCTCTCCCATTTGATGTCATTCCCGAAAGAATAACAAGAGCGAGCTTACTTTCACAAGAAAATATGGATTTCTTTGGACACCAAAAACCACAAAGGAAATGATTTTTGTATCCAAAATTCTCAATTTAACTAATCACAAGAGAACCCATGATTAATTTAATCGGAATACACAACCAAGTTAATCACAAATGAATTCATGATTAGTTTAGTTGGAAACGCTCAAATAAGAAGGATTATGGAGCCGCAAAGTATATACATAAAATACGGATCAGGGAAGATCAATACTGCGAAATAGACAAACATGCATTCTATTTTCATCACTATTTTCATAACGACATATAATAGACATAATCTTTGTAGACAAAAAATCATCTTATCT…	92	chr02	10	TCA	OPTRI0343	rejected
>NC_039359.1|93527725:93528554|93528125:93528154	ACCAGGTCCATCAAATTCTTCACCAGATACCTCAAGAAACCAAATGCGAACTTAGTTCTCAATGGTGATGGTGGCAAGAGAAAACTTCCAGGGAAGAACAATGCAAGACTGGATAGAAAATTAGCTCAACAAGGAGCAAGTTCCAGTGGATTTAACATGACAGAGTTTATGGAACATCAAAAGACCGTCGATAAGCAAAGAGCAGTTGGTAGGAAATTTCAAAACAAATAGAGTAAGAAAAGTCGTCTTTCTCAAGAAAAATTTGGGTTTGACTATGACAAGCATAACATTCTTCAAGCTAACACTTCAATTATGAACTCCCAACAAAAACATGTGTGGAAAATCGAATTTGATAGGATTCAAGCACAGTTCGAACAACAAGCTGGATTTACTAACACT…	93.5	chr02	10	ATG	OPTRI0344	rejected
>NC_039359.1|94219726:94220555|94220126:94220155	CGTCCAGCGGACATCATGGTTTATAATTGGGTAGATGGGAAGGATGTTTGTCTCGACGTCACTGGGGTCTCTCCGTTTACCAGTGCTAAAACACGCAACTTCATACCAGGTCATGCCATTTCTGCAGCAATTACTCGCAAGAACACTAAATACTTAGATGTTTGCACTTCTCTCGGGTATGGGTTTGGTGTTTTGGCTTTCTCCACTTTTGGTGAGCTTAGTACGGATTTCTTAACTTTCCTGAAGAGATTAAGGAATTACATGGCAGGACATGATGTCAACTTCAAGATAAGCAATTCTCTTTTTCATAGGTTAAGGATCGTTATTCAAAAAGGTGTTGGTGCCCAACTTGTTGCTAGGCTACCCACCATCTCTTGTAATATTGATTTTGATTAATAT…	94.2	chr02	10	TAA	OPTRI0345	rejected
>NC_039359.1|94220819:94221657|94221219:94221257	AATAATATTCTTTCAAAAAATAAATAAATAATAATAATAATAAAAACAGGCACTTAGCTTAGCTGGTTATCCCCGTTTCCCAAAGTTTCATGCGTTCCAGGAGGTCCCAGGTTCGAGTCCCCAATGGCGTAATATTGCAGGAATTAACATGGAAGGTAGTGTTAGCTTGCCCCCCTAGTGACACAATCTCAGTCCCCCCTCCCGCTTCGGCTCCCTTGGTTAGGTTACCCATGAGGCTCGCTGGTAGGTTAGCACTGCAACCTGTTCAATTAATGTAGTAGTATGTCGTTGGAGCTTAGGTTGTTAGACTTCCAACTAGTTTCATGTAATAATCCTTATCCAATAATATAAGAATATTTTAAAATAATAATAATAATAAGCACTCATGAAAACTCCTTC…	94.2	chr02	13	ATT	OPTRI0346	rejected
>NC_039359.1|94284384:94285216|94284784:94284816	TCTGTAGGTTTTCTTGATTTCTCACATCATTCCCCTCAGTGCCCTTGCCATAACAAAATCAATATAGTTAAAAAAAAAAAAAAAAACTAATTTGTTTCTCCGAAGATTAAAAGAAAAATATCAACAAAACCTTAACCGAATATCACTTCTAAAACGACACCTTACAAAAAAAAAAATTGAATCATCTAAAATTGAAAGGAAAAAAAAAATCTGATGCAGAATCATCAGAAAGTTGATTTACCTTGTCGACCCAATTGCGAGCATCATCAGTAAATTCATAAGAAGGATCTTGAAGGAGATCAGATTTGAGGTCATAGTAAACCTTTAAGAATTTAGGCTTAAGATCACCACTAGTAGTAGTTGTTGATCCATTCGAATTCGCCATTGCAGAGTGAAAGC…	94.3	chr02	11	AAG	OPTRI0347	accepted
>NC_039359.1|94435867:94436699|94436267:94436299	TCCCGACAAAACCACCGACTGAGCCAAATATTGGGACCCACTGTACACTTTCACCATCCAACTGTTAGAATCATATCTCTGTTGAAAGGTTTGCGGGAGAAAACGCGGTCCGTCTATCACTTCCTGATGAATAATTTGAGCCGACAAAAGACCGAGAAAAACTAAAATGCCATCCGGGAATTGCGAATGACTTATAGTACCCCTCGTCAGAGACCCAACATCCCTGTATCCACCCCATGCCTTAGCAGTTAGCAAGTTTAAAGACTCGGCTAGACGGACTTACTGCAGGCCCGCAACCCTTTGGTGCTCTCAAATCTATCAGGAGACCCGTTTATGAATACACTGATGAAGGTGCTTTGGTTATTACTGACAACAGTGACAAAGCTGGGCATCACTTCG…	94.4	chr02	11	TCT	OPTRI0348	accepted
>NC_039359.1|94474288:94475129|94474688:94474729	AGTAGCCTTCTCCTTCATACCATTAGGATCATTGTCCTTTTGAATCCCTTTCTCCAATTTGGAACATCAGATCTTGTCTTTGCATTTACAAAGTTATCTCTCTTTCTATATTCGGGTCTTTTATGAGATGACCTTTTCGAGTGATATGAAAAATTTGAAATATCATTATAATAATTCTTTTTCCTAAAATTAAGACAATACCGATCTGAGTTCCTTTGGGGAGAAATCTTAGCCAATTCGTTTGATACAAAAGAAAGTGTGTCTTTTAACTTACAAATATTGCATCCCCATTCTACATGCCCTTTATTACCACATTAACTACAATGCTTAGTAACATACGAAGTGTGAGTTTTAATGTTACCTTTTTGTGGATCCTCTTGCATTAGAGATCGACGATTT…	94.5	chr02	14	TTC	OPTRI0349	rejected
>NC_039359.1|95540124:95540953|95540524:95540553	AGTATACAACTGGGAGAATGGGAAGGACGTTTTTTTTGATGTCACGGTTGTATCCCCTTTTACGAGTGCCAAAACTCGCAACTACACACCGGGCCATGCTATCTCCTTCGCAGTTTCACGTAAGTGTACCAATACTTGGATAAGTGTTTTTCACATGGCTATGGGTTCAATGTTTTGGCTTTTACTACCTTTGGCGAGCTTGGCGAAGATGCTATCATATTCATGAAGAGAATGAGAAACTGCTTTATTCGTCATGATGCTAACCATAAAGTTGGTGGCTCTTTGTTTCATATAATAGGCATTACTATTCAAAAAGGTGTGGGTGCGCAGCTTGTCGCTTGGCTACCTTCTACCGACGTGTATTGATTCTTTTGTTATTAATAGCCTTTGGCACTATTT…	95.5	chr02	10	ATA	OPTRI0350	rejected
>NC_039359.1|97452314:97453158|97452714:97452758	TAATATTTATAAATTAGTTATTACAACAAACATAACATGTTTTAAAAATCAACTAAACCATTTGAAATGCGACTTACCAAATCGACTTCAGTATTATTACTCGCTTTTTGACGAGCCGTTTGCATCATCAAAGCTACCCATAGTTCATGTCTTTGCTGATTGCATTAAAACGACTCGATACCGCAGAAATATCACTTTTTTAAAAAAAAAAAATCTCGCAAAGAGTATTATGTTTTTCTTGAGTACCATTGATATAATCAAGCGTATGTGTTGCATAAGCTCTGCAAATAGCCTTATCTTCATCCATATTATACTTGGGGCCACAATTTTTTTGTGAATGAAACATTTTCTGTTGAAGTGTTTTGTGTTTGTAATGAAGTGCCATTTTTTAAAGATTTT…	97.5	chr02	15	TTC	OPTRI0351	rejected
>NC_039359.1|100569612:100570441|100570012:100570041	ACTTTTGTGAAGTAAATTCTTTCTTTACCCATCACCTCCCATGTTGGATTGGAGGTCTAGAGTTCGATCCCTAGGGGATCTGGAAAAAAATGTAATAATAGAGTAGTGGGGCTGGTGGACCGGACTTGGCAGTGGAGCCAGCCCGGTTGGATGGGTTTGGGTAGGGGACCAGGCCCAGCTTTCGCATTATCAAAAAAAAAAAGTAAATTCTTTCTTTTTACTTTGTGAAAACTACAACCACACCCATTTCCATATTTTGGACACTGCGAAACCCACCTACAAAAAATTTCAGGCGCGCCCATTTCTTCGGTCAAAATTATTCCTAAACCCAGAATTTTTAGAATTTTGTTTCCATTTTTAACAGTTCAATCTCCTCTTTTCGGTATCTCTCTTTGTGTC…	100.6	chr02	10	TCT	OPTRI0352	rejected
>NC_039359.1|102636429:102637261|102636829:102636861	AGAACCACAATTTCATCATCGTCGCTCCATACTCTGGCAAAGAGCTTCTTAGGATCTTTCTCAGGATCTTTTTCACCTTCAGGATGACTACTGCTACCACCACCATTTTCCTCATCATTTTTCTTCTTCTTTTTCTCTATATCAATCTCAGCTCTGTTACTCTCGGCAGGACGTTTCTGTGAAATAGGAACAACAGCAATAGCAGGAGCAGTTGATGAAGGGGGTTTTGATACAGTTTTCTTCGGCTTAGGTTCGTCTCCAACACTGGGTTTGGAAGGACTGCGAAGGACTTCAGCAGGATTGGATTTCTTTGGTATTTCATCGGATTCAGATTCATCTTTCCCAGATCCTTCTTCATCAGAATCCTCCTCCTCCTCTTCTTCCTCTTCCTCTTCCTCC…	102.6	chr02	11	TCT	OPTRI0353	rejected
>NC_039359.1|105515815:105516644|105516215:105516244	GACAAGGAGCCAACCTTGGTCGGTCAAAGTAATATGCTCGCCTCACCAAAGTGTTCGTGTCTCAGTCCTAAGAATTTTGATATTTTCTGATGTGCATTTGAGCAATCATTTGGGAAAATATGAAAAAATCATGGGTTTTTGCTGAAACTGAGGAAAATTCATGAGATGAAGGAAAAATAATAATAAAATGAAGGAATCATGAAGTGGGGGACCGGCCATGGTCAAGGAAGACCGGCCGGTCAATGAGCCCGGTCCCATAGCATTTTTCCTAATTTTATTATATTTTTCATGATTTTATGAAAATATCATGAAATCAAGGAGTTTATTGAAATAAAGGAATTTTACTTGAAGTAAAGGAGTTTCCATGAGATGAAGGAAACAAATAATAATAATAATAAT…	105.5	chr02	10	ATA	OPTRI0354	rejected
>NC_039359.1|106365860:106366692|106366260:106366292	CCAGTGCCACGCCTAATTATTTATTTTATCATATTTTATTATTTTTCCCCGATCTCATGAAAATCCCTTCAGTTTGAACAAATCTCATTCGTTTTAAGGAAACTCCCCAGTTTCATGGTGTTTCCTTCGTATCAAGGAAATAATATAAAATAAAAAAAAGTGTCACGCGACCGGGTTCACTAGCCGGCCGGTCATGCCCTAGTTGTGTCCGGTCCCACACCTTGCGTTCCTCATTATTTCTTTCGTCCCATGAAATTCCTCAGTTTCATGATATTTCATTCACATCAAGGAAATAATATAAAATTAGGAAAGGTTTACGTGACCGGGCCCATTGACGGCCGACCATGCCCTAGCCATGGCCGGCCCCACACGCCCCTTATTTTATTATTATTATTATTT…	106.4	chr02	11	TTA	OPTRI0355	rejected
>NC_039359.1|106378295:106379124|106378695:106378724	TCGTGGCCACTCCCACGCCTAATTCTTTATTTTATCATATTTTATTATTTTTCCCCGATCTCATGAAAATCCCTTCATTTTGAACAAATCTCCTTCGTTTTAAGGAAACTCCCCAGTTTCATGGTGTTTCCTTCGTATAAAGAAAATTATATAAAATAAGGAAAAGTGTCACGGGACCGGGTTCACTAGCCGGACGGTCATTCCCTAGTTGTGGCCGGTCCCACACCTTGTGTTCCTCGTTATTTTATTGTTATTTTCTTCATCCCATGAAATTCCTCAGTTTCGTGATATTTCCTTCACATCAAGGAAATAATATAAAATTAGGAAATGTTCACGGGACCGGGCCCCTAGCTGGCCGACCATGCCCTAGCCATGGCCGGTCCCACACACCCCTTATTC…	106.4	chr02	10	TAT	OPTRI0356	rejected
>NC_039359.1|106378876:106379705|106379276:106379305	TGCCATGCAATTCCTTAATCTCTTCAGGAAAGTTAATAAATTCGTACTAAGCTCGCGAAAAGTGAAGAAAGCCAAAACACCGAACCCATATCCGAGAGAAGTGCAAACATCTAAGTATTTAGTGTTCTTGCGAGTAATTGCTGCAGAAATGGCATGACCTGGTATGAAGTGGCGTGTCTTAGCACTGGTAAACGGAGAGACCCCAGTGACGTCGATACAAACATCCTTCCCATCTACCCAATTATAAACCATGATGTCCGCCGGCCGAAAATCCTTATTATTGATGACTCCCAAAGAAACCTCTTTTCTAGCCGCAACCCCAGCTCTGTAACACATGTATGCCAGAATATCTTTTACTAAATCATGTCTGAATTTAAGCCCGACATGTCTGAATATCTT…	106.4	chr02	10	TTA	OPTRI0357	rejected
>NC_039359.1|106431227:106432056|106431627:106431656	TAAAGGCGTGAAACAAATTAAGAAGTGTTACTGGAGAATCTTATTGAAAGTTTTGGATTGGGTTCTTGCATGATCAAATATCAAGTAGAGGTGTAACTGTAACTATCAACCACCAAAAAAATTAGTGGTCAAAATCGAAAACAACCATAATCCTAGTTCATATTACTATCAGAATCAACATAATTATCCCTAATTTTGAAAAAACCCCAAATATTCTTGATTTCATCGCTGATTCTAGAATCGATAACATTCTAATATCATATCATACCTTTTCAACTCAATTAGATTAGTGACTTGATTTGAAAACTTCAATATTAATCTACTCTTGCTTTTAGGGTTGAAAACTTCGACTAGCGGGGATGGTTGTGAACTTGTGGGTTGTGACATCTTACTTGTTAG…	106.4	chr02	10	AGA	OPTRI0358	accepted
>NC_039359.1|107009450:107010282|107009850:107009882	GTCCCATGCCTAATTTCTTATTTTATCATATTTTATTATTTTTCCTTGATCTCATGAAAATTCATTCATTTGAACATAACTCCTTCGTTTTAAGGAAACTCCTCAGTTTCATGGTGTTTCCTTTATATCAAGGAAATAATATAAAATTAGGAAAAGTTCCATGGGACCAGGCTTATTGGCCGGCCAGCCATACCCTAGCCATAGCCGGTCCCACACTTCATGATTCCTTATTTTATTATTATTATTTCCTTCATCCCATGAAATTCCTCAATTTCATGATATTTCCTCCACACCAAGGAAAAAATATAAAATTAGGGAAGGTTCACGGGACCAGGCCACTAGCCGTCCGACCACGCCCTAGCCATGGCCGGTCCCACACACCCTTTATTTTATTATTAA…	107	chr02	11	TAT	OPTRI0359	rejected
>NC_039359.1|109181908:109182743|109182308:109182343	ATAATTGGATAGATGGAAAGGATGTTTGTTTCGATGTCACTGGGGTCTCTCCGTTTACCAGTGCTAAGTCACGCCACTTCGTACCAGGTCACGCCATTTCTGCAGCAATTACTCGCAAGAACACTAAATACTTAGATGTTTGCACTTCTCTCGGATATGGATTCGGTGTTTTGGCTTTCTCCACTTTTGGCGAGCTTAGTACGGATTTATTAACTTTCCTGAAGAGATTAAGGAATTGCATGGTAGGACATGATGCCAACTTTAAGATAGGCAATTCTCTTTTTCATAGGCTAGGAATTGTTATTCAGAAAGGTGTTGGTGCCCAACTTGTTGCTAGGCTACCCACCATCTCTTGTAATATTGATTTTGATTAATAAATGCCTTAGTGGCTCCCTTTTT…	109.2	chr02	12	ATA	OPTRI0360	rejected
>NC_039359.1|109336206:109337041|109336606:109336641	GATTATTATTTAAAATAATAATGAAGAGGCGTGGAATCGGCCGACCATGATGGCCAAGGGACCGGCTAGGTCCGGTCATGGTACTGGATGGGCCACAATGTCCCTCGCGCATCCATTCCTGAGAATCTTAGGTATTTTATTTGACATTTGCGCAATATTTTGTATTTTCAGAAGAGTTTGATCTTGACTGAAATTCTTAATTTTTGCTTGAATGAGCAAATAAGGTTTTTTTTGCTCAAACGTCCAATATTTAGAATATTAAAATAATATTATTTTGATATTATTGGTAAAATAGACCTAATAGTCGTGGGATTAGGCTTTTTTGGAGATTTGAACAATATTTGGAGAAATATGGAGAATTATGAGTTTGCGTGAATGTGGGAGTCAAGAGTTGAAGGA…	109.3	chr02	12	AAT	OPTRI0361	rejected
>NC_039359.1|109336300:109337132|109336700:109336732	ACAATGTCCCTCGCGCATCCATTCCTGAGAATCTTAGGTATTTTATTTGACATTTGCGCAATATTTTGTATTTTCAGAAGAGTTTGATCTTGACTGAAATTCTTAATTTTTGCTTGAATGAGCAAATAAGGTTTTTTTTGCTCAAACGTCCAATATTTAGAATATTAAAATAATATTATTTTGATATTATTGGTAAAATAGACCTAATAGTCGTGGGATTAGGCTTTTTTGGAGATTTGAACAATATTTGGAGAAATATGGAGAATTATGAGTTTGCGTGAATGTGGGAGTCAAGAGTTGAAGGAAATAATAATAATAATAATAATAATAATAATAATAATAAGCCACCATCTCTTGTAATATTGTTTTTGATTAATTAATGCCTTAGTGGCTCCCTTT…	109.3	chr02	11	ATA	OPTRI0362	rejected
>NC_039359.1|109926358:109927187|109926758:109926787	AATTGGGTCAAAATCATTAATAGGAGATGGGATCGGCTTATGCAAGCCTAAGGTCCGGCCTTGGTCGGTCAAGGTGACATGCCCGTGTCACCATATTGTCCTTGTTTCAATTCTGAGAATTTTGGTATTTTCTGGTGCGTGTTTGAGCAATATTATGAATTTTCAGAAGAGTTTGATCTTGACTGAAACTCTCGATTTTGCTTGCATAAGCAAGTAGAACTTTGCTCGTGCGACCAATAATTTTGAAAATATTAAAATAATAATATTTGATGTGAGGAGCCTAGTCGGTCATGTGACCATTTGGCTTTTTGGCCTTTTAATAATTTGGGCAAAACTTGAGAAAGAATGGAAGAAAAACCAGGGTTTTGCTCAAACGAAGAAGTTTCATTAGATGAAGGA…	109.9	chr02	10	AAT	OPTRI0363	rejected
>NC_039359.1|110553126:110553970|110553526:110553570	GTAAGATCATTGTCCTTTTGAATGTTTTGTGAAACACCCTTTCTCCAATTTGGAACATCAGATCTTGTTTTTGCATTTAAGAAGTCATCTCTCTTTCTATAATTGGGTCTTTTATGAAACGACCTTGTCGAGTGATATGCAAAATTTGAACTATCATTATAATAATTCTTTTCCCTAAACTTAGGACAATACCGATCTAAGTTCCTTTGGGGAGAAATCTTAGCCAATTCGTTTGATACAAAAGAAGTGTATTTTTTATCTTACGAATATTTCATCCCCATTCCACATGCCCTTTATCACCATAATAACGACAACGCTTAGTAACATACGAAGTGTGAGTTTTAATGTTACATTTTTGTGGATCCTCTTGCATTGGAGCTCGACGATTTTTATTCCTCC…	110.6	chr02	15	TCT	OPTRI0364	rejected
>NC_039359.1|112098271:112099106|112098671:112098706	GATGGGACACTCGGCATACTAGCTATCGCCTGCTCAACCGGAAGATAACATACTGGACATGCTGAATGAGAATAGACATAACAAAAGTTTATTACCAATGTAGCAGTAAAGTAGTAACAACAGAGCAAGGGCGGTTAATAGAAATATAAACAGTAACATGCAAATATTAGTAAGTGCGATCACTTAACGATTTTGCTTTCAATATTTAGCATCACAGAATTCAAACTTACGTCGCGGACCAGTCCGTTTCTTGTCAGCAGGAGGGGGAGGAAGTGTAAACTTTTCACATGGATGACCTGGCGGAAGGGCTACCACAGCAGATGTTCGAGAAAGAGGTGGAGGAGAATTAGGAGGGAGGGGAGGAGGGAAAGGGGAAGGAGGAGGGGTAGGGGTAGGGGA…	112.1	chr02	12	AGG	OPTRI0365	rejected
>NC_039359.1|113725579:113726408|113725979:113726008	TAATTGGATTATTTCCCTGCAGGTACTACCCCAAACTTCAGTGCGATCGCTGCCGGAATATTTACTCTTACTTCTCCAGAAACGGAAGATGCTCCGACTCAACAAACGGAATATACTCCTACACAGAAAACAGAAGAGGGTGATTCTGAAACTCCGGATAACGATAATGTGTTGGAAGGGATTAAAGTTCTATTCAAATTAGAGGAAATTGATGGACCAACTGAAGACGAAGACACCACCCAAGACGATGATGATTCTGAAGCGATGCAAAGCCAAAGGAATCAGTCTGAAGCTACTGGTAGAGCAAGGAGCTATAACACAAGGTCATCAAGGAATGCGCCAAATAAATACACACCTGAAGGTAAAGTGAAGAATATGAACAAAGGAGGAGAGGTAAAT…	113.7	chr02	10	AAG	OPTRI0366	rejected
>NC_039359.1|115003369:115004204|115003769:115003804	CCATATCCTCATTCTCAACATCTTGGTGTGAGTAGGAATAGTATCATGAGGCATTAGGTGCACCATTTTCTACAAGAGTTCTTTTCTTCCTCCCTTTTGATTCGAAACCAAAACCTTTCTCAAGAAATCCCTTTGCAAAATCACCATAGCGATATGAAGAAGATGACATTCTTGATAACCCGGAAAATAACCTAGAGTATGCGTACGTGACTTACGAAACTCAACAGGTCGGGTACTTAAAAGATTTCTTATGGAAGGAATGTTAGGGTTTCCTTAATTGGCTCATGCCAGTCACATGGGTAACCTGTACGACATCAATCTCGACCCAAAAGCAAGACAACAGTCATGCTGTAGTGATCTTACTACAAAGAAGAGAAATCTGAGGTTTAAGATTAGATT…	115	chr02	12	GAA	OPTRI0367	rejected
>NC_039359.1|115008286:115009121|115008686:115008721	TGAATTATTTTGATTACCATTTGGTGGAGGACCCAAGATTCCGTTTCGATTTGAGCTCCTTTCACCTGAAGCTTCAATATGACAGTCCATCTGAGAAACAAAAGCAGCATTAATTACACTCATAAACTCAGCTGTTGGTTTACCCTGAGCTTCTTTAATTTCTTCTACTGATTTCAACGCCGCATCGTATTTGATTGAAGAATCACTCTGAGATTTGGTAATCTCATCCATCTTTTTATTAGAGTCAGCCTGAGCTCTAGTAAGCTCATCAATTTTTCTAGTGAGCTCTTCAACCGTTGCTTTGTTAGCCATAACAGGTCCAGGTAATAGATGCTCCTGATACCAATTTGTGGTGATCTTACTACAAAGAAGAGAAATCTGAGGTTTAAGATTAGATTA…	115	chr02	12	AAG	OPTRI0368	rejected
>NC_039359.1|116588636:116589471|116589036:116589071	ATATTGGGATTATATTTCTCTCATATCTCGAGTTTCACTTTATCATGTATCTTACTTCGCAAAATATATATATATATATATATATATATATATAACTTGGTATAACCCGAAGATTATCCAAAAAATGTACTTGTGATAAATCTAAATCATAAAAAATGCAACACTTACTTGTTCATCCATTGTTAGAAGGGCTAAAACTGTAGAAAACTACAGGAAAAAAAATTAAAAACAAAAAAAAACATAGAAGAGAAAGTAAAATTCATCGCCACGTGCATTTACCAAGGATGCTATTTTCTGATCTTATAGACCAGACGATAATAAAAGTGAAGTATGAGGGCTGAAACCATTAAAAAAACAGAGGAAAAAAGGAATAAAAAAAACAAAGAAATCGTTAAAAAG…	116.6	chr02	12	GAA	OPTRI0369	rejected
>NC_039359.1|120702673:120703502|120703073:120703102	TATTCAACGATGATACACTAACAATCACCGCACAAACGAGTATTTCAAAAAATACAACGAAACTATAAACCTATGCAAAATAGAGAAGAAAATAATAAATAATTAAAAATATTGACCAGGGTGCTGGGAGCACGGACACACGACCAACCGACCGTGTCGCAGTCAATCCCACACCAGTTTTCTATTTTTAATGCATTTTTATTATTTTTCATGATTTGATGAAAATTCTCTCATTTTATCAAATTTCCTTCATCTGGAGGAAACTCCTCGGTTTCATGGTACTTCCATAAATCCATAAAAAATAACATAAAATTAAGGAAAGGAGTGTGGGGCGTGACCATTGGCTAACCGGCCATGCCTTGGTCCCAACCGGTCCCACACCCATGGTTTCTTCTTATT…	120.7	chr02	10	TTA	OPTRI0370	rejected
>NC_039359.1|123800015:123800853|123800415:123800453	CTTCAAATTAACATCACTAACTTCTTATTCACCTCATCATCTTCAAAACCCATCCTTCAATTTCATCTTCCAAATCTTCTTCGGAAATTATTACAAACCCTAATTTCCTCAATCTGTCGAATAACTGCTCTTTTTCGAAATCAAACCCATAACCTTTCACTTCACATCAGATTCATTGAAACCCATACTTTAATCAGTTTCTTATCTAATTAAATCAGTTCATCTTCAACTCACAGAACCCCAACTTCTATTTCTATTCAATCCATCACTCATTCTTCATGATTCATAACAATAAAACCTCCCTCATCATCTATATGAAAGCACCAATCAATTCTCTCAATTGCAAGCACATAAATCAGCCAGAGAAGAAGAACAGAGAAAGAAAGCGGGAGGAGAAGA…	123.8	chr02	13	AAG	OPTRI0371	rejected
>NC_039359.1|125010006:125010838|125010406:125010438	ACATTTTGCTTCATCCCGCAAATCTCCTTGCGAATTTGAGTAGCCTTTGATGCTAGAAAATATCTCTCTAAAAAGGTTTCTTCAACCCATTCCATGTTGTGACACTTACGGAGGGCAAGTAATACAACCAATCATTAGCACTATCCGCCAAAGAGAATCGAAAAACTTTCAACATTGCACCATCCGCATCAGTATCCGTTGGAAGCATGGACGTGACAATGGTGTGGAAGTCCATAAGATGCTTGTTTGGGTCTTCATTCACCATGCCATGGAACTTTGGTAATACTCTAAGCAATCCCGGCTTGATCTCTAAAGTAGAGTTTGTTTGAATACACCACTGTTGTGTATCCAACTTGTGAGAAGCCAAGTCCTTGAGTGTACGATTTGCATCACTCATTG…	125	chr02	11	CTT	OPTRI0372	rejected
>NC_039359.1|126600437:126601266|126600837:126600866	CAAAGTTGTTAAAGTATATGGAACCATTTCCTTGCAAGCCTAAGGGTCGACCTTAGACGGTCAAGGTGGCATGCCCGTATCACCATAGTGTCCGTGTCTCAATTCTGAGAATTTTGATATTTTCTGGCGCGCGTTCGAGCAACATTTTGGATTTTCGGAAGAGTTTGATCTTTGGCTGAAATTCTCGATTTTGCTCGAACGATCAAGTAAAACTTAGCTTGTGGAACAAAAATTCTAAAAAATATTAAAATAATAATATTTTAATATTTATGTGAGACGCCTAGTCGGCCATATGACCATTTGACTTTTTGGCTTTTGACCGTTTGAGCGATATTTGAGAAAATATGGAAAACCAGGGTTTGCTCAAACGGAGGAGTTTCATGAGATGAAGGAAATAAC…	126.6	chr02	10	AAT	OPTRI0373	rejected
>NC_039359.1|127097454:127098292|127097854:127097892	TCACAAAGGCATAGGCCAGTTAGAGGCAGAACTTCAAAGTTGTTGTTGGAATATGTGCGGAACTTTCCTATCAAGGTTTACTCAGCTTAACTCTGGTATTTGTTTTCTTTCTTACCGAAGTCTAAATTTGTTCATTGAGTTGTTCCATCATAGAAAACAACCCTTAAAACATTCTTAACAATTTATTAAGGACATGCTTTCAATGGTAATATTATATCTAGACCATTCAAATAGTTAAGGTCACGAGACTCGCGACATAATCTGTAATTCCTTAAATTCCTTAATCGAGTAGGAAAACCTCAAAGGTTTCTTTCTTAATTGCCTTAAAATGGTAATAAAAGAAAAGATAATGCTTTCTGATAGTCATATGTACAAAAAATTGAATAAGTGATAAAACAA…	127.1	chr02	13	CCT	OPTRI0374	accepted
>NC_039359.1|128434411:128435240|128434811:128434840	GGGAGTTTCCATGAATTGAAGGAGTTTTCATGAGTTCAAGGAAGCAAAAGATATTAAAATAATAAAATAAGGGCGTGTGGGACCGTGGAAGGCATGGCCGGCCGGCTAGGGCCCGGTCCCACGAGTTTTCCTAATTTTTTAATAGTTTTAGGTATTTTGATGATTTGAGGGAACTTTTCCTAATTTGAGAGAAATACCACGAAATCAAGGAATTTGATGAATTCAAGGAAAACTAATAATAAAATAATGAAACAAAGGGGCGTGTGGGACCGGCTAGGGCATGGCCGGCCGGCCAAGGCCCGGTCCCACAAGTTTTCATAATTTATTTTATTTTATTATTATTTGATGATTTGTGCAAAAATACCATGAAATCAAGGAGTTTTTTCATGAAATTAGAGA…	128.4	chr02	10	AAT	OPTRI0375	rejected
>NC_039359.1|128700359:128701197|128700759:128700797	TTCCAAGTCTTAGTCACTGAACATGAAGCTTGGAGACTCATGAGACGGACGACATGCTTGTGATCCTAAATACCAAAAAAATAAAATGAAAAGAAATACAAACACTTGACGCAAATTTAAGATAGTTACACACTTAAATAAAAAACAAACACGAATTGAGATTACTTACGATAGTATTATGGATCGTACATGCACATGAGTCTTTGTATCCAAAAAGAACATTTCCACCATCTGCCGGGGTCCCCCTTGGAGGCTCACCTTTTTTCAGTTTAAGCATCAAGTGAGGGGGAGGCATGTGGGAATCAGTTGGTTTAGTGATCACCCTCTTCTTCTTTCTGGTTTCAGTTGAAGTTGAAGCTTCGGTTTGTTGAACAATAGCTAGAGTTTGTTCTCCATCTC…	128.7	chr02	13	CTT	OPTRI0376	rejected
>NC_039359.1|130886441:130887276|130886841:130886876	TGTATTCAACGATGATACACTAACAGTCACCGCACGAACGAGTATTTCAAAAATACAACGAAACGATGAACCTATGCAAAATAGAGAAGAAAATAATAAAAAAAATTAAAAATATTGACCAGGGTGCTGGGAGCACGGACACACGACCGACCGACCGTGTCGTGGTCAATCCCACTCCAGTTTTATATTTTTAATTCATTTTTATTATTTTCCATGATTTGATGAAAATCATCTCGTTTTATCAAATCTCTTTCATCTCGAGTAAACTCCTCGGTTTCATGGTACTTCCATAAATCCATAAAAATAATATAAAATTAAGGAAAGGAGTGTGGGGCGTGACCATTGTCCAACCGGCCATGCCTTGGTCCTAACCGGCCCCACATCCACGTTCCTTATTAT…	130.9	chr02	12	TTA	OPTRI0377	rejected
>NC_039359.1|133877487:133878316|133877887:133877916	CAAAAGTAACTGCTATAGAGGAATGTAATACTGCTGCAACTATGACTCTTAATGAGTTATTAGGTTTATTACAGGCTTATGAACAGAGGTTACTTGAAAAAACAGCTGCTGCAAAAACAGTAGAGGAAGCACTACAAAGTCAAGTCAGATGGACTAACAATCAAGGAAATTCTAGCTTTGGAGGAAGATCAAATAATGGAAGTTATCAGAGAAGATATAATTTTGGAGGAAGATCAAATAATGGAGGATATGAGGGAAGAAAACTAGTAGATAAAGCAAAGCTTCAGTGTGATAATAATTGTGGAAATTTTGGACATTTTTCTTTTGATTGTCCAAAGCCTAGAAAAACAACAGAAAATAACTACAAAGCCAACTTCAAAGCAAATATAGCTGAAAGTC…	133.9	chr02	10	AAG	OPTRI0378	rejected
>NC_039359.1|138244447:138245276|138244847:138244876	TCTTTTGTAAATGAGGATGGATGTATATGTTTGTGGATGGGGATGAAAGACACAGTGTTTGGGACTCCAAAGACTACACCAAGAAGAAGACAGTTAGTAAGGGAACCACCCCTAGAAGATCCCCAAGGCTAAATAGTGTGGATAAATCAGTTGAAGGTGCATCAAGAAAGCTGAGTTTCATGGATGTGCCCATATCCAAACATTCTCAGGCTAGTAGCAGTGGTTGCAGTCAGTCAAAAGCTACAAATGAAGTTAAGTTTGTTGAAGATGTGGACAATATTCAGCTGGAAAACACCAAAGAAGATGAATGTCACCCAATTGAGAATCCAGAAGCTCCTCCAGTATATGACAGTGATGAAGACATTGAGTATGGGTCAGATGAAGAAGAACAAGAAGAGA…	138.2	chr02	10	AAG	OPTRI0379	rejected
>NC_039359.1|139216065:139216909|139216465:139216509	TGTGCACAGAACTAAACCACTGCTTGAACCTATGACGAAAAGATTTGAATTTTGGGAAATTGAATTTAGAAAGCTAAAAGAAAACCCAGTTTGATGATGAGATATGAAATCTGAATGTGAATTAGGATATGCAATTGTAAAAAATCTCTTCAATTTGTTGTTATCTAAGGGATGGTCTCTGACATAACCAACAGTATAATGAATTAATCCCCATGGGAGTGATAAATAGTTGAGTTGATACCATTTACTAATCAAATAAGGGTTTGAGAGTATTGATAGCCATACCTTTGAAACACACCTGAATTTGAAGATTGAATTAAGAGGAAGATGAAGAAAGATTTCAGACCAAATATCATCTGTTATACCCTTTCCATCAACTCTTTTTGCGGATGAATCTGG…	139.2	chr02	15	AGA	OPTRI0380	accepted
>NC_039359.1|139510330:139511162|139510730:139510762	TGTAGTGATAAGTCTTCTTGATAATCTAAAACCATGTGAGCCATTTACCTGTTGTTCCCAAGCATTAGTAATCTCACTTTTCAAAGTTTCATCTTTTTCATAGCATTGGAAGTATTTCCAATTTTTTTTTTCTTATCACCATTTAAAGAGGAAGTATCCAGCATTATTGGACAATGATCTGACCCCAATTGTGGAAGATGTAAGAGCTTTGAGTCTGAAAATTGAATGAACCAATCACCATTGATTATGTCTCTATCAAGTCTTGATCTTCTAATACCAGTGCCATGAACATTACTTGACCAAGTGAAAGATATTCCAGTGTAACCCAAATCATCCAAACCAGCTTCATATATAAGATTGATGTAATAAGAATCCCTTGAGGAAGAAACAACATTATGT…	139.5	chr02	11	GAA	OPTRI0381	rejected
>NC_039359.1|140149153:140149985|140149553:140149585	AATTTCCGCAATTCGTTCTCTATCCCGTCTATTCCTATCCCTTCTATATCTTGCTCTCATCCTAACCCTTTCTATGGATCTTTTCTCGGCGTCATACTCATAAGCCAAATTCCACAAATTCATAAGAGCATTGACAGCCATCTCATGATCAGAAATAGTACCCGAACCCACAGTAGCATCATTCCCATCTTCAGGCATAATTTCTACAGCAGTTTCACCTTCCTCGGGTATCAACTTCTCCTCGATACTCATCGACAACCAAGAACCGTCCATACTCAATTTCCCCTTCCCTTTTTCCTCTGCACTATACTTTCTATTCTCATTAACACATTCACCACCTTCATTTCCCAATCTTTCCCCCTCTTCTTCAGAAGCATCAATATCAATCACCCCCTTTCT…	140.1	chr02	11	CTC	OPTRI0382	accepted
>NC_039359.1|140227338:140228173|140227738:140227773	CCTAAATATCTGTAACCCTAATTCGCTCAAAATGTTAAAACCCATCTCAAATCCCCTTCCTAAAACATCAAATTCATCTTCTATTTCTTCTTCGAATTATTCCAAAAACCCTAACTCTTGATTCAAACCCCTTAAAAATTCTACAGCTTCAATTAAACATCAACCCTCTTAATCTTCATCTATCATCAACCCAAATAACCTATCAAATCACCTATGAACTCGAATTCATTTTCAAAACCCTAATTTCAATTACAACAGCATCTACTCCCTTTTTCCCGAGTTCAATTTACATCAACACCACCATCAACAAATATCTCTTAAGGTTTCCCCAAAGTTTCTTTTCAATTTCACGTCCTCAGAATCATCTCTCAGAATCGTCAAACAGAAACGGAGAAGAAC…	140.2	chr02	12	AGA	OPTRI0383	rejected
>NC_039359.1|142859914:142860758|142860314:142860358	ATTAGGCTAGATTTCGAGTTTGACTGTGGTATTTTCCTCTTGGGTCGTTCAAGTTCGGGTCCACAAAATTTCTTAGTGTAGCACGGATGGGGTGAAAGCAAACTAGTTGCTAGGATAAGAAAAGAGTTTAAGTTTGGTCATAAACTTAATAAAATTTGATTCTAGGATCAAGACTTTAGGGTTTGATAATTGATAATAATATTGATAATTGATATCAAAACTAGTCGTAGAACACCTAAGGTAACCAACTTTGTGGTACAAAAAATCCAGTCATATTATTTTTAATAAATTAAAACAATTTCATTAAAAAGTGATACAAAAACCCCAAATCAAATAATAATGAGTGAATATAATTTTTATTACTTTCAAAAAAAAAACCAAATACACCATTTTTATCTT…	142.9	chr02	15	TTC	OPTRI0384	rejected
>NC_039359.1|153613994:153614838|153614394:153614438	GTGAAGGTGTATTCAACGATGATACACTAACAGTCACCGCACGAACGAGTATTTCAAAAATACAACGAAACGATGAACCTATGCAAAATAGAGAAGAAAATAATAAATAATTAAAAATATTGACCAAGGTGCTGGGAGCACGGACACAAGACCGACCGACCATGTCTTGGTCAATCCCACGCCAGTTTTATATTTTTAATGCATTTTTATTATTTTCCATGATTTGATGAAAAACCTCTCGTTTTACCAAATCTCCTTCGTCTCGAGGAAACTCCTCGGTTTCATGGTACTTCCATAAATCCATAGAAAATAATATAAAATTAAGGAAAGGAGTGTGAGGTGTGACCATTGGCCAACCGGCCATGCCTTGGTCCCAACCGGCCCCACATCCACGGTTCC…	153.6	chr02	15	TTA	OPTRI0385	rejected
>NC_039359.1|154326233:154327062|154326633:154326662	ATGAAAGTTTGCGAAAGAGAAAACCAAACATAGATCATTTAAGAGCGTTTGGTTGCAAAGCATACACAAAAGTTGATTCTGCAACTCTTAAGAAACTGGATGATCGATCTCAGACTCTTGTGCATCTAGGAATTGAGCCTGGATCCAAAGCTTACAGATTATTCAATCCAATAACGAAAAGAGTAATAGTGAGTCGAGATGTGGTATTCGATGAAAAAGCAAACTGGAACTGGAAAGAAACTAATGATGGAACAAGTAGGGATCCAGGAATGTTTCACATGAGATGGGGTCAAGTAATTAATGAAGGCGAAGGACCCATAATCATCAATACCAATGGAAATAATGATGTTAATCAAGAAGAAGAAGAGAATAATGAAAACACTGAGAATACGGAGAAGT…	154.3	chr02	10	AGA	OPTRI0386	rejected
>NC_039359.1|154739700:154740529|154740100:154740129	GTGTATTCAACGACGATACACTAACAGTCACCGCACGAACGAGTATTTCAAAATACAACGAAACGATGAACCTATGCAAAATAGGGAAGAAAAAAATAAATAATTAAAAATATTGACCAAGGTGCTGGGAACACGGACACACGACCTATCGACCGTGCCGTGGTCAGTTCTACGCCAGTTTTATATTTTTAATACATTTTTATTATTTTCCATGATTTGATGAAAATTCTCTCATCTGATCGAATCTCCTTCGTCTCGAGGAAGCTCCTCGGTTTCATGGTACTTCCATAAATCCATAAAAATAATATAAAATTAAGGAAAGGAGTGTGGGGCGTGACCATTGGCAAACCGGCCATGCCTTGTCCCAGCCGGCCCCACACCCCACAGTTTTTTATTATT…	154.7	chr02	10	TTA	OPTRI0387	rejected
>NC_039359.1|155265619:155266448|155266019:155266048	TGTTTAGTCGACCCTTCCGACTGTTGGTCCGCCGGATTTGTTACTTATGTCGACCCTACAGACTGTTGATTTTTTTTTAAAATTTTTCTTGTTTAGGTCGCTTAAGGAAAAGAAGAAAAATGTTACTCCTCCTTCAAGACCTCCTCGCGTAGGCGACAAACTCTTGACTTTAACACATCGAGGGGTATTCGTTGAGCCGGGAACGATCTAGATCCGTGAACGGAATGATTCTCAACCAACACCGGAACCCAGTGATTCGGATGAAACTCTAAATGAAGACCAATTAATTCCATCTGGTAGACGAGGTGATGATGATGATGTTGATGACTCCGACTGCTGGAGGAGGTAACAATGATGATGATGATGGTGATCAAGACATGCCTAATGTTGGAGGAGGTA…	155.3	chr02	10	ATG	OPTRI0388	rejected
>NC_039359.1|155550180:155551012|155550580:155550612	TGTTGTTCGTCACCATCATAGTTTTCAACACTGTATCGATCGTATAATATTCTAATTCATGTTTGCACTGAAAAAACATTCTTGAGAGGGGAAATAGTAAAGTATCCTTTCTGGTGATGATTTTATTGTCTTCTTAAAGAGATTGACGAATTGCTTAGCTAGTTACGATGCTAATAGAAAATTAGGTAGTTCTCTTTTTCAAAGGGTAGGGTTGGCTATCCAGAAAGGCGTCGGGGCATAACTTGTTGCCCGGCTTCCGACCATTTCTGTGTAAATTCTTGTTGTTATTATTATTAATTTTTATTAATTTTTTTTTAATTTTTTTTTATTAACAAAAAAATCGAATACAAGGCACAATGTCGATGGAGGGCAACCTAGCAACAAGTTGGACCCTACACC…	155.6	chr02	11	TTA	OPTRI0389	rejected
>NC_039359.1|155750551:155751380|155750951:155750980	TGATGTACTGGTGGGAAAAACAAAAATAAGAGGAGGCGGTGTTGTTGATGGAAAATCTGTAGACGGAGAAGAAGAAGGTGATGATGGTGTTAATGGAGGAGAAGGAGGTGATGATGGTGTTAATGGAGGAGACGAAGGTTCTGTTGGTGGCGGATCTGGAAACATCGGTTGGTTTGATGGTGGCGGAGCTACTGTTGGTGATAAATCTGAATATAAATAGAAGAAAAAGAGACGAAGGTTTCGTGGAGGAGACGAAGGTGTTGCCGCTGGTGGTGACGGAGGTGTTGTTGTTGGTGGTGACGGAGGTGTTGCGATGGTGTTCATGGAGAGATATTTGTTGCTGCTGGTGTTAATGGTGGTGGGGAGATGAAGACCGCATAAATAGAAAAAAGAAAGGAG…	155.8	chr02	10	AGA	OPTRI0390	rejected
>NC_039359.1|160464083:160464918|160464483:160464518	CGTTTTACATGGCACGATATTTTATAGTTCGCTTTTTATCGTGACAACAAAGAAATAAAGAGAGAAACAGAATTACTTGGATCCATTCTCACACAAAATCCATTCTATTTTCTTCTGTGATGTCTTCTTCTCGTCCTCCATTAATGGCTACTTACTTAATCATCTCTTTAATCCTCATCATCCTCACTGCAACCACTCATTTCACACAAGCAATTACTCCAGATGATGAACAAGTCTCTTCAGCATCATCCCAACTTCACGTGATTGTTGAAGCTCTAATTGATTCTAATGGTGATGAAATACTACTCGTCTCTACTAAACCTTTAAATTTTCCGTTTCCTGCAACATATCTGATCCCACTTGATAATCCATCAGTCATGATCATGAATACCAATTCTA…	160.5	chr02	12	CTT	OPTRI0391	accepted
>NC_039359.1|160813407:160814242|160813807:160813842	GTTGCTAGGGAGGTAAGCTGCCCATCAAGAAATCCAAATATAAAGGCTAATATGATTAATATAGAGACGGATGGTAAGTCAGAAGATTCTTCTAGTGGGCAAGGGGATGATGCTCCTAGATCTCATGGGATTGAAAGTGTAAGCATTGAAGAAGCTAATGACTCATGTATGCTGCCTTGTGAGAATAATTTGTGTATGAATGGTGAGAAGGTTGTTGAACAAGAAAAGGTTCTCGGTGAGTTGTTCTCTTATAAAAGAAAGAAAGGCGCCGACAAAAAGAAAAAAGAGAATCACGTTCAGACTCCTACAGTTCAACCCGTAGCGGAAGATGCAAACACCTCATCTACTGATCCCGCCATTCCTTCCAGTTTTGAGTCCCATAACAGGTTCCATGGTCTC…	160.8	chr02	12	GAA	OPTRI0392	rejected
>NC_039359.1|164346287:164347119|164346687:164346719	TTGACTATAGGAGGAAGTACCCTGATACGAAATTCCAATTGTTGTACACGAGTTTGCACTCAACATACTAAAATTCATATATAAGTGACGGAGCTCTACTCAGATAGTTTCTGTACATCATGACCGGAGTCAACCAATCACATGGAAAGATTAAGAAGATGGATAAATAGATGGTTAAAAGTGAACGGTGTTTCCCATATCTGTCTGAAGGCCTCTGCCAAGGTGAACCTATCCTAATGGACTGAGATACTGGTCTGACTAATATCAACACATATGGCATATACAAGGGGACCAGTGGTCGATAAACCTAACTCTAGGTCAACACAACTGGCATATACAAGGGCACCAGTGGTCGACTTTATTGAATTTATTCCGGTTGGTCTAATGGTCTGTTTTTTT…	164.3	chr02	11	TTG	OPTRI0393	rejected
>NC_039359.1|167467701:167468530|167468101:167468130	ATTAACTTCTTGCAAACTTGAAGTTCACTGAAAAACCTCTTCTAATCAAAACGAACATCAAACAAATCAACCCCAGGACAAGAAGAGAAGAAAGAATAAAACCAATAAAACCCCCAAATTTCTAACGACGAAAGAATCCTCTACAATACGAAAAATTCAAGATTTCAGAAACCCTAATAGAACCAACAGAGAAGATAGACAGAAATCGCAATATTCAAACTCTCTCTCACGTTTCAGAAAACCCAATCTTCAACCTCTTCTAATCAAATCGAATATCAAACAAATCAACCCCAGGAAAAGAAGAAAAGAAAGAAGAAAACCAATAAAACCCCCAAATTTCTAACGACGAAAGAATCCTCTACAAGAATTAAATCCCTAATTCGAAAAGAATTAAAGAAC…	167.5	chr02	10	TTA	OPTRI0394	accepted
>NC_039359.1|167467979:167468811|167468379:167468411	AACAAATCAACCCCAGGAAAAGAAGAAAAGAAAGAAGAAAACCAATAAAACCCCCAAATTTCTAACGACGAAAGAATCCTCTACAAGAATTAAATCCCTAATTCGAAAAGAATTAAAGAACTTATTATTATTATTATTATTATTATTATTATTGTTATTATTATTATTTTTAATTAATACTATTATAAAAAGAAAACACAGAATATTCATTACACGACGGTAGTAGGCAGCCGAGCTACGTTCTGGGCGCCTACACCTTTTTGAATAATAATACCTAGTATATGAAATAAAGAATTACCAAATTTAAAATTAGCGCCATTGTTAACTAGGAAATTTCTTAATCTCCTTAGAAGCAAAACTAAGTCTTCTCCCAACTATCCTAGGATAGAAAAGGCTAGG…	167.5	chr02	11	TAT	OPTRI0395	rejected
>NC_039359.1|168054394:168055238|168054794:168054838	CTAAGGATACTCACTCATTTTTGAGTGAATGAAATGGAACCTTTAGTCTCACATTGTGGAAAACTAAAGAGGTGCTCCACTATATAACCATGTGCTCAAAACAATGTGGGTGGAGCGGGTGAGGCGAAAAATACATGTTTCGACCCATGCCCATGCGCGTATACCATGCACCAAATTTCTCTTCTACTCGTATTTATTTTTGGCGAATTTTTCTTTAGGAAATTAATTCCAAAAATATTTTCTTAAGAGTTTTATTTGTGGGAAATTTCTTTTACGAGTTTTACTTGTTTTCGAAGAAAACCAAAACCTAACTTGATTTGCAAGTATCTCATCCTATAAATATGAATTGAAATTCTGTTTTAAAAAACACACAAGCAACGACTATCTCTAGGTCTACTT…	168.1	chr02	15	TTC	OPTRI0396	rejected
>NC_039359.1|169832908:169833749|169833308:169833349	TGAACATATAATTCCGAGTATTAACACACATATATACAGTAGAAATTGCGAAATTAATCGAACAAAGACTTAAAAAAGATTGCCGACTAGTGATTATACACCGGATGAAAAAGACTTGAATGGACATAAACCAAATATAATTACTCAAATACACCCAAATTAGCAAATTGCCAGATTATAGCCCTAACTTATGCGGGGAAAAAATCTTGCATGTTAAATGGAAAATCATGAAGAAAATAAAGAAAAGAAACTCGCTATAATCAGACACAAGTCAATGCCTTCGAATCAATGGTTTTAGATAAATTCGAATTAAAATCACAGAATTAGCTGAGCTGTTATGTAATAATATCATCGGCAGTCATAAAGTGAAACCGATATTGGTTTTAAAGAAACAATCTC…	169.8	chr02	14	TCT	OPTRI0397	rejected
>NC_039359.1|170592453:170593285|170592853:170592885	ACTGATGTCCGTTTTTTTTATTTTTTTGTATTTTTTTGAGTCTGAGAAGAGGTAGAAGAGAGGTTGGAATAGAGGAAGCTCAAATATAGGTACGAATCTGTTGTTGTTTGATCTTATTGATTTCGATTTTATGATTTTTTTTTCTTTTTTTTTTCTTTTTTTTTTAGATTTGGAATTTTTTGATACGAAGAAGAGGAAGAAGAAACCAGATTATTTCAGAAGAGCAATAACAAAACAAGGTACGGATTCTTGTTGTTGTTTGATTTCGAGTTTGTTTTTGGATTATTTGCATTTTCTTGTTGATTTGAGAAGTTATCTAGTATTTTTTGATTATAAGAAGAAGAAGAGATCTAGTATTTCATGAATTACGTTTATAATTCTTGTTAGTATTTGTTGATT…	170.6	chr02	11	AGA	OPTRI0398	rejected
>NC_039359.1|170824237:170825069|170824637:170824669	TGCATATATTCTTGTTTACAATTGGAAAAATGACCAAGATGTTTGTATGGATGTCACGGGCGTCTCACCCTTCATAGGTGAAGGTATTCGTGCTTTTATCCCGGGACAAGCTGTTTCGAATGTTGTATCACGCAAACGTACCAAATACTTAGACCAATGTGTTTCAAATGGCTATGGTTTGGGTGTTCTATCCTTGTCCACGTTAGGGGAGCTTAGTAGTGATACCTTGGTTTTTTTTTTAAGAGATTGAAGAATTGTCTTGTTAGTAATGACGCTAGTAGTGGTGTAGGTAATTTTTTTTCCATAGACTGGATGTTGCTATTCAAAAGGGTGTTGGTGGGAAGCTTGTTGCTAGGATACCAACCAAATTTTTGTACGAATTCTGATTTGGATATTTAA…	170.8	chr02	11	AAT	OPTRI0399	rejected
>NC_039359.1|171764179:171765008|171764579:171764608	GATCGTTTTATGGAATTCCAAGTTGTTTGGAAGAGTTTGAACCTAATGTGAACAAATTAGGTCAAACCATGAAATTGAAGGAAATACCATGAAATTGAGAAGTTTCATAAGGTTAAGGAATTTCCATAAGATGATGGAAATAATAATAAAAAAGAAATCATGAAGTGTGGAACCGGCTATGGCCAAGGAATGGCCGGCCGGCCAATAAGCCGGTCACATGGCACTTTTTCTAATTTTATATTATTTTCATGATTTTAAAGAATATCATGAAATCAAGGAGTTTGTTGAAACCAAGGAGTTTCCTTGAAGTGAAGGAGTTTCCATGAGATGAAGAAAATAAATAATAATAATAATAATAATAACTCTTTTTTCTTCAATATAGCCTTAGTGGCATCTTTT…	171.8	chr02	10	ATA	OPTRI0400	rejected
>NC_039359.1|172063223:172064055|172063623:172063655	CCTGAGTGGCTCTTATAATAATAATAATAATAACAAAAAAAAAACCCAACATCTTTTCACTATACAAAGCTTTTGGTTGGTAACCTAGCAACAAGCTGGGCTCCAACACCTTTTTGAAAATAATAATAATAATAAGTCGCAAGAATAATAAATATTTGGACGTCTGCTCTTCACTCGGGTATGGCTTTGGGGTGCTGGCCTTTTCCACCTTTGGTGAGCTTGGTACGGATTTTGTTGTTTTTCTGAAGTGAATTAGGAATTGTATGGCACGACATGATGCCAATTTCAAAATGTGCAATTCTCTTTTTCATCGATTAGGAATCGTTATTCAAAAAGGTGTTGGCGCCCAACTTGTTGCTAGGTTGCCCACCATTCCTTGTAATGTTGATTTTGATATTG…	172.1	chr02	11	AAT	OPTRI0401	rejected
>NC_039359.1|172910727:172911559|172911127:172911159	TAAAACCATAGTGTCTCTAGTCCATTCATTTACCTCCAGATTAAGTTCGTTTTCAGCATTAGTAGCTTGACTAGTGTAACGACCCTCAAGCTCGTCAACACTATTAGACCAGTCAAGAAACGAATTAAATGATAATGACTCGATTAGCTAACATAGATCTTAATTATTAGAATTTAATCTAACAATGATCTAGATACAAAAATAGCACTGTTATCCGAAATGGAATGCTCGAATGTGTCATTGGGAAACCGGACGAAGAAGATATTATCAGATTAGTATAAAGAGCAAAATAGTAATTTCGTCTTTAGACCGACTTGGGTACTCTTATCCTTTTCATGGGTGCCTTAGTATTTTGTTGGTCTTATCAACAAAACCCGACCGAAGAGAAGTCATTCTCTT…	172.9	chr02	11	TTC	OPTRI0402	rejected
>NC_039359.1|172926937:172927766|172927337:172927366	TAGTTATAACTACCGGATTAGTTAACATCAGTATCAAATGATAACGTAACCCAGTTTGGTGTGGCTTACGCATTGGCCAACACCTTTATTCTTTTTCAATAGATAAATGGTACATACCTGCAAGTTATATGCAAACAACCATCCTTCTTCTCCGTATATGCAAGGTATATTTACGAAGAAGTGAATGTCCACCTTCCTTAGCTTTCTCGTCCCTTTTCATCATATTCCCTATACACAGGAAGGGTAAGATTAGCGACCTGTTGTTTCTTATAAGAAGATAGAGCTTTGTGATTGCACCATCGATTCTGATGGAAATGATAACTAATAGTAGTTTATATGCTTCATAAGGGAATAAATAGAAAGAGACGATTTGGGTGTAATATTCTATCATAACAGGTC…	172.9	chr02	10	TGG	OPTRI0403	rejected
>NC_039359.1|173902795:173903636|173903195:173903236	GATTTACTTAGATTTAACCTGAGATATCAAATAGATATGGGTTTGTGTAATTATTATTTCCTATTTTCAGTACAAAATCACAAAATAATTGTGATTTTAGGTTAAGTAAAACAGAATTGCATTATAGAAATCAGTTGCATATATTTTTTTATTCTCAGTTAGTTTCAATGTAAGTTATTGCCATATATCTTTTCTATGCACTCTTAGAGTGATTTATCATAGTCCGAAGGGCGTTTACATCGATTTCTGCAATCGCTTCAAATGGATTGAAGACGATTTACTCTGTCATGACGTGGGTCTGCGTTTCCATGAAGATCGATGGCTACAGGTTCTAACGTGATGATGATGTACCAGTACTGCGCGTATTTCTCTCCTTTTATGAGAGATTTCAACCTTATT…	173.9	chr02	14	GAA	OPTRI0404	rejected
>NC_039359.1|174438182:174439014|174438582:174438614	GCGTGATAGTGGAATCAGTGTCTTGGTTATTCCTAATAATCCTGAATTAAGTTTTGTTTGTCTCTAAATTTCATTAAATCTAAAATCTTTTGCTTTCACAAGTCTCAAGGAACCTATTACTACTACAATAACTTGAAATCTCATCAATTTTTGGCGCCGCCGACGCGGACTTGTCTTTAGGCTAGAGTTTTTAGATTTTTATTTGTTTTAGGTTTTTATTTTATTTTTTATTCTTTACGTTTTTGGGTTTTTGTCTTTTCCTTACGGATTTTGGTGTTTGGAGCGAAAGAAAAATTTTCCAAAGCTTTTGGTGAATACTTAAAGATTTGGAGTAAAACCAAAGCGAAAGGAGCGAAAGAAAAGAAGAATAAAAATTCATTAAAGAAAAGAGAGAGACAT…	174.4	chr02	11	TTA	OPTRI0405	rejected
>NC_039359.1|174834297:174835129|174834697:174834729	GTAGTACCAAGATGTTTTTTTGACGAACATACCCATATTTATGTCGTATGGAAAGGAGAAATTAGGATAAGGCCCAACTCATGGATAACCCATAATATGAGGCCCCTAGTTAAAAGAGTTTTAAAACGAGGTCCCGAATTAAAAATAAATTTTAATTAGGTTGAAAAGACGAGAATAACCTTCACTATATAACTATCTAACCTAGGTTTTCTTTCAACCAAACACATTCATTTTCATTTCAAGAGAGAGAAACTGAATCTCACTTGAGAAAACTGCCGATCGAAAATTCCAGATCGAAAACTGAAATTTCTGAGAATTTTCTTACAAATCGAAGAAACGAAAACCAAAAACAGGTAGATTTTCGATCAAATCTTCTTCTTCTTCTTCTTCTTCTTCAAA…	174.8	chr02	11	TCT	OPTRI0406	rejected
>NC_039359.1|175847687:175848516|175848087:175848116	CATCGTAGTGTTTGAAGATTGGTGCCTCAAAAGACGCATGACACGCTTGTGATCCTAAATACCAAAAACACAAAATTAAAAGAAATACAAACACTTGAAGCGAATTTAAGATAGATAGATACACTTAAATAAAAATAGAGTTTCATTGAGATTACTTATGATAGCATTATGTATTTCACATGCCCATGTGTCTTTATATCCAAAAAGAACATGTCCACCATCTTCTGGGGTCCCTAATGGAGGCTGACCTGGTTTAAGTGTGACCTTAAAATGAAGGGGAAGCATGTGGGAATCAACCGGTTTAGTGATAACCCTCTTCGGTCTTCCGGTAGCGGTTGTAGTTGCAGTTGCATCTTTAGTTTGTTGATCGTTACCTGTTTTTGATCCACCTTTTTTTTT…	175.8	chr02	10	TTC	OPTRI0407	rejected
>NC_039359.1|176952629:176953461|176953029:176953061	ACCATTGATGAAGCTGAAGACATCTGGTGGTGTTAACTCATCTGCAGTTTTTGCTGCACGTGCTGCAGCTGCAAATTTCTTATCACGCTTTCTCTTTCCACCTCTACTACGTTTCTTCACATGATTTTCATTACCATTTCTATTATTACCTTCTCCATTTTCACGAGATTCAAATGCATGATCAAGTGATTGCTTTGGTTTAAGGACTTTTACTGACACAGGGTCAAGAATACCTTGACCAAATGCACCTAATCCCATTCCTTCACGGTAACCCATGTTGGCCATCATCTTGGAAGCTATCCCTCGTGTGTGATGCTCCCAGTTAGCAAATACCGCAGTATCCGTCTGAATTCCACGTTGTAACATGGTAGCTTCCATAAATCCTATACCTTGAGGGAA…	177	chr02	11	TTC	OPTRI0408	rejected
>NC_039359.1|177328604:177329436|177329004:177329036	GTGATGCAAGTGTACTCAACAATAATGCACTAACGAGCACCTGAATGCACGAGAGAGCATTCAAAAAATACGAAGGAACGATGAACCTATGCAAAATAGGGAAAAATAATAATAATAAAATATTAATTGAGGTGTCTAGGGGGCTGGGCCTACCGGCCGGAAGATCATGCTGTCGTGGCCGGTCACATGCCTCTTCCCATATTTTATCTTATTTTATTATTTTTTTCCTTGATCTCATGAAAACTCCTTCATTTGAGCAAAACTCCTTCGTTTTATTATTTTTATCTCAGTTTCATGATATTTCCTTCATATCAAGGAAATAATATAAAATTAGGAAAGGTGTCTCGGGATCGGGCCATTAGCCGGGCGACCATGGACGGTCCCATACCTTGCGACCCC…	177.3	chr02	11	TTA	OPTRI0409	rejected
>NC_039359.1|177331244:177332073|177331644:177331673	TTCGAAAATAAAAATACCTACTTTGATATTCATATCATGACTACCAAGCCAGTTCTTCAATCGTTGCAAGAAGACAATCATATCGTCACCCAACTCGCCCAATGTAGTAAAAACCAGTACTCTAAACTCAAAACCATGTGATATGCATTGTGCGAGGTATTTACTGTTTTTGCGAGTAACAACTACATAAATGGCATGGCCTGGAGTGAAGCTTCGAATTCCATTTCCGGTAAAGGGTGAGACTCCTGTGACATCAAAACACGTATCTCGGCCATCCTCCCAACTGTGGACAAGTATATCTACGGGTTTCAAAGGGGTATGTTAATCCGACAACAATCCCAGTGGTGTTTCATTCCTGGCTGCGACTCCTGCTTTGTAGCAGATATCCATCAACTGTGT…	177.3	chr02	10	TTA	OPTRI0410	rejected
>NC_039359.1|177334813:177335648|177335213:177335248	CAGAGTTTGAAAGAAACCTCAAAGAGACTTCTTTACGAGCAATAACACCTGACCAGTAGCATATGTCAAGAAGAGCGTCACGAACCATGTCATGTCTGAATTTTGAACCCACCTCACTTGCACAGTGGACTGCATGGTCGGCATAGATATCAATCGGCATGTTACATATCGAACACCTGCTATTTTTCTCAAAGAAGGGTATGGCAAGACGGTATTTAAGGATGGATTGGAATTGTCTTGGTGCGACAGTTTGGTTCAGTCCACTGATAGGAACTGCCTTGAGAAAATCCATTGCATGATCACGTCTGTTGCATTGCCAGACTAACGATTCTCGTTCATTTAGGTTGAAGCTGGAAGGTAAGTTTTCCTTAACAACACCAAAGTAATAACGATTCTCGT…	177.3	chr02	12	TTA	OPTRI0411	rejected
>NC_039359.1|178205614:178206446|178206014:178206046	TGGGCTCAACACATCTGGGCTGAACCGTTGTTTAGCTTAGTAAGAACTATTTCTTTTAGGGGTGAGCAAAAAGTCCGGAACCGCGGATTTCATCCGTATTCGTCCGTAAAATTGCGGGTGAAACCCAATCCGCAAGATCTATGGACCGGACACGGGTGAGATTCTCAAATCCGCACTTTTAATAGTTTGATTGCGGTTGGAGTTTGTAATCCGTGAATTCACCTGCACCGTACGGAAAAATAAAGTGACACATTTCACACAAGTGCAGGCTGGATGTTCGAGCAGTATAGAATTCCAAACAATGCAGTATAGAATCACACCAAAGACGAAGACGAAGAAAAAGATTACACCTTCACCTGAAGCTTCGGAAAAAGATGATTCGGAAGAAGACGATTCAGG…	178.2	chr02	11	AGA	OPTRI0412	rejected
>NC_039359.1|183552521:183553353|183552921:183552953	AATTGGGAGGATGGTAAAGATGTATGTTTTGACGTCACTGGTATTTCACCTTTCACTACCTCCAGAACACGTAACACTCCTCCGGGCAAGCCATCGCTGTAGCTGTGAGTCGCAAGCGTATGAAATACTTGGATAAGTGTATTGCACATGGTTACGGTTTCAAGGCCCTAGCTTTTTCTACCCTGGGAGAATTGGGAGATGACTTAGTTATATTTCTTAAGAGATTGAGCAACTGCCTAGTTAGTCACGATATTAACTGCAAAATAGGTAGTTCTTTGTTCCATAGGCTGGGTACTATTATTCAAAAAGGTGTCGTCGCCCAGCTTGTTGCTAGGTTGCCTTCTACCGACTTGTAATATTCACACTTTCGTCTTGCTAATAAAATACCCTGAATGGTTT…	183.6	chr02	11	ATA	OPTRI0413	rejected
>NC_039359.1|183759697:183760541|183760097:183760141	AAGTTTGTGATGGGTTTCAAGTAGTTTCTGCTACAGAGGGTGCTTCTGATGGCTGTTGGTGGTTTTATGATTTTCATGTATTGATGGAGAAGAACTTAGTGTGATGAATTCTTTTAGGCAGTAACAACAAGTGGCTATTATTCTCAGTGTGTGTCAATGGGGATTCACCCTTTACGTGTTTGATAAAATTACCAAGTGAAATAGGTTTCGACTTGAATCAAATTCCTGAGGATAATCTGTCTCAAGGTAATTTTCCATCAACTACAATTGCAATTACTCCTACAATTCCATCTCCAATTACAATTTCATCTCCAACTATTATTGATCTAAATCAATATTGTCTCATCGATTTAAACGAATGTTTCCCGGAAGAAAATGATGATGGTGATAGTGAAGAAA…	183.8	chr02	15	AAG	OPTRI0414	rejected
>NC_039359.1|184952405:184953237|184952805:184952837	AAGACGATGGAAATAATAAATAAATTAAGGGATTACAAGGTGTGGGACCGACCACGGCTAGGGCATGGCCGACCGGACAACGAGCCCGGTCCCGTGACACCTTTCCCAATTTTAAGTAATTTCCTTGATGTGAAGGAAGTACCATGAAATTGAGGAGTTTCATAAGGTTAAGGAATTTCCATGAGATGATGAAAATAATAATAAAAAAATAAGGAATCATGAAGTGTGGGACCGACTATGGATAAGGCATGGTCGGCGGCTAATAAGCCCGGTCCTATGGCACTTTTCCTAATTTTATATTATTTTCATGATTTTAGGGAAATATCATGAAATCAAGGAGTTTGTTGAAACCAAGGAGTTTCCTTGAAGTGAAGGAGTTTCCATGAGATGAAGGAAACA…	185	chr02	11	AAT	OPTRI0415	rejected
>NC_039359.1|184952524:184953359|184952924:184952959	TTTCCTTGATGTGAAGGAAGTACCATGAAATTGAGGAGTTTCATAAGGTTAAGGAATTTCCATGAGATGATGAAAATAATAATAAAAAAATAAGGAATCATGAAGTGTGGGACCGACTATGGATAAGGCATGGTCGGCGGCTAATAAGCCCGGTCCTATGGCACTTTTCCTAATTTTATATTATTTTCATGATTTTAGGGAAATATCATGAAATCAAGGAGTTTGTTGAAACCAAGGAGTTTCCTTGAAGTGAAGGAGTTTCCATGAGATGAAGGAAACAAATAATAATAATAATAATAATAATAATAATAATAAAAGCTTGTAGCTAGGTTACCAACACCTTCCATGTAATATTACTATTTTTCCTATTTTCAATAAAAGCCCTCAGAGGCACGTTTC…	185	chr02	12	ATA	OPTRI0416	rejected
>NC_039359.1|186527457:186528292|186527857:186527892	GAGCAACAACGTCTTCAGGATGCAACCAGGTTTTCCCTGACTATATAGGAGAAATATAACACTCCAGCAAGTTCATATTGCTCAACTCTCAGATAATTAATGCTCCTAGATAGGAAGCCCTGCTAGTATTGAGCCATCAATTAATTATCTCTAATCGTAGCTGAATATTCAACTATATTCTACGATTCTTTGAATGTTTCGTTACTTCAATTTATGGTTTTCCCAGCAGAATTCCATGGGTTAGTAATAAATATTCAATGTGCAGACATATGAGCATCGAATAAGCCCTGACTAAAATGGTGCAAGTGTGTTTAGCAATAATACACAGACCAGCATCTGAATGCGCGAACGAGCATTTCAGAACACGAAGGAATGATGAACCTATGCAAAATAGGAAGA…	186.5	chr02	12	AAT	OPTRI0417	rejected
>NC_039359.1|188198052:188198893|188198452:188198493	ATTAGGTCAAAATTATTAAAAGTTGTGGGACCAGCTATTTGCAAGCCTTATGGCTGGCCTTGGTCGGTCAAGGAGATATGCCCGCGTCACCATAATGTCCGTGTCTCAGTCCTGGGAGTTTCGATATCTTCTGATGCGCGTTTGAGCAACATTTTGAGAAAATATGAAGGATTCAGGGTATTGCTGAAACTGGGAATCTTCATGAGATGATGAAAATGATTAATAAAATAGGGGATTATAAGGTATGCGGACGGCCACGGCTAGGGCATGGCCGGCCGTCCGGCCAGCTAGCAAGCTCGGTCCCGCAGCACCTTTCCCAATTTTATGTATTTTCCCTAATGTGAGGGAGATACCATGAAACTGAGGAATTTCATGAAGTTAGGGAATTTCCATGAGATT…	188.2	chr02	14	ATA	OPTRI0418	rejected
>NC_039359.1|190830643:190831478|190831043:190831078	TTGTCCCTCATCTTTATGTTTTTCTTTTTCTTTTTCTCTCTCCGATTTATAAAAACAAATCACAAAATGGCTCATAGCTTCCCAAATATATATATGAAATTAGTAAAACGTATATTTTTGGAAAGGATTTTAAATAATCTACAGAACATGATCCATTGTTGATAGTAAATTCCAAAGTTTTTTTTTTCCGAAAAAAAATAGCTAGGATGAAATTGGTTGCATCCTCTCTTAGATTAAGATAAAAAAAAATATTCGAAAAATAGCTAGGATGAAACAGGATGCATCCTAACTAAAACTAGGAAAAAAAAAGTATTCAAAAAATAGCTAAAATGAAACTAGTTGCATCCTGGCTGAAAATAAGATAGGAAAAACTTGTACACAACTTGTTCCATATACAAA…	190.8	chr02	12	AAT	OPTRI0419	accepted
>NC_039359.1|191639501:191640339|191639901:191639939	GTTAGGTTGCCCTCTATCGACATTGTACCTTTATTTGATTCTTTTGTTATTAACAGCCTTGGCGGCGCCTTTTTTTTTAATAAAGAATGGGCCCCTAGCTCAGCTGGTCATCCCCGTTCCCCAAAGTTTCATGCGCTCCAGGAGGTCCCAGGTTCGAGCCCCCAATGACGTAATATTGCAGGAATTAACATGGATGGTTGAGTTAGCTTGCCCCCTTGTGACACAATCTCAGCCTCCCCTCCCGCTTCGACTCCCTTGGCTAGGTTACCCATGAGGCTCGCTGGTAGGTTAGCACGACAACCTGTTCAATTCATGTAGTAGTGCGTTGTTGGAGCTTAGCTTGTTAAGATTCCAACTAGTTAATGTAATACTCTTTATCAAGTAAATTTAAATACTATT…	191.6	chr02	13	ATA	OPTRI0420	rejected
>NC_039359.1|191699210:191700051|191699610:191699651	TGATACGGAACGGCATACGTACGTGTATAATTCATTATAGAGATATGAGTTCGGTACACAAAATTCGGCATGTACCAGTACGAAGAAAAGATTAAATATGGTGGAGAAAATGCGATTTGTGTATAAAAAATGTAGATATTTAAAACATATATAAAGTTAGAATCCTATTATTGGGCTTAGAAAGTCAAGTTTTTTGGGGGGCTTTCTAGGGTCACCAAATATCAGTTGGGACACCCCTCATAATATATTTATATAAAGACTAATATGACCATATATGATTTTAGATAATAAAACGTGATTAACATTATTAATTAGATTAGCAAATCAATTAAGACTAATTCATCTCTTTAAGTGAAGTGATGAAACTGAAAATCAAAACAAAAGAAAATCAGAGGGAAG…	191.7	chr02	14	AGA	OPTRI0421	rejected
>NC_039359.1|197042019:197042848|197042419:197042448	TGTGGGCTTGTATTTATTTTGTGTGGGCTTGTTTAAATTCTTTCATTGGACTTGTATTTTGGACCCTGGGTTTAAACCCAGCTGAGCTTATAACTGATTATGGGCTTGTATTCCACTCAAAAGTGGACATCGAAACCAAAGTTTTAAAACAAACGTCGGGCCTTAACCAACGGGGCCAAACCGAATTTTAAACTTTCAAAAAAAAAATTAAAACTTGGATTTTCGTAGGCCGCAGCCTTCATTCCATTAGAGGACCAACAGTGGGCTTGCTCCCAATTTTAAAAAAAAAAAAACCAAATTTTCATCTTGCTCCCATTTTAAACCAAAATATTTTTCAAAACTTTTGCTCCCATTCAAAAACCAAATTTTATTTTCTTTTTTTTTTTTAAAAAAAAAAAA…	197	chr02	10	AAT	OPTRI0422	rejected
>NC_039359.1|197712456:197713297|197712856:197712897	GCATAGCTCAGTGGTATCTCATCAACTCCAGTAAGGAGGAAGTCAGGGGTCCCGCTCCCGTAAAGATTTGTAGTAGATTAGTTGTATAGTGGGTTTACCGATGTTGGGTCTGGCAGTGGGACCAGTCCAACTGGCTGGGTTCGGGTAGGAGCTTGGGTCCGACTTTCGTGCATCAAAAAAGAAAAAAAAAAGAATACTATGCCTCTGTAACGATACATTGTAACTGCAACCATTAATTGCCTTCGCCAAGCCTTCAGAATCCGTCTCAACGATTATTCTTCTGTGTCCCAAAGAGACATCCCCTTAGGATGCTTCTTAAGCTGCAAGACACTCCACTTGCTGAAACCTGCAAGATTTCGAGCCGTTAGACTTATACCAACCAAACCGTGTCCTTAAACA…	197.7	chr02	14	CAC	OPTRI0423	rejected
>NC_039359.1|198807122:198807963|198807522:198807563	TAGCTAGTGCTCTTGATAAAATCAAGATGTTGGTAGAAGAAAATTTAGACCTTAAAAAGTTTAATGCTAGCTCAACCAATTTAACCTCAATGTTAGAAGCAAGTAGAAATCATCGTGATACACGAGGATTGGGATATAAGGGAATATATGCTTCAAATATTAGCAAAGAGGTAAAATTCGTTAAAGCTACAAATTCTTCTAAACCAGAGGCTTCCACCGATGTAAAAGATGCTCGTATTTCTTGTAAAGAAGTAAAACCAGTCAAGCCTAAGAATTGTGTTCAACCAGCAACAATCAAAGAGAGCACTTCTGCTAATGTCAAGAAACCAACAATGTTGAACAAAGATAATAATAATAATAATAATAATAATAATAATAATAATAATAATAATAATAATA…	198.8	chr02	14	AGA	OPTRI0424	rejected
>NC_039359.1|199303058:199303887|199303458:199303487	AAAAGTTCTTTTTTATATCGGTGAAGGATTGGTGGTTATGATTTGATTAAGTCAGAGCATGGAGCAAAAGATGGAGCAAAAGTCTCAGTAGCCACGATGAATGAGATGAAACATGGAGCAAAAGATGTAGGCCAAAGAGATGATGAAAATGAAGAATACATCCATGTGTGTTCTTTCACGTCAATGAGTGTACACCTTGACAGAGAAATGGAAAGTGGAACCGATGGTATGCACCTTTCGCTTGCAAATATCATTACACCATACAATCTTTGATTTGCTCCCACAACCACCAAAGCAGAAAATATGCTTGCAGCTTTGGGATTTCTAATCACCAATTTTTAACTAATATTTAAGTAATAAATAATGTATCATTTATCTCAATTGTTAAGAACATATTTA…	199.3	chr02	10	AAG	OPTRI0425	rejected
>NC_039359.1|199770045:199770874|199770445:199770474	GGACCGGCCTCTTGCAAGCCAAAGAGCCAACCTTGGCCGGTCAAGGTAATATGCTCATGTCACCAAAGTGTTAATGTCTCAGTCCTGAGAATTTTGATATTTTCTGATGCGCGTTTGAGCAACATTTTGAGAAAATATGAAGAATTCAAAGTTTTTTGCTCAAACTGAGGAAACTTTATAAGATGAAGGAAATAATAATAATAAAATAAGAAATCATGAAGTGTGGGATCAGCTATGGCTAGGGCATGGCCGGACAGCCAATAAGTCCGGTCCCATGGCACTTTTCCTAATTTTATATTATTTTCATGATTTTGGGGAAATATCATGAAATAAAGAAGTTTGTTGAAACTAAGGAGTTTCCTTGAAGTGAAGGAGTTTCCATGAGATGAAGAGAACCAC…	199.8	chr02	10	AAT	OPTRI0426	rejected
>NC_039359.1|200377506:200378344|200377906:200377944	GGATGAGATCCTGAAATCATGAAGGTTCAGGTTATCCATTGTTCTTCTCAAACTCTTTTCTTACATATTGTGACTTATCAGAATAAAGCTTTTCTTGCTACTTTTGTTTATGACAGTAGTGGTTAATGATTTTATTCAAAGTAGACATTTGTGGAATGAAATAAAGGCTTTTGCTAGTTATAATATTGGGTTATTTGGTTTTTGGTACTTACTTTTTGACCTAAACCTGTATTTGGTCTACCATTTATCCAAGCTCAACGTTGACTCAGTTATATGGTGACGTGTCTAAATTTTGACTTAAATTAATTTTCTGTGGTCTCTTAAATTATTAGTATTCACAACCAGGGTCCCCAAAATGATAACACTTTTTCCGCCTCCGTGGCTAATCTTTTTCTTCCT…	200.4	chr02	13	TTC	OPTRI0427	rejected
>NC_039359.1|201446335:201447167|201446735:201446767	TGCATTTTTAATTCATGGGGCGCACAACGGAATTTAGCCTTAATTACCTTGTGCGTAGGGCTGCACAAAAACGAACCTAAACGGTGAACCAAAATCGACCTTTTAAAACCGAACCGAACCAAACCAAAACCATAACACACAGATTTCATTTGTGGTGGTCAGTTTTGTAAAACCGACAGAAGTGGTTTCAGTTTCGGTTGGTTCCAAAAACCATCGGTTTTAACCGATTTATATAGGACGTTGATTTTGGTGAGTACCAGCCGTTGATTGAGAACCATCTTAGTTTTCTCTCCTCTTCTTCGGTTCTTTTTCATGACTCCATTAGCAGTCGAGTTCGAGCACCAGGCACCAGTCACACCACCACTCTAAGATTAAATAGTAACTAGTAAACTACCACGA…	201.4	chr02	11	CTT	OPTRI0428	rejected
>NC_039359.1|201867653:201868488|201868053:201868088	CGGCCGGTCATGTTGTGGCCAGTCCCATGCCCAATTCTATATTTTATCATATTTTTATTATTTTCCTTGATCTCATGAATCCTTCATTTGAACAAATATCCTTCATTTTAAGGAAACTCCTCAGTTTCATGGTGTTTTCTCCGTATCAAAGAAATAATAAAAAATTAGAAAGGGTGTCACGGGACCAAGCCTACTAGCCGGCCGGTCATGCCCTAGTTGTGGCAAGTCCCACAACTTGCATTCCTTATTATTTTATTATTATTTCCTTCATCCCACGAAATTCCTTGATTTCATGATATTTCCTTCACATCAAGGAAAAGATATAAAATTAGGGAAGACTCGCAGGATCGGGCCCTAGCCGGCCGACCATGACCTAGTCGTGGCCGTTCCCACATGCCT…	201.9	chr02	12	TTA	OPTRI0429	rejected
>NC_039359.1|202248334:202249163|202248734:202248763	ACAACAAAGGCCTCCCTGTGGATACGAACTCTTTCCTACCACTTTCTACATTATTGTAGTTGAGTAAGGAAGTGAAATTATATTTGTCGATTGACAACCGATCAAATTTTGGCGCCGCTGCCGGGGAGGCATCAGCTTGTTATTAAGTTTTTAGTTTTTTTTCAGTATTTTTGCTTCCATATTTGCTTTTTGTTTCTTGTCTTGTTTCTTACTTGTTTGTGAGAATTGTTTTCAGGTACCTAATCCCTGGCTTCTAAAGATTGGAACTATCCAAGGTGCGGAATAGCCACTCGAAGAGGCACAATACTCCAACAAAGTCAAGGTACAACGGAAGAACAAGAGATAGGAGTGGAAGAAGAGTTACAACAAGAGGTACCGGTTGAACAAGAACCACCTTTT…	202.2	chr02	10	GAA	OPTRI0430	rejected
>NC_039359.1|202409920:202410755|202410320:202410355	ATTTGGATCACGCTTCGGTCCATCATCTTCTTCATCAACAGCTAATTTCATCGGATCAAACGCCACATAACTATTAGTATTGGTATCGGTTGTTTCTGAGATTTCAGTTAGCACACGGTGAGGCTCGGCCCGCTTAAAGTAAAGATGATCACGAATCTCAAGAAAATCTTGCTCAGGTGTACCGAATTTACCAGCACCGATTGTACCACGAAGAACAAGAACGGTCATGAATAAACAGAGTACAGTAATCTTACCATGACGGATTCCTCTTTGTATCTGTCGGGCTTTGTTCGGTCCAAACCACCTTTCCAGCATCTTCGATTTCACTCTCTCTCGTTGCCTTTAGAAAATGAAATGAGATTGAGTTGAAGATTGGAGAAATTGTTATCGAGTCATATG…	202.4	chr02	12	AGA	OPTRI0431	rejected
>NC_039359.1|205054815:205055644|205055215:205055244	GTGTATAATCAAAGTCTATATTACAAAACGACTTTTGTCTCAAGATAGGAGATAAAGTAGATAGACTTTTGAGTGATAGATAAGTTCAAGTCTCCATATACCTTTTAGTCGATGAAGTTCCGCCAGTTCCTTGAGTAGCTCTTCGTCTTGTATGATGATCTCCATGGATTTCTTGAGCTCAATTAAACTTTCTATCCTAGTCCGAAACTTAGCTATAGTAGACTAGAAATCAAGACTTATAGTTTTGATCACTAACATTGACAAACATGCTTGAGATATCAACGCATGCGAGTTCGACCGAGCAGTGCTCTAACACGTTGTTTCAATTTTCAATGAGTAGAGCTGATTCAATGGCTTTCTAGGCCTACTTCCATCTTGTTTGAAAAAAAAATTATTGAG…	205.1	chr02	10	AGA	OPTRI0432	accepted
>NC_039359.1|205083562:205084397|205083962:205083997	AATTTAGGGAGTTTCCATGCATTGAAGGAGTTTTCATGAGTTTAGGGAAGGAAAAATATTAAAATAATAAAAACAAAGGCGTGTGGGGCCGTGGAGGCGCGGCCGGACGGCTATGGCCCGGTCCCATGAGTTTTCCTAATTTTTATGTATTTTTAATGTATTTTTCCATGATTCGAAGGGATTTTCCTAATTTGAGAGAAATACCATGAAATCAAGGAGTTTCATGGAATGAAGGAAATCCTAAAAATAATAATAATAAAATACATGGGCGTGTGGAACCGGCTGAGGCATGGCCGGCCGGCTGGGCCCGGTCCCACGTGTTTCCCTAATTTTTATATTATTATTTTTTATGTATTTTGAAAATACCATGATTTGAAGGAATTTTCATGAAATCAGGGA…	205.1	chr02	12	AAT	OPTRI0433	rejected
>NC_039359.1|205508554:205509389|205508954:205508989	CCCTTTCATAATAATAATAATAAACGGGTATCTAGCTCAGGTGGTTATCACAGTTCCCCAAAGTTTCATGCGTTCCAGGAGGTTCCACAAGCGTAACAAATATTTGGACAAGTGTTCGACACATGGTTATGAGTTTTGCTTTCTATCCTTCACAACCCTAGGCGAACTAGGCGAAGACACATGTGTTTTTTTTAAAGAGGTTGAAAAATTGTCTCGCTAGCCAAGACGCAAATTGCAAAATCGGAGGTTCTCTTTTCCATAGATTAGGTATTATTATCAAAAAGGTGTTGGTTCCCAGCTTGTCGCTCGGCTACCTTCTATCGATGTGTATTAGTTTTGATTCTTTTGTTAATAAAAGTCTTTGCGGCCCTTTTTAAAATAAAATAAAAAAAAAAAAAA…	205.5	chr02	12	AAT	OPTRI0434	rejected
>NC_039359.1|205508997:205509829|205509397:205509429	ATACCTCGAAGCTTCAGTCCAGGAGTCACATGTTTTGACGTCACAGGTCTCACCCTTTACCGGAAATGGGATTCGAAGCTTCACTCCAGGACATGCCATTTCTGCAGCTGTTACTCGCAAAAACAGTAAATACCTCGCACAATGCATATCACATGGTTTTGAGTTCAGAGTACTGGCTTTTACTACATTGGGCGAATTGGGTGACGATATGATTGTCTTCTTGCAGCGTTTGAAGAGCTGCCTTGGTAGTCATGATGTGAATAGCAAAATAGGTAGTTTTCTTTTTCAAAGGGTAGGGTTGGCTATCCAAAAAGGAGTCGGAGCACAACTTGTTGCCCGACTACCAACCAAATCTGTGTAAAATTTTCCTTAATAAAAATAAATAAATAAATAAAATTT…	205.5	chr02	11	ATA	OPTRI0435	rejected
>NC_039359.1|205533179:205534011|205533579:205533611	GACTGAGGTCGGCAGGCGGTGAGAGTTGAAGAATGGTTTCCTGCAGATGTTTGGTCTGAGCATGAGAATCCAAATAGCAGTACTTCGAAGTGTCTTCCATAGAGTAGATGCCGAACCCTCCATCCTTGATTGGCAAGGTAGCTAAACGTTGTTGGAATAAGCCAAACCCAGCACCATCACCTACTGTGAGCTATCGTAAGTATTGGAGTAGGTGCTTGTCATAAACTGTAGAGGCGGCTTGCAGATGAGCAGGGAAGGTGGTGCGCATTGCGAAATAGAGTCTAGAAACCCCAATACAATTTCTCAGAAGCAATAACTTACACTGTGGGTCGTGAAGTTGTTGTACTTTCTGCATCAACTGGATGGTTTTATCCACCCTGTGAAGAACAATATCACTGC…	205.5	chr02	11	AAT	OPTRI0436	rejected
>NC_039359.1|205609906:205610741|205610306:205610341	ATTTTTTCTGATTGGAATGAAATTCCCATCTTGTATTAAACACAAACTCTCAGTAGATATATCTAATATGCCAGGAGGATCTCTTCTCAGCTTTCCATATTAGATGGCTATGTTAGCTAGTGTTGTAATTCTGACTCATTTAAAAAAAAAATGGGTTTAAAGCCCAAAGGTTAAACCTCGAAGACGTCTACTACCTACAAGCCCAGGTAGCTAGGAAAAGAAAGTGAAAAATCCCCCCACTGCGATGCTGACGAGTTTCGAACTCAGATCGTTGTTATCATCACCAAACAACTTTACTACTGTACCACAGTAACATCTGCAATACTGGCTCATTTTTATTGTTAATTCTTTATAATGAAATCTGCTTCACAAATATAATATAATATAATATAATATAGT…	205.6	chr02	12	ATA	OPTRI0437	rejected
>NC_039359.1|205629010:205629851|205629410:205629451	AAAAGATTATAATTAAGGCTAGGGATCGTTATTCAAAAAGGTGTTGGTGCCCCGCTTGTTGCTAGGATACCCACCATCTCTTGTAATATTGATTTTGATTCTCAATAATAATAATAATAAAAACAATAATAATAATAATAATAACAACATGCGTTCCAGGAGGTCCCAGGTTCGAGCCCCCAATGGCGTAATATTGCAGAAATTAACATGGAAGGTAGAGTTAATTTTCCCCCCTTGTGACACAATCTCAGCCCCTCCATCCGCTTCGGCTCCTTTGGCTAGGTTACCCATGAGGCTCGCTGGTAGGTTAGCACAACAACCTGTTCAATTAATGTAGTAGTATGTTGTTGGAGCTTAGCTTGTTAGGCTTCCAACTAGTTAATGTAATACTCTTTATCC…	205.6	chr02	14	AAT	OPTRI0438	rejected
>NC_039359.1|205689426:205690255|205689826:205689855	GTATCCATCTAAAGATGATACCCTATCGTTTCCCGCTGCGGATTCTACCATTTGAGGAATATCTGGTAACGGAAAACTGTCTCTGGGGAAAGCTTTGTTTAAATCAGTGAAATATATGCAAATCCTGATTCCTTTATTTTTCTTTGGGACAATGACCATATTCGCTATCCATTCTGGGTATTTAGCTTCTCTTATAATTCCTGCCTCAAGCATTTTCTGTAGTTCTTCTTCTATTTGGGAATGGTAAGTTGTTGCAATTTTTCTTATTCTTTGTTTAAATAGTCTCACATTTTTGTTAATATCCAATTTATGGCATGCAATTGATGGATCTATTTCTGGTATCTCATCCATGCTTCCTGCGAAAATATCTTTATATTCTCGCAACAAGTTAACAGTTCT…	205.7	chr02	10	TTC	OPTRI0439	rejected
>NC_039359.1|206484007:206484842|206484407:206484442	AGATGGTAAGGATGTATGCATGGATGTTACGGGTGTCTCGCCTTTTACAAGTGCTCAGACTCGTAACTTTGTTCCTGACCATGCCATCGCTGCTGCTATTAGTCGCAAAAACAAGAAATACTTGGACATATGCTCTTCACGTGGCTATGGGTTTGGTGTGCTGGCGTTTTCCACCTTAGGTGAGCTCGGAGCAGATACAATTTCCTTTCTAAAAATACTAAGGAATTACATGGCTAGACATGATGCCAATTTCAAGCTAGGAAATTCTCTTTTCCATAGGCTAGGGATTGTTATTCAAAAAGGTATTGGCTCCCAGCTTGTTGCTAGGCTACCCACCAACTCTTTGTAAATTTCCTTTGTTTGTTTAAATAATAAAAATAATAATAATAAAAATAATAA…	206.5	chr02	12	AAT	OPTRI0440	rejected
>NC_039359.1|206488973:206489805|206489373:206489405	GGGAGGACGGCAAAGATGTGTGCTTTGATGTGACTGGAATTTCACCTTTCACTACCTCCAGTACTCGTAACACCCCTCCGGGCTAAGCCATCATTGCTGCAGTGAGTCGCAAGCGCGCGAAATACCTACATAAGTGTACGACACTCGGTTACGGTTTCTAGGCACTAGCCTTTTCTACCATGGGAGAATTGGGAGATGATTTAGTTTTCTTTCTTAAGAGGTTGAGCAACTTCCTAGTTAGTCATGATGTTAATCACAAAATAGGCAATTCGTTGTTCCATAGGCTAGGTATCATTATTCAAAAAGGTGTTGGCGCCCAGCTTGTCGCTCGGTTTCCTTCCACCGACTTGTAACATACACTCCGTCGTCTTGCTAATAAAACGCCCTGAGTGGCTATTT…	206.5	chr02	11	ATA	OPTRI0441	rejected
>NC_039359.1|208795462:208796297|208795862:208795897	GACGGATGCGGATTAACAACAGATTTAACCATAAAAAAAAGTCAACCTCAGGATAGTGATCTACTGTGTACACTATTTAGTGGTCGCAATAGTATGAAATGAAAACTATATATAAAGTTGGTTAAATTTTCCGTGTTGCATTCTTTTAAGTGGTGGCAGTGACATCACTTACTGAAGCTTGAGTAACTTTCTGCAATTCAAAAGGACACTTGGCCTGAGCATAATTTTAAATTTCCAATCACTCTTCATTGATTTTTTTTAAAATACCTACCTTACCCTTAACGATGAACTTAGTTAGTGTGATGATTAATTAGTGTTAGTATTATCATTAATAACTGACTAATTAGTGATTAGTGAGTTGTATTAGTAGGATTGTTTTGTTATAACATTATTATTGAG…	208.8	chr02	12	AGA	OPTRI0442	rejected
>NC_039359.1|209227194:209228032|209227594:209227632	CACATTAAGAACGGTTCGGTTACCTCGCAAGCTAAATTTGGTAACCGAACTAGGTTGACCTCACCGAATTTTTTCCACAAATTTTGAGTTTGGCCAAATTTTTGCACAATTCAAGCTACATTAACTAAATATGAGGCATACCTGAGTACCCATAGCTTCATCTTCAGGTTGTGGTTGATGAAATCCATAATTTGTTTGGTTAGCTTGAGATTGGGGAAAAATGTTTTCATCATCTAACAAATAACTCATATTTGGATCATTAGAAGTATTGACAAATACACAATGAGGTGAAGGGGGTTCTGATTCTGATTCTGAAGTAACATCACATGAATCACTCAAATCATAATTACTAAACTCAAAAAAAGATTTTTTGGGTTCACCCATCTTCTTCTTCATTTC…	209.2	chr02	13	CTT	OPTRI0443	rejected
>NC_039359.1|210295399:210296240|210295799:210295840	TTTAAAAAAAATATTTTCCAATAAGTGGATTTAGTTTATTTGTTACATGATGGGGTCAAGGACCATCTAATAGTATCCTTACCGGTGGATGGAAGCTGCATTGTTTTATCAATTTAAGATGACTTAAAAAGTTCATCCAGAGATGACTCTTCCATTCGTCAGGAAAGTGATTGATCAGTTGGTCAACAATAGTATAATTTTGCAGATGAAATTTAGTTGGTCTGCATTTTTTTCAAAATTAATGATAAACATATTCTTGTATATCAACTAAAGAAGAAACTCTCAATGTTTTTGGAAATTCTTTCTAAAGAACATTCAACAACAGCCACAGACATGGTATCTTCCTCCTTCTCTCTATTTAATAATCTCACACAAACCCTAGGAAATGCATCTTCTTTT…	210.3	chr02	14	TTA	OPTRI0444	accepted
>NC_039359.1|212798957:212799798|212799357:212799398	CGAGCGGAACGCAAACATCGTCATATATTGAATGTTGCGCGTGCTTTACAATTTCAAGCAAATTTACCTATTCGGTTTTGGGCTGAATGTATCTTAAGTGATGCTTATATTATTAATCGCACGCTTACTCCCTTGCTCAATGGGAGAACTTCATATGAATTGTTACATAGGAAACCTCCTATTTATAATCTTATTCGGGTATTTGGATATTTGTGTTATGCAAGTATTGTTCCTCGTGATCGTAATAAATTTAATCCACGAAGTCGGAAATGTATTTTTGTTGGTTATCCTTATGGGAAAAGGGTTGGCGGTTGTTTGATTTGGAAACTAAACAATTTTCCGTGTCGTGTGATGTAGTTTTCTTTGAAAACACATTTCCTTACACGCTTATTTCTTCGG…	212.8	chr02	14	ATA	OPTRI0445	rejected
>NC_039359.1|213144651:213145489|213145051:213145089	CGAGTCATATTTATAGGATGAGATACTTGCAAATCAAGTTAGGTTTTTTGTTTTCTTCAAAAACAAGTAAAACTCGTAAAAGGAATTTCCCACAAATAAAACTCTTAAAAAATAATTTTAGAATTAAATTCCTAAAGAAAAAATTCTCTCAAAAATAAATCCGTGTAGGAAAGGGACTTGGTGCATGGTATACGCGTATATCGCATGTGTCAAAATATGTATTTTTCCACAATGTGGGACTAAAGGTTCCACTTCATTCACCCAAAAATGAGTGAGTATCCTTAGACCCTTAGGTCATTAGCTCAAACCATACCAAGACCATAAAATCTTTTTTAATTAAAACTCATTTTCTCCAACATGATTTATGGTTGATGAAGGAGGGGAAGTTAAGAAGAAGAA…	213.1	chr02	13	GAG	OPTRI0446	rejected
>NC_039359.1|213216749:213217578|213217149:213217178	TAGTCTTTGAGTACATTATCCATGCCAATTCACCTCACCCAAACATATCTCAATCATCAGCAAAAGCAACTATACTTAAAAGGGCAATAGCAATAAGCAAATACCAGATTCACAGCAAAGATAAGAACATACTAACTAATTTGGTTTCATCAGAAACCCTAATTTATAAATGACCCAAATTCACAAATCATACCCACCACCCCACCACAAAAAGAAAAGGGTTAAGCGAGCAATTCTTTTCAGCAGAAAACAGTTTACCCGAAGCAGGACAATCAAGTTTAACATTTCCATTCTCCTGTAATAACTGTGTAAGAAACTTGTTTAGATTCTTCTTCATTCTCAAACATTTCCTACAAATAAACCTCTTCTTCGATATATGCCAACTGCAAATTTGATACA…	213.2	chr02	10	GAG	OPTRI0447	accepted
>NC_039359.1|214318877:214319706|214319277:214319306	AAGAATCTATTGTGATAAGAACCCATTACTTACCCTATAATGAACAATCCATCTACCAAATTCACTGACTGATTCAAATTCTGTTTCTGATTCAAGAACTTACATGAAAACCCATTTTGATGATGATGAGATACGAATTCTGAATGCAATTTGGAATATGCAAATGTGAAGAATCTTATGAATGAGTGGGTATGTTGTTTGTCTAAAGTACTAGCATGAAGTAATGTCCATAACGAAGGGTTTACTTCATTCCAGTTGTGAATGAAATTAGGGTCTTATGAGAGAAGTGAAAACCATACCTTTGAGACACATCTGAGTTTGAAGATTGAATCAATTGGAAGATGAAGAAAGACCTCAGAACATATATCATCAGTTAAGTACAGTTGAGTAATTGAATTT…	214.3	chr02	10	GAA	OPTRI0448	accepted
>NC_039359.1|215218809:215219644|215219209:215219244	CGTTATAATGACTAACGACTGGGAGTTCATGGTTTCCCAGTCGTGATTGGACCTGGCGGTTGGAAACCCAGGGTTTTCGGAAGGAAAAAATCAAAACTTCTTGCAACTCTGAGCTTAAAAACTGAAATAGGAGTTAGAATAGAGGTATACCTGGTAATCTTGAGCAATTGTTTCTTCGATTTCTTCTTCTTCTTGGGTTGGTCCTTCGAAATCATAGTAAGGTTCATAAGGGTTATTTTGAGTTTATGAAATAATTTCATGATTTTCTGAAAAATCAGCAAAGAACTGATCGTTGTTGATGGGTAATAATATGTTATCGTATTTTGAAGATGAGGGTTCACCTACATTAAAAGTTTTGCTTGAATCACTGATTTTCATTTTTTTCCCCAATTTTTTTCC…	215.2	chr02	12	CTT	OPTRI0449	rejected
>NC_039359.1|215435867:215436708|215436267:215436308	AAACCTTAAAAAAACATTTGTCCACACCATTAACTTAAACATTTTTCCACCACAACATAAAGAAATAAACTAGGAAAGCATTCATTCACCACGACTACGACCCCGTTTAGGAACACTACCACTGTTGTTACCTTCACCACCACGACCGCTACGAGCCCTCTTTTTGTCAGCATTCAGCTTGGCTTGTGCTTCCCTCCTAGATTTCTCTTCCATCTTTACTTGAGCCTCAAGTTGCTTGAATAATTCATGGGCATCCTCATTGTCAACATTACAAGTGAGGGGGAGGCATATGGGAATCAGCTGGTTTAGTGATCACCCTCTTCTTCTTTCCGGTTTCACTTGAAGTTGAAGCTTCGGTTTGTTGAACGATAACTAGAGTTTGTTCTCCGGTTCCATCAC…	215.4	chr02	14	CTT	OPTRI0450	rejected
>NC_039359.1|217656771:217657609|217657171:217657209	AGAGGTGGAAATTCTAAGCCACATAGAGAACCAAAGTCCATCATCTTATTTGCCGAAACTTTTTTAGTAGGAAGTTTTTTCCTTTTTAAGCTTGAAAGAGTACCATTTGGAAACATACCTGTACATTTGGATTTGATACTCAATTTCATACCAATTCCTATCATTGTCTTGGACGATGTTGGCTTTGCGATTCTTACCTTTGCATCTTCTGGGGCTAACTCAGAAGTGCCTGCCTCTCCTTCTTCTTCAAATCCATGAAACCTGTTACGGGTTTCAAAACCAGGAGGAATGGCAGGATCAGTAGACGAGGTGCTTGCACTTCCAACTTTCTTTTTGTCGGCGCCTTTCTTTCTTTTAAAATAAATCCATTCACTAATAACCTTTTCTTGTTCAATTACC…	217.7	chr02	13	TCT	OPTRI0451	rejected
>NC_039359.1|219429531:219430369|219429931:219429969	AAATCGAACGCCCGTATTAACACAACAAACTTCATCTTCATGACCTGTTCCTAAAACCCATCCTTAATTTCATCTTCGAACTCATATCTATATCAAATTCAAAAACCCTAATATCATATCCAATCCTCAAACCACCCTATAGCTTCAATCAATCATCAGTTAAGAACAAACCCATCTTAATTCAATCCACGAAACCATCATCTCCATCATCTAATTCTTATCTGAACCTCAAATGAAACCTTAACTCATTTATTTCTCAAACTTTAACTTTCTTCCTCCTTCACAACTCAATCGACTGCAACAACATCAACCTTCATTAACCGCACACGAGTAAACAACTAATTCACTCGATTAGCTCTCACATATTCTCAGCAGAAGAACGAGCAGAGAAGAAGAAGA…	219.4	chr02	13	AAG	OPTRI0452	rejected
>NC_039360.1|2350728:2351569|2351128:2351169	GTGTATTAACGATGATACACTAACAGTCACCGCACGAACGAGTATTTCAAAAATACAATGAAACGATGAACCTATGCAAAATAGAGAAGAAAATAATAAATAATTAAAAATATTGACCAGGGTGCTGGGAGCACGGACACACGACCGACCGACCGTGTCATGGTCAATCCCATGCCAGTTTTATATTTTTAACGCATTTTATTATTTTCCATGATTTGATGAAAATTCTCTCATTTTATCAAATCTCCTTCGTCTCAAGGAAACTCCTCGGTTTCATGGTACTTCTATAAATCCATAAAAAATAATATAAAATTAAGGACAGGAGTGTGGGGCGTGATCATTGGCCAACCGGCCATGCCTTGGTCCCGACCGGCCCTACACCCACGGTTCCTTATTATT…	2.4	chr03	14	TTA	OPTRI0453	rejected
>NC_039360.1|2670484:2671316|2670884:2670916	TTCTGCTATACGTAAGTACTCGTCTATCGCGTCTGCCGCACATCCATAAGCTAACATTCGTACTGCTGCTGTTACTTTTTGATGAGGGTTTAATCCTAGAACCCCACACGCATCGGGCTTTTGAACAAAATATCTTTCGGCATTGGTAACATCGACCACTATTCGGTTAAACAACTGTCGACGCATCCTAAATATTCTGCGGAAAACATTGGGTGGTTGGTTTGGGTACGGAGAAAAATAGTCGTTCCAAAGAAGTTCTGCTCCGGCCTCACGATCTCTGGGTATTTTAATACGAGTTTGAGGCCATTTTGAATTTGTAAAAAGGACTCCCAAACTAACTGCCATGTTATTGTGCATAATTGCTACTGCATCATCATCTGATGAATAAAAACTAATGTT…	2.7	chr03	11	AGA	OPTRI0454	rejected
>NC_039360.1|3135285:3136117|3135685:3135717	ACCGAACCTTAGTTCGGTTATTTCGCAAAATATTTCTCAGTTGAACAACAGTTCGGTTAGTTGCAAAAAACATTTCCCAACCGAACTAAGGTAGTTCGGTTAGTTGCAAAAAACATTTCCCAACCGAACTCATCAAAACCTCTATTAAAAGCGAATTCGGCTACCTGTGTATTTTGGATTTATTAACCGAACTACATTTGCAGAAAGTTCGGTTACATGTTCATCATATAATATAACCGAACTATGTTGACCTAGTTGAAATTTTTTGTTACGATTTTCATTTTGAAGATATTTTGGGCCATTTATAGCAACATTAACTAAGTTAAAAGCATACCTCAACACCAAAAAGATGTTTTTTCTCCATATCCACCGATCTAAAAAAAAAAAAAAATCTCCATG…	3.1	chr03	11	ATC	OPTRI0455	rejected
>NC_039360.1|3677665:3678494|3678065:3678094	GTCTAAGTGATGACGAATAAAAATTAATGCTTTGGAGCGATCTTCGTAGGACTCCTTATTGTCCTTAGTAATAGTCTTATCAAGTGAGCTAGCACCCAGATGTACCTCTGCATCTAGAACCCAAGACAAGTAATTATTGCCGGATATGTCAAGGATTTTTAAGTTCACCTTTGAAAGAGTCGACATGATCTGAATATTAATAAAATAAAAAATGATTAGTATTTTATAAAATGATTGGTAGGTTACCCATGAGGCTCGTTGGTAGGCTAGCACAACAACCTGTTCAATTAATGTAGTAGTATGTCGTTGGAGCTTAGCTTGTTAGGCTTCCAACTAGTTTCATGTAATAATTGTTATCCAATAATATAATAATATTTAAAGATTAACTTGTTAAAAAAA…	3.7	chr03	10	AAT	OPTRI0456	accepted
>NC_039360.1|4233461:4234290|4233861:4233890	ATGTTACTCTTTTCCTATTTTCAATAAAAGCCCTCAGAGGTACGTTTTTATAATAATAATAATAATAATAATTAAAAATAATAACGGGACCCTAGCTTAGCTGGTCATCCCCGTTCCCCAAAGTTTAATGCGCTCCAGGAGGTCACAGGTTCGAGTCCCCAATGGCGTAATATTGTAGGAATTAACATGGAAGGTAGTGTTAGTTTGCCCCCCTTGTGACACAATCTCATCCCCCTCCCGCCGTTTCGGCTCCCTTGGCCTGGTTACCCATGAGGCTCGCTGGTAGATTAGCACAACAACCTGTTCAATTAATGTAATAGTATGTCGTTGGAGCTTAGCTTGTTAGGCTTCCAACTAGTTTCATGTAATAATATCCATCCAATAATATAATAAAATTTT…	4.2	chr03	10	ATA	OPTRI0457	accepted
>NC_039360.1|4240845:4241677|4241245:4241277	CAATTGGGAGAATGGCAAAGATACATGTTTCGATGTGACAGGTGTTTCACCATTTTCTAAAGGTGGGAATCGGTCCTTCACTCCAGGGCATGCAATATCAGCAGCTATTACTCGCAAACGTAACAAATACACCAGTCTATGTTTGACTCATGGATATGAATTTTGGGTTCTAGCCTTCTCAACCTTAGGTGAGTTAGGTGATGACATTATCGTCCTTGTAAATCGTTTGAAAAACTGTATGGCAAGTCATGATGTTAATAATAACTTGGGTAGTTCTCTCTTCCATAGATTAGGTATTATTATTCAAAAAGGTGTGGGAGCACAACTTGTTGCTCGACTCCCTGCCAAATCTTTGTAATTAACTCTTTTTTCTTCAATATAGCCTTAGTGGCATCTTTT…	4.2	chr03	11	ATA	OPTRI0458	rejected
>NC_039360.1|4517576:4518408|4517976:4518008	GACACTTGTTTTGACGTTACAGGGATTTCGTCCTTCAAAGGTGGAGGACTTTGTAGATTTAATCCAGGACGAGCTATTTCTGCGGCTATCAACCGTAAGCGTGCCAAATACTTGGACATATGCACATCTCATGGTTACAGTTTTGGTGTTTTAGCCTTTTCTACATTAGGCGAATTAGGAGATGATTTTATTGTTTTTTTGAATCGTTTGAAAAATTTCTTATCTAGTTTTGATGCTAATTCTAAGATAGGCAATTTTCTTTTTCATAGAGTAGGAATAGCTATCCAAAAAGGAGTTGGGGCGCAACTTGTTGCTAGGCTCCCAACCAAATCTTTGTAAATTTACATTTTATTGAAACAACGTTATTATTCATATATTTTAATCATTTATTTAAAAATA…	4.5	chr03	11	AAT	OPTRI0459	rejected
>NC_039360.1|6583139:6583968|6583539:6583568	GAGTTTTGAAATATTTATCATTCAATTTTGCATAATAGTGGAATCTAGTGTCTTTGTTACCTCTCGCACCCATTATTAATATTTTTGTATATATAATTTTATCAAATCTTTAAATTTAATCTTCACAAGTCCGAGAGTTGAACCTCATTACTACAACATCATAAAAAAACCATATCAAGTTTGGCACCGCCGCCGCGGATTTGTGCTTGGGTAGAATTTTTAGGTTTTTATTATTTTTTATTATTCCATTTGTTCTTTTTACGTCTCTTTGGTTGTGTCTTTGTATTACAGGTTTGAAGTTGGATAGTAAAGACCTTGGAATCAAAGCTTAAAGCTAAAAGAGAAGGAAAAAAGACAAAGGAAAAAAATAAAGAAAAAAGAGAGGAAAAAAAAGAGAGA…	6.6	chr03	10	ATT	OPTRI0460	rejected
>NC_039360.1|8222820:8223652|8223220:8223252	AAAAATAGTCCTTGCCCTGTTACAAGCGGTGGCTTGCTAAACCCAAATCTAAAGCTGAATATAGCTTTTAGTATGGAGCCACGATAAAAGAATCGCATGTGAGTTGGCGGTTTTGATGAACAACAGAACTGAATACATCCCGTTAAATCATCTTCTAAAGAACGATTTTTTGGGGACTACTCAGAAAATGGGGGGACTACTCTCAAGTTTTTGGGATGGTTATTTGTAGTAATTTCCAATCACCCCTTATCTGATTTTTTTTAAAATACCTACTTTACCCTTAATGATTAACTTAGTTAGTGTGATGATTAATTGGTGTTAGTGTTATGATTAATAACTAATTAATTAGTGATTAGTGAGTTACATTAGTGAGATTGTTTTGTTATAACATTACTATTG…	8.2	chr03	11	AGA	OPTRI0461	rejected
>NC_039360.1|8256632:8257476|8257032:8257076	ATCTCATGGAGAAAGATCCTGTTAATTTTATGGAGAAAGATCCTGCTAATTTCAACCTCATTTGAACGTATTATGATTATTATTATTATTTTTTTTTTTCTATTAATGGGAGAACGATGATTACATGAAACTAGTTGGAAGCCTAACAAGCTAGGCTCCAACGACATACTACTACATTAATTGAACAGGTTGCTAGCCTACCAGCGGGCCTCATGGGTAACCTTGCCAAGGGGAGCCGAAACGGCGGACTGGGGGGCGAGATTGTGGCACAATGGGGGCAAGCTAACAACACCTTCCATGTTAATTCCTGTAATGTTACGCCATCGAAGACTCGAACCTGGGACCTCCTGGAACGCATCACCTTTGAAGAACGGGGTTGACCAGCTGAGCTAGGGCCCG…	8.3	chr03	15	TTA	OPTRI0462	rejected
>NC_039360.1|8515067:8515902|8515467:8515502	TTAGAATTCTAAAACACCCTTCGTAAGGAAAAGGTTCACCGCGAGCATCCTCCCAATTTTTAATAGCTGTTTGGATCACTTCATCTTCGGTTACACCTACGAACTTTTCTTGATCAATTTCCATTACAAGAGCAACAAATGGTTGTTGTACATTACTAATAGATTGAAAACGAGCACGCAATCGACGAGCATCTCGGTTTCCTGGGTTTCTCGTCAGTGAGACAATCATTGAGAAAACGTTATCCCAAAAATTACGTCCACTATTGTGTTCACAAAGGACAACAGTGATTACCCTATGAAAGAAATATGCTTTGCATAGAGTTATGTCCTCTTCCTCAGTAAACTTGGGACCACGATTTCTAACAGACATTTCTGTAAAGGTGGAGAGATTTAGGAAAA…	8.5	chr03	12	AAG	OPTRI0463	rejected
>NC_039360.1|8724085:8724914|8724485:8724514	CCAGGTCACACCATTTCTGCAGCAATTACTCGCAAGAACACTAAATACTTAGATGTTTGCACTTCTCTCGGATATGGATTCGGTGTTTTGGCTTTCTCCACTTTTGGCGAGCTTAGTACGGATTTATTAACTTTCCTGAAGAGATTAAGGAATTGCATGGTAGGACATGATGCCAACTTTAAGATAGGCAATTCTCTTTTTCATAGGCTAGGAATTGTTATTCAGAAAGGTGTTGGTGCCCAACTTGTTTCTAGGCTACCCACCATCTCTTGTAATATTGATTTTGATTAATAAAATGCCTTAGTGGCTCCCTTTTATAATAATAATAATAATACTGATACCCGCCTTCCCCTGTAATACTGATTTTGATTCATAATAAAAGCCTTCGTGGCCCCTTTT…	8.7	chr03	10	ATA	OPTRI0464	rejected
>NC_039360.1|9234347:9235182|9234747:9234782	CCAAAAAAATAAAATGAAAAAAAATACAAACATTTGACGCAAATTTAAGATAGTTACACACTTGAATAAAGAACAAAGAAGGATTGAGATTACTTACGATAGTATTATGGATCGTACATGCCCAAGAGTCTTTGTATCCAAAAACAACTTCTCCACCATCTCTTGAGGTCCTCCTTGGAGGCTCACGTGGTTTCAGTGTAACCATCAAGTGAGGGGGAGACATGTGGGAATCAACTGGTTTAGTGATCACCCTCTTCCTCGTTCCGGTTTCGGTTGAAGCAGAAGCTTCGGTGGGTTGAACAATAGCTAGAGTTTGTTCTTCATCTCCATCTTCTTCTTCTTCTTCTTCTTCCTCTTTAACAATTTCATCTTGTATATTCTTAACTTTATCTCCATTAC…	9.2	chr03	12	CAT	OPTRI0465	rejected
>NC_039360.1|9478126:9478964|9478526:9478564	GAGACACCTGTTTCGATGTCACTGGGGTTTCTCCTTTTTCTGGTGGAGGAATTCACAATTTTACACCAGGGAGTGATATCTCTATGGCACTTAGTCGTAAGCGCAACAAATATTTAGACAAGTGCACAACTCATGTATACAACTTCTATGTCTTAGCCTTTACCACTTTAGAAGAACTTGGATATGACTTTATCGGTTTTTTTTTTGAAGAGATTGAAGAATTTCTCAGCCAATTATGATGTTAATAACAAAGTAGGAAGTTTACATTTACATAGGGTAGGCTTGGGTATCCAGAAAGAAGTTGGTGCTCAAATTGTAGCCTGTCTCCCAACCATTCTTGTATAAACTATGCTTTTCTTTTCAACATAATCCCCAGTGGCAGTCTTTTTTTATAATAAC…	9.5	chr03	13	AAT	OPTRI0466	rejected
>NC_039360.1|9479109:9479947|9479509:9479547	AAAATTTCTTTGTTTTGTGTTTGCGTTCTGTATCCTTTCTGAAGTTTCTGAAGTTTCTTCGTGGGAGATTTCAGCGTTTGAGGAAACGGGTGCTGTTGTGGGTTTTTAAGAAGTCGCATCAACTATTGTTTTTCTGTAAGTGATTTCTTTAATCTGTGAAAGTGTTTGATGTACCAATTTTTCTTTTGAAGTGTTGAAATTCGAATTAGGGTTTTTGAGATTTGGGTTATTCTGTGACTGGTTGATGTTTTTGAATTAGGGGTGTTGGTATTCAAATTCAATTCAGGGTTTTGTGCTTTGTGTCTGGCTTAACAAATTAAGGGTGTAGAAATTGATTTTGGGGGTTTTGTGATTTCCTTTCTTCTGAGATTTGTTGATTTAACATATGGTTCCTTGTTG…	9.5	chr03	13	ATA	OPTRI0467	accepted
>NC_039360.1|9914676:9915514|9915076:9915114	AAGTGTATTCAACGACGATACACTAACAGTCACCGCACGAACGAGTATTTCAAAATACACCGAAAGGATGAACCTATGCAAAATAGAGAAGAAGATAATAAATAATTAAAAATATTGACCAGGGTGCTGGTAGTACAGATACACGACCGACCGTGTCGTGGTCAATCCCACACCAATTTTATATTTTTAATGCATTTTTATTATTTTCCATGATTTGATGAAAATTCTCTCATTTTATCAAATCTCTTTCGTCTCGAGGAAACTCCTCGGTTTCATGGTACTTCCATAAATCCATAAAAAATAATATAAAATTAAGGAAAGGAGTGTGGGGCGTGACCATTGGCCAACCGGCCATGCCTTGGTCCCAACCGGCCCCACACCCCACGGTTCCTTATTATT…	9.9	chr03	13	TTA	OPTRI0468	rejected
>NC_039360.1|10796072:10796904|10796472:10796504	AGGAGTTTCATGAGTTCAAGGAAGCCAAAAATATTAAAATAATAAAAAAAAGGGGAGTGTGGGGCCGTGGGAGGCATGGCCGGCCGGCTATGGACCGGTCCCACGAGTTTTTCATAATTTTTTAATATTTTTAGGGATTTTTAATGATTTGAGGGCATTTTTCCTAATTTGAGGGAAATACCATAAAATTAAGGAATTTGATGAATTCACGAAAAAATAGGACAAATAATAATAAAATAATAAAGCAAAGGGCGTGTGGGACCGGCTAGGGCATGGCCGGCCGGCTAGTGGCCCGGTCCCACAAGTTTTCATAATTTTATTTTATTTTATTTTATTATTATATGATGATTTGTGCAAAAAATACCATGAAATCAAGGAGTTTTTTCATGAAATTAGAGA…	10.8	chr03	11	AAT	OPTRI0469	rejected
>NC_039360.1|12378494:12379332|12378894:12378932	GAAGTCCCAGAAGGTAGAAAAAAGAGCATCGGTGCTCCATGGAAGGTTGTCCGTCTCTTTCCATTACTCCTATATACAGCCGGTCTCCTTTTTCTTATTTCACCTAGTATGGTCGATGCTGGCGTAGCGGAAATCGGATCCACCATTGTTAGTGTCACCACTGCACTGCCTGACACATCCCTCACACCACCACCACCACCATGCTCCTCTAACATCACTTCAAACACGGATTTCTCTGTGGAAGCTTACGGCGTCAAGGTAAGCATCCATTCGTGGAATACCGAAACCGTAGTTTTCGTTGCGGTTCTCGCACTATGCCTGGGGGCACTAATTGTGGTGTTTTACTTGTATATGAAATCAAAACGTCCCCCACAGGCAGGCACAGGACCGATTATAATA…	12.4	chr03	13	AAT	OPTRI0470	accepted
>NC_039360.1|13781742:13782580|13782142:13782180	GTATTCAACGACGATACACTAACAGTCACCGCACGAACGAGTATTTCAAAATACAACGAAACGATGAACCTATGCAAAATACGGAAGAAAATAATAAATAATTAAAAATATTGACCAAGGTGCTGGGAACACGGACACACGACCTACCGACCGTGCCGTGGTCAGTTCCACGCTAGTTTTATATTTTTAATACATTTTTATTATTTTCCATGATTTGATGAAAATTCTCTCATCTGATCAAATCTCCTTCGTCTCGAGGAAGCTCCTCGATTTCATGGTACTTCCATAAATCCATAACAAATAATATAAAATTAAGGAAACGAGTGTGGGGCGTGACCATTGGCCAACCGGCCATGCCTTGGTCCCAGCCGGTGCCACACCCCACGGTTCCTTATTATT…	13.8	chr03	13	TTA	OPTRI0471	rejected
>NC_039360.1|13874157:13874986|13874557:13874586	AAGGGTCGTTAAGGAAAAACGCTTGAATCGTCAAGCATAAATTGAGAATCGTTAACGAAGTACATGTAGTCGTAGCATTTCTAAGGGTCGTTTATTTTAAGATTTTTTTCTGACGACCCTTTGATATTTTGTTGTCTTTGGCCTATAGTAGCAAGAATAAAAAAGATAAGCTTGCCATGGTAACTCCTCTATCCAGACCTCCCCGCAAACGAAAATACCTAAATGCCGGTCTATTACGAGAAAAAACACCGAGTGAGGTAGACTTAATTATCCGCGAACCCAGAGACCTATGTGATGATTCGTCTGAATCGTCCGTTTCATCCTCTCCTGTTGTATCTACAACTGGAAGCGATGAAGAAAAAGTCGCGGAAGATGAAGAAATTCCTTTGGGACGTGAAT…	13.9	chr03	10	ATG	OPTRI0472	rejected
>NC_039360.1|14091861:14092699|14092261:14092299	TGCATAAGCTAAAGCCAGCACAGCTCCTGCATCGTCTACACAGCATTATGGGTGTGTCTCAACTCAACAAGTGTAATAAACCCAAGAACATGTGGTTACCTGTGTTAATAAAGAGTCAAAAATTCTTACACTTGACTGAGCAAACAAAAAAGAAGCCTAGTAGACCGACTCAGCCATATGAATCTTGTCAAAAATCTACCAGTGAATTTCTGAATTTCATTAGGATATTTTTCCACTTTTATTCGGAATTTTTAGCTTGCTTTTTGGTATGTTCCACTGGGCTGGAGTCACTCTGGACTGGAAATTGTGTTTTGATATTGAACTTGGCCTAACAAATGAGGATTGAAATTTAATTGTCGTTTGAGCGAGAACGTGACAGAGATCCTATTATATTACTAC…	14.1	chr03	13	TAT	OPTRI0473	accepted
>NC_039360.1|15786419:15787248|15786819:15786848	AAGTGATAGATATCTTCTTGATGCAGCGGGTGGTGGTTAGTGAACAAGACGGTGACCCAAGCTACCGAGTTGATTGAAAGCATGGCTGCAAACTCGCAACAATTCTACACAAGAGATGAACCAACGGTTAGGCGAGTGCATGAAGTTACAGATTCATCATCACACCGTGATCAAATAATGGATAATCTGGAGCAAATGATGGAAAAGATGGCTGCAGTTATTTTACCTTCATATGGTGAAGAGTTGGATCAAGCTAGTGCGGTCTTTCCAAATCAGCAAAGACAGTATGATCCCTACTCCAACACTTACAATCCGGGATGGAGAGATCATCCAAATTTTAGCTATGCTAATAAGCAAGATGCAGTCCAACAACCTACTTTCAACCGTTCAGGTGGATTT…	15.8	chr03	10	CAA	OPTRI0474	rejected
>NC_039360.1|16730945:16731786|16731345:16731386	CTTTTTTCTTCCCCCTACCACCACCAGAAACTCCTCCGATCGCAGCACCACCACTAAGCCACTGTCACTTCCAGATCTGCCACGATCACCTCTGCCTCTTCCTGTCCTCCCTCGCCAACACTTCTGTTTCTTTTTTTCCTACTACGATTTCAGATCGCCACCAGCATCATCTCCGCCGCCACCAAACCAGGTCTGACATCAACAACACCTCCATCTCTTCCTTCCCCACCATCATCACTGGAAGCACCTCATCTTTCTACTCTGAAAGCAACACCAATATTCGCGGGTATACACAGAAGAACTTCAATTATTCCGTTGATTATAAAAACAAAATTCGGAATTAGGTTTTTTTTTTTGAAATGGTCGGAGAGCTTTAGGTTTGATTAATAATGGTGAATT…	16.7	chr03	14	TGA	OPTRI0475	rejected
>NC_039360.1|17222692:17223533|17223092:17223133	TGTATTCAACGACGATACACTAACAGTCACCGCACGAACGAGTATTTCAAAATACAACGAAACGATGAACCTATGCAAAATAGGAAGAAAATAATAAATAATTAAAAATATTGACCAAGGTGCTGGGAACACGGACACACGACCTACCGACCGTGTCGTGGTCAGTTCCACGCCAGTTTTATATTTTTAATACATTTTTATTATTTTCCATGATTTGATGAAAATTCTTTCATCTGATCAAATCTCCTTCGTCTCGAGGAAGCTCCTCGGTTTCATGGTACTTCCATAAATCCATAACAAATAACATAAAATTAAGGAAAGGAGTGTGCGGCGTGACCATTGGCCAACCGGCCATGCCTTGGTCCCAGCCGGCCCCATACCCCACAGTTCCTTATTATT…	17.2	chr03	14	TTA	OPTRI0476	rejected
>NC_039360.1|17316805:17317640|17317205:17317240	GGGAGTTCTTATATCTCCCAACCATCGTACCTATTTACGGTTGGGAATCAAAGAACTCGCAGCCGTAATCAAATTTTGAAACTGTTTTTTCAGACCTAAAATCTTCGAAACCAACTGAAAGATCGAGAAAGATCTTAAATAAATAGTGAGTATTTCGATTCATACCTTATTGGTGTCATCTCAGGAGTCTGGGAGGCTGGTCCATCTTCTTCATTCAATTCCTCTTCATCTTCAGTTACCACTTCATTAGTTGAAGTTGGTTTCTCTGCTTTAATAGGAGGTTGATTCGACAAAGAACGACCTAATTTTTCCTTTTCTTTCATGCTTTTGTACAATGAGTTTAATCGACGACGTAATTTTTTGAATCGCCGGTTAATCGTTGATGAAAGGAGAAGAATG…	17.3	chr03	12	GAA	OPTRI0477	rejected
>NC_039360.1|18595985:18596826|18596385:18596426	TACCAAAACCATGGCAGTATCTCTCAGTAAGTAATTTTCGAGCCATAGTTGTGACAGTAAAACAAATGCGAGCTAGGCGCTCACTTAGGCGTGGGAGTCGTCCAAACGGCGCTCAGCAATAGAACACCCCAAGGCGAAAAACAATGAGCAAAGAAAGAATTTATTTTTTTCTGGGCGCCTTAGGCTCGCCTAGGTACTATTGCGAGGCAACGTGCATGCTTACAAGACAAATTTAGTCAACTTCCCTTCTCTTGGTGTTAATGTTAATTCCCCTCCTCCAATATCAAATCTCAAATACGCTTCTGTTAACTTTGTGTCTCTAGAATCCATGGCCGATCCACCGTCCACCACAACTATCCTAGTTCCATTAATAGACCAAAACCAAAACATAATCCTACT…	18.6	chr03	14	AGA	OPTRI0478	rejected
>NC_039360.1|19542925:19543757|19543325:19543357	TGGGAAAACGGCAGAGATACATGCTTCGATGTCACAGGCGTTTCTCCCTTCACTGGGGAAATTCGTTCTTTCACCCCGGGCCAAGCTCTCTCTAAGGTGATTCTCCGTAAACGCAACAAATATTTAGAGAAGTGTGAGTCACACGGATATGGCTTTCATATTCTCGCTTTCACTACATGGGTGAACTAAGTGAGGACACGGTGGCTTTTGTAAAGAGGTTAAAGAACTGCCTATCTCACAATGACGCAAATTGTGGCACTGGCAGTTTTCTTTTTCATCGTTTAGGTATTGTTATTCAAAAAGGTGTTGGTTCTCAGCTTGTAGCTAGGTTACCAACACTTTTCATGTAATATTACTATTTTCCCTATTTTCAATAAAAGCCCTCACAGGCACGTTTCC…	19.5	chr03	11	ATA	OPTRI0479	rejected
>NC_039360.1|20387034:20387863|20387434:20387463	ATAAGTGACTAGGCAAGCGGATCCTCGAAAAGTTTTCCTATTAAGGATCTAAGCAGTAAGCAGCATAAGTCACTAGGCAAGTGGATTCTCAAAAAATTTCCCTATTAACCATCTAAGCAGCATAAGTCACTAGGCAAGCGAAATCCATAACTAGGTGCCAACTTGAAAGAAGAAAAAAACGGTATGTACCTAGAGGTAACAACAAGTCTAAGAATGATTAAACCACAATAGAACAATCCAATTTCAGAAATATGCATAGTTTGATTAAATACAGGCAATAAAATGATCTTAACATTCATCTGTAAAGAAAACTAGTAACAGTCAAAAGACAAAACCACATACCCCAAAATGAACCGGATAGGGAGCATGCTGAAGAGGCATTGGCATTTGATTGTACAT…	20.4	chr03	10	TCC	OPTRI0480	rejected
>NC_039360.1|20533733:20534562|20534133:20534162	AAAGCCTACGTTTTTTTTTTTTGGCATAGTAGAAAATATTACATGTGCAAACCAGAACGGGAGCCGGAATCACACAACCTTTGATACCTGAATGTACATATAATACTCCCTGCAAAAATAACTAAACCTAACACGTGATAGCACGACCCCTTGGCAACATAACCGAACCAGAACTTGACACCTATCTGAAAGTGAAAAAAATGGCACTCCAAGTAAAATTCTCACTCAATAACTAACTTACCCTACAACCATGGGTAATTTGATAAATCTAGTGATGAGATCCCCCATCCCATTAATAACCCTTTTTGACTTTACACGCCATTTTCGCTTCAACTAAAACAAAAACAAAACAATCCCTTGTAACGCGTTCAAACAAAGTAGCAGTAGTAAGTAATAGTA…	20.5	chr03	10	CAT	OPTRI0481	rejected
>NC_039360.1|20548985:20549817|20549385:20549417	TTAGGTCACCGTCTTCTTGCAAGCCAAAGAGCCAACCTTGGTCGGTCAAGGTAATATGCTCATGTCACCAAAGTGTTGTGTCTCAATCCTGAGCATTTTGATATTTTCTGATGCGCGTTTGAGCAACATTTTAAGAAAATATGAAGAAATCAAGGTTTTTGCTCAAACTGAGGAAACTTCATAAGATGAAGGAAATAATAATAATAAAATAAGAAATCATGAAGTGTGGGATCGGCTATGGCTAAGGCATGGTCGGCCGGCCAATAAGCTCGGTCCCATGGCATGTTTTCTAATTTTATATTATTTTCATGATTTTAAGCAAATATCATGAAATCAAGGAGTTTGTTCAAACTAAGGAGTTTCCTTGAAGTGAAGGAGTTTTCATGAGATGAAGGAAAC…	20.5	chr03	11	AAT	OPTRI0482	rejected
>NC_039360.1|21010081:21010910|21010481:21010510	AAAACTAGTTTACATCTTCAGCAGCAGCAGCAGTGAAGATGAACTTCAACAGTAGCAACATCACAAACCAGAGTTCATTCCTGAAAATGAACTCGGTCATCTTCATCTTCTTCATCAGCAGCAACAACTCATCTTCATCCTCTCCATCATCAGCAGCAACAACAGACGAAAAAACATCAAAATCTTCATCACAAACCAGAGTTCATTCCAGAAATGAACTCCGTCATATTCATCTTCTTTTATAGATCCGAAACTTACCCAAGCATGTGAAGATGATAAAGGTTCATCATCATCATCATCATAAATAGCAGCAGAATCTTCAACCTCACCGTCTTCATCATCAAAACAAAGCAAAACAACAAAAAGAAAAAAGAAAAAAACGCAAAACCTTCATCGTAT…	21	chr03	10	TCA	OPTRI0483	rejected
>NC_039360.1|22682904:22683733|22683304:22683333	TAATGAATTTCAAAAATAACTTTCTTACAGATCATGCTTTAGGTTTTATTAATCTTCAATAGTAAAGTCATTCCATATTCTTAACCAAAAATGCAAAATGGTGGGCATAAGAGAGTTGACACATATAAGATAATTATGAAAATAAAAAAGAAGGTCATAAAGATGAAGAAAGATATGTTGAAATTTACAACTTTGTTTTCATTTACCTATGTATCCAACCTTCAAAATTGTGGGTACCTTTATAGAAAAGGGATTCGTGGTCGATAAATATCGTTTCTCATTATATTAGTATAAGATAAGATTTGTTTAAGACACAATAAATATGAAACTGAAAGATAATTCATATAATTTTAAGCATATAATATGTTGATGAATATGTAGTGATAATGAACTTCACCC…	22.7	chr03	10	AAT	OPTRI0484	accepted
>NC_039360.1|22877405:22878246|22877805:22877846	CTTCAGTGGTTGTGAAGGGGGTATATATGGGGAACAAATGTTGATCCTTTGCTACTCAATGTTAAATGTCTAATTTTAATCCTCTTATTTACGGTCCCAAATGGACCTTATCGGCATCCAACGTCCTTCCTTTAGGCGTGGATAAGTGGTGTTTTTTCCTCTGGGTGCAAATAGTACTATAGTTCTGGTTCTGGATGGGCTCAACATCTCATGGGCCGTCGGACGGTTTGTTTGTTTTTGCTGATTTTTTTTTTTTTTTTTTTTGTGAAAACTACGGGGAGACCCATTCTTCCTGATGTTTCTACTGTGAAACCCACGCTTCCAAAACTACAGGCGCGCACCCAAATTCTGGAAGAAAATTATTCTCAAACCCAAAATATATAAAATTTTGTTTGTCTT…	22.9	chr03	14	TTC	OPTRI0485	rejected
>NC_039360.1|24681547:24682385|24681947:24681985	TTATATTTTTTTATATAGTTGAAATATCACAGCTGTGCGTAGTTCAATCACAGTTGATAAATCCGACCTTTTTTGTTGGATATAACTTGATTGACACTTGGACATTGGTCTTTGGTACCTTCCAAGTATTTCTCATATCAATCAGGCTCACAGATTTCTATCTATTTGATTTGCTTATTGTGTTGAGAAAGAGATAAAGTTATTTGAAATATTTCTTGATTGAGTCTCACTTTTAAGTTGGTTCTCTCGGAATTATATTGGAGTTTAGTCCATACATATTTCCGAATGAATTATTGGGTGTGGTTGTTATACCCCCTCTTTTTCAGACTTTTATATGCATGGATTAATAAATTGTTTACATCGTCAATTCTTCATTTATCTTTTATGCTTTGCTTATTG…	24.7	chr03	13	TTA	OPTRI0486	rejected
>NC_039360.1|24875896:24876728|24876296:24876328	TAATCTTGCACGGTTTGGTTGTAGGATTGCTTCAAGTTGTACTACTTGAACCATCTCTCCTCAAGGTAGCCGACCGGATAAAACTGTTTCCTTACAACTTCCTTGAATTCTTTCTACGACAATGCTCCCTTACCTAGGTTTTTCCTTTGATAAGCTTTCCACCATGTTAGAGAATGCTTTTGTAGCTTCAATGCCGCAAAAGAAATCTTTTCCTGTGAACCATATTCAAAGAAAGAAAAATACGTATCTAGACGTTCAATCCAATTATCCAATTTTTCTACCTCGACACTTCCATCATAAAGTGGAATATCAATGCGGAAATCAATTTTCAGATTCTTACCATGAAGTTTAGTTGAAGTAGGACTTTTGATAAACTCACTTTTCTTCTTTTCGTCCCCA…	24.9	chr03	11	TCT	OPTRI0487	rejected
>NC_039360.1|25164135:25164970|25164535:25164570	TTGGGATCTTGACTTTGCAAATACCTGAGCTTTTCCGGTTGTGATTCAATCACCATTCTGATGAGTGAACAACCTTCACGCGGACACTTTGAATACATCCAAGGACATTGCATAAGACTGTGGTTATCCATGAAACATAATGGACAAACCTCTTTTGCTTCGATACATAATATTTGCTTCGCTTTGCCTTTATAAAACATGGTGGATTTTGAGAAAGAAATCGGTTGGTGTGGTTTAGAATAAAACCTAGTGGCGTATTTATAATAAAAGTGGGCGTTGGTAATCCAAACGAGCGCTCAAAGGAAAGTCGAAGGAGATTTTCCTACAAACGCCAATGGCTAAGTTCCCAACTTTCTTTCTTCACCTATAAATTCCCTTGCTCCCATCTCCAAAATCACA…	25.2	chr03	12	TCT	OPTRI0488	rejected
>NC_039360.1|25355390:25356222|25355790:25355822	TCACCAACCGTAGAATAGCATGTACGCTTAGATATCTCCAAAACTCCTTGTATCATCGGATAACAGGTACGCTTAGTCACCGAATTCTATCCAACTGAGCCGCCTTGAGGTACGCTTACAAGGTGTAACTCAACCGAACGCTTTAGGGTTTGTGAATTTAGGTATGATTCCAGCAGTTAAACTCAGTATGCTCGGTTCACTTACTAGTGTTGTTTCCACACACGATTGCTTTACTGAATCCCTCTGCAAGGTTTCATGTTTTCTAATTGTGTAGGAGATGCACAACAATTATGGATCACTCAACTCACTACTACCAAAATAATGATCAATAGACTAATCTAGTTGCGCACCCAAACTAATCTAAGAATCAATCATAAACCCTAGATATAATGAAAACAA…	25.4	chr03	11	ATG	OPTRI0489	rejected
>NC_039360.1|25769948:25770783|25770348:25770383	AGAAAAAACGCTTGAATCGGCAAAAAAAATATTGTGAATCGTTAAATTAATACATGTGGTCGTTAGTTTTTGTAAGGGTCGTCTTTTAAAAAAAAAAAATCTGACGACCCTTTGATATTTTATTGTCTTTGGCCTACAGTAGTAAGAATAAAAAAGATAAGCTTGCAATGGTTACTCCTCCATCCAGACCTCCCCGCCACGGAAAATACTTAAATGTCGGTCTATTGCGAGGATAAACAATGAGTGAGGTAGCCTTATTTATCTGCGAACCAAGAGACCCATGCGGTGAATCGTCTGAATCAAGCATTGTATCCTCTCCTGTTATATCTGCAACTGGAAGCAATGAAGAAGAAGTCGCGAAACATGAAGAAATTCCTTTAGGTAGTGAATATGCTGCTT…	25.8	chr03	12	ATG	OPTRI0490	rejected
>NC_039360.1|25917336:25918177|25917736:25917777	AGGTTCACGAACCCTGTCTGTACACATACTGATTAATTAGAGGTTGAGATATAAACTTTATTTAACAAATTATCAAGGATCATTAAATTGGTGTCCTTTCTACTGTATTAAGTTTTGTCTATACAAGTTGTCGGATGAAAAATTTGGGTGTATTTGGTACCCTTGCGTTTTCAGAGATATTCTAGGGATTTTGAATACACATATCCACCATGCATGCACCACCAATTTTATAGTAATCAATGAGATGACAATATTGTGAAGTTGTACCTATTTATAAGCCTTGTTGTAATAATATGGTGTAATGTAAAAGGGCCACCTATGTATTTGCTTGATCATTATAAAACCTAGTTTAAGAGAAATTAAACATTATTATGGTATAGAGCCATCAATATCTGTTTT…	25.9	chr03	14	TTC	OPTRI0491	accepted
>NC_039360.1|26034391:26035220|26034791:26034820	CATTTTCAAACTTCAATTAACATTCTTTATGTTTCACAGGTAAACAATATGATCAATCAATTCATCAGCACATAAAAACAGAGATCACCACCAGCTTTCCAGAGACAGAAAGAAAGATCATTTTGTTTTTGACAAAATGCCTCAAGTTCAGATGAAAGAACCCAAAGAAAAACATGTGGTTTCTAGAAAACCATTACAAAATTCGTTGAATAATCATCAACAGCAGCAGCAACAAAGGCAACCTTCTTCTTCATCATCAGATTCATCATCATCATCATCAAAAAATTGTTTACAGGAAAATAAAAAGAAAAGTACTACTAGTGTTGGTAGAAGAAGAAGGAAGAAATGTAGAGGCAAAATGATGAATAGTACTACTAGTGATCATCATGATGTTCTTCT…	26	chr03	10	TCA	OPTRI0492	rejected
>NC_039360.1|27693475:27694313|27693875:27693913	ATGTGCTAAATTTAGTAACCGAACTACACATTCAGAACGGTTCGGTTACCTCGCAAGCCAAATTTGGTAATCGAACTAGGAAGACCTAACCGAATTTTTTCCAGAATTTTGAGTTTGGCCAAATATTTGCACAATTCAAGCTACATTAACTAAATATGAGACATACCTGAGTACCCATAGCTTCATTTTCAGGTTGTGGCTGATAAAATCCATCATTTGGAACGTTTGCTTGAGTTTGGTGCAAAAAAATTTCATCATCTAACAAATATCTCATATTTGGATCATTAGAAGTATTTACAAATACACTATGAGGTGAAGGGGGTTTTGATTCTGAGGATGAGGTATCATCACATGAATCACCCAAATCATACGATTCACCCATCTTCTTCTTCATATTTC…	27.7	chr03	13	CTT	OPTRI0493	rejected
>NC_039360.1|29017427:29018256|29017827:29017856	TTCGGGAGCCTCCATCGCTCTCTTTCTCCTCTATAACCCATCACCATGGATAACCTCAATCACACCTTTTTCTGCTCCCTTTTTTTCCGTCGATCAAATCTCTTTCTCTTCTCCTTTATCTCCTCTTTCTCTTCTAATAATTTTTATAATCTTTTCTAGTACAAAGAAAGAAAGTAAGAAATTAGGGTTTCAGTAGATTGATGGATTTCAGAGAAATTAGGGTTTCGGTGAAAAGGGTATTGGTCCTAATATTGGGGTTCCTCTTCACTTGAAAGTAATAATTTAACAAATTTGATCTATAGGTTTGATTTTTCTTCTGTTTTTGAATCTTAATCTTCTTTTTCTCTTTTGGTTCTTTTTTATTTAACAAATTCGATCTATAGGTTCTCTTTTTTTTCT…	29	chr03	10	TTC	OPTRI0494	rejected
>NC_039360.1|29423310:29424145|29423710:29423745	AATCACGCAATAAAACCTTAAAAAGTTCACATACAACAGAGATCTAGTGAGTATTCACTCAAGAACTTCTATTCAGCAAAAACCCTTCATAAACCCTACTAAGAGCAAAAAAAATAAAACAAGTAAAGATTGATAAAATTTCACATACCTTTCCAATGAAATGTTCTTTGTTCTCAAAAATGGAGTTGTAATAAGCATCCATTCTAACTCTATCACAAAGCATCTCTTTCTGGTGATAAAGAAACCCATAAGTACAGAAGTAATTAGCAAAATCAACACCTTTGTCAACACCACCTCCACCACCACCGCCATTTGTTCGGCCGCCGCCATTAGTACCCATGTCTATTCAAGTGGCTGGCGGAGGAGCAGGCGGGCGGAAGTTAGTATTATGAGCTAAAA…	29.4	chr03	12	AAG	OPTRI0495	rejected
>NC_039360.1|29957740:29958581|29958140:29958181	TGCTTCCAGAAGTTATTTTGAAATTGTGTACCCAAATTATTTTTGGCTTTTATTTTTGTTTTCAGAAGTCAAAAAACAACTTCTGGATATGTATCCAAACAACACTTTTTCCGAAATAAAATAGTTTTACTCATGACTTGTGATTTTCGTATTCAAACACACATTTCTGAATCAAAATAGTTTTACCCGTGATTTGTGCTTCTCGTATCCAAACGTGCAATAATCTAACGTTGGTGGCATCTTATCGTAGTACTAAGAAGAAAAAGGTCTAAGATCCAGCGGTCCAGATAAATTTCATAATTTAACATCGGTAACAACGTATCATAGTACTAAGAAGAAAAAGGTCTAAGATCCAGCGGACCAACGCCAAACCTTTCTTCCTTTTTCTGGCAGAGACAG…	30	chr03	14	AGA	OPTRI0496	accepted
>NC_039360.1|31555044:31555876|31555444:31555476	ATGAAGAAAAAGACAAGGAATCAGAACCAACCAACGCTGTCGATGTAGTCAATTATCACACGTGTCAATAAATCTGGACAAAAGAATCCAAAACATAGTCTTCTCCCTTTTCAAAATTGTTGAGTCGGTCAGTGTCTGAGGCTGAGCTGTGCATGTTGTTTTGGGTGCCTCCATCCATTCAAACTTAGTAATTTAAAGCAAAGAATCTAGGGAAGGTCAAAGCCTACTACCAAAACCACAAAGTGAAGGAAAAAAAAAGAAGAAGAAATTGTTCAGAAATCACACAGAATAGAGTGGAATTGGAAGAAGATGAAGAAGAAAATGAGCAGGTTTAATTACTAACATTACCACCACATTATCTTAATAAATACTAAGAAATCAAATTTTCTCTGCTTTTCC…	31.6	chr03	11	CTT	OPTRI0497	rejected
>NC_039360.1|32362297:32363126|32362697:32362726	GGACTAAGCATGCTCCATCAAATGAAATCACAAGTAATTAATTTAAAATCTTAATTCAATTAAAATTAGTGCAAAAAGTAAATAAAAGAATTAATGAAATTACCACATGGATGAAATTCGACCTCCTCCGCCGTCCCAGTGCTGGGGTTTAACTCATCATGATGAAAACACGCTCAAAATATATTTTTATAGCTCAAATGGTGTTTACAATGGGGAGAAAAGGAGAAAATGGTGTAAAACTGTAATCTGCGACGCACAAAAAGCGTCACAGAATGAACGATAAAAGACAAGTGCTGCTGCTGTTTAGACTGAACTGCGACCCACGGATGTGCGTCTTAGACATTGTTGATAAACGACTGTTCTTGCGAGTCCGTTCTTCGTGTTCTTGGTGTTCTTCAT…	32.4	chr03	10	CAG	OPTRI0498	rejected
>NC_039360.1|33122329:33123158|33122729:33122758	TCTAGAAAATCCGTCTGCATGAAAAGAGGTATCGACCCTCTTCGGTTTTTTATTGCTCGTCTAGATCCGTGCTTTCGTCTGTAGTGTCTCTCCAGTGGATTCCAAAATGTGAAAAATACTATAACCCCCTACTATATGGGTTCAATATATAGAATCCCTACAAAATGGATCCTTCATTGTCAACTCCATACTTTAAGAAAATGATATTGCTATGCCCAAAAAATCAAATTTTCTTCAGATCTGGCCCATAATTAATTATTACGAATTTTAATAATGATAACAATACCCTTTTGAATATATACAGGAGGAATATCATCGTTTTTATTTTCATTTTCATTTTCACTTTCTCTCTCTAGTTTATGCTCTGAATAGTTTTAGGGTTTTCAGAACGTGTTTTAC…	33.1	chr03	10	GAA	OPTRI0499	rejected
>NC_039360.1|33679740:33680581|33680140:33680181	ATTTGAGTGATTGACCCCAAATTTTAAAAAGGACAGACTCATATTTCTTTTCCGAAAAGAAAATCTGAATCAGAGTCTGTTAAGTTGGAGTGATAGGCCTAGACATTTGAGTTTCAGAATTTTTCCAGAACTTTTTCAGATTGCATGTCAGTCAGTCCGGAGGCCATAAAAGTCATATCATTTATCGAAACACTGTGCCCTTTTTACAACTTATATAAAATACTTAGGCGAACAACTTTCATTTATGATGTTTTTCCTAGTTCCCTACCCATTGGTACAGTTTTTGAGTTTTTCAGGGCTGTTATGTCAGAAATCAGAATTTTCGGTTTTGAACATTGAGGACAATGTTGAGTTTAAGTATGGGGGAGTAGTTAAGCATGTTTGGCCTGCATAAAAAAC…	33.7	chr03	14	ATA	OPTRI0500	rejected
>NC_039360.1|34319272:34320113|34319672:34319713	TAAATAAATAAGATAATTATGTACAAATTAAAAAAAACTATAATAATAATAACGGGCCCTAGCTCAGCTGGTCAACCCCGTTCTCCAAAGGTGATGCGTTCCAGGAGGTCCCAGGTTCGAGTCTTCGATGGCGTAACATTGCAGGAATTAACATGGAAGGTGTTGTTAGCTTGCCCCCCTTGTGCCACAATCTCGCCCCCCAGTCCGCCGTTTCGGCTCCCCTTGGCAAGGTTACCCATGAGGCCCGCTGGTAGGCTAGCACAACAACCTGTTCAATTAATGTAGTAGTATGTCGTTGGAGCCTAGCTTGTTAGGCTTCCAAACTAGTTTCATGTAATCATCGTTCTCCCATTAATGGAATTTTTTTTAAAAAAATAATAATAATAATAATAATATCTA…	34.3	chr03	14	AAT	OPTRI0501	rejected
>NC_039360.1|35302254:35303086|35302654:35302686	TCCTTGAATAAAAAACGCACTTAAACACTCCATCTTCCGGTACTGCACCCTCTAGATTATTAAATGATAAATCCAGTTCACTGAGTACTGCTAGATTTTCAAAATCTTTCGGTATTAAACCAGACAGGTTATTGCTGGAAAGTCTTAAAACTTCAATGGATTATATGCAGAAGTAGGCCTCGTCTGGACCCTCACTTTCATTTCTAGGCAACTTTTTTTATTTCTTGCAAAACTAGGCAAGTTAAACGGATTCCATCCACTTTAACCATCTCGGTCAATTTATCGCGTTGACTTGTCAATATCTCGCCAAAATATTATATAGGGAGATCTCATACATGTGGTAAGATTACTGAAATGTCCTTCACACGTGTGTGTCAGTCACGTGTTCGATCTCATTCA…	35.3	chr03	11	TTC	OPTRI0502	rejected
>NC_039360.1|35925778:35926610|35926178:35926210	TTACATATGTCGACCCTGCCGACTATTGATTTTTTTTTTTAAAAAAATTCTTGTTTAGGTCGCTTAAGGGAAAGAAGAAAAATGTTACTCCTCCTCCAATACCTCCTCGCGTAGGCGATAAACTCTTGACTTTAACACATCGAGGGGCATTCGTTGAGCCGACACTGGTCAAGATCCGTGAACGGAATGCTTCTCAACCACCACCGGAACCCAGTGATTCGGATGAAACTCCAGATGAAGACCAATCCATTCCATCTGATAGAAGAGGTGATGATGATGACATTGATGAAATCACTCCGGCTGCTAGAGGAGGTAACAATGATGATGATGATGATGATGATGGTGAACAGGACCTGTTGGAGGAGGTAATGATGATGATGATGATGATGATGGTAATGG…	35.9	chr03	11	AGA	OPTRI0503	rejected
>NC_039360.1|35927891:35928723|35928291:35928323	ACGTGGTACTTAGGTTGGGCTCATCCTACTGTGATTAGGGAAATGATTGCTGAAGAATTGGCTCGTAAGAGGAAGATGGCATCGAAAGACCCAGAAACAAGTCTTAAGTTCTTTGTAAGTATTTTAAGATTACATTACCAAATCATTCTATTAATTGTTTGTTGTTTAATTGAAAATAGAAGGAGCATTTGAAGATCCTTGTGAGGGTGATGTGTTGCGCGAGAGAAAGTGAAGAGCCTTTGTCGATTGAAGAGCAAAGCAAGCACATTGACTATGCTAGCAATGTTGACAATAAGGATGCCTATGAATTGTTCAAGTAAGCTGATGCTGAAGTAAAGAGGGAAGAAGCACAAGCCAAGATGAATGCTGACAAAAAGAGGGGTCGTTCCCGTGGTGGTT…	35.9	chr03	11	GTG	OPTRI0504	rejected
>NC_039360.1|36429014:36429852|36429414:36429452	GAACAAATAAGTGGTTGTATCTCATGTTTGAAACAACATATTATTGTTTTTGTTGTGATATATAGTTTTACATAAATTAAAATTGCTTGTGTGGATACCGATTGAAAAGACAAGATAAAGATGCTTGTTTTGGTGGCTTAAGTTATCTGAAACTGTAATTTGTTAAATGACAATGGTTAACACCTCTGGTAGTTGATTGTTTCATGTGGTATTAGTTTTTCAGATAGTTGAGAATTCAAGTGTCTCTTAATCCAATGTATATGACTAGGGGATCGGGCCTGGCTCCGTTGGGGACTGATCCCGAGTATTCCCCTATCCCGGACGAGTAACTCGGCGAGTCACATCCCTGTGCATATTTTTTCCGGATATGGAAACCGTTTGTAATAAGGATTAGACGTG…	36.4	chr03	13	GAA	OPTRI0505	rejected
>NC_039360.1|38132621:38133450|38133021:38133050	TGAGTTTGCTATAATTTTTAGTGAGTTTTCTATTTTAAATATTAGAATTTAAGTCTAATTAATATCCTTCACAAGTCTGAGAATCGAACCACTTTTACCACTATCTACAAATCACATCAATTTTTGGCGCCGCCGACGCGGACTTGTTTTTAGGGTTTTAGATTTTTATTTTTTTTGGACTTTTTTATGTTTTTGGGTATTTATCTTGTGTCTACAGGTTCTGGATCATAAAGAAAATTGAGCCAAGGAGTTTGGTGATTTCATAAAGACTTGGAGCTAAAGATTAAAGCAAAAAGAACAGAAAAGAAGACAATTTTATTTTAGACAATTTTAGTTTAGGGTTTGTTTATTTTCTTTAAAAAAAAACTGTATTAGGGTTTATTATTTTTGTAATTTTCT…	38.1	chr03	10	TTA	OPTRI0506	rejected
>NC_039360.1|38321527:38322362|38321927:38321962	TTATAAATTTTTTCAATGATAGGCTTCTTAGTACTATACTACACATAGTAATCACGAGCCTTAGTGTTCACGAACCTAATTCGTAAACTTGGATCATAAAAGGTGTCATCATGATTTTGAGTACCCGAACTCTCCCCACGATTAACTCTCTTCCTAAAAAACATTCTTGGTAAAGTATGTGAACGAGGAGTTTGAGAAACTTACTTGGTTCATGAACTCATATTAATGGTAAGGCACCGGAACTGCAAAAAGGAGAAAAATGGACACCAACCCCTGAAGTAGTTTCTCGTTGCGATCCTAAAGAACCCAGGAACACTCAAAAAGATTGAGCAATGTAGTTGATGGGAATCGAGAGAAACAGAACTGTTGTTTTTCTTTTTCTTACACGAACTGAAGAAT…	38.3	chr03	12	AGA	OPTRI0507	rejected
>NC_039360.1|38346497:38347332|38346897:38346932	AATCAAATATCGTTTTGTACATGAATGGATGGGAGCCAAGAAACAATTTGAGCACCGCCTCCTTTCTGGATAGCCAAACCTACCCCATGAAAAAGGGAATCACCTATTTTATTATTAGTATCATAGTTAACTAGGCAGTTCTTAAATATCTTCAACAAGACGACCATATCTTCACCAAGTTATCCCAGAGTCGTGAACACCAAAGCCATAGCCATGGGATGTACATATGTCTAAATATTTGTTGCGCTTTCGAGTCACGGCTGATGAGATAGCATGCCCTGGTGTAAAATTGCCTCCTCCTGAGAAGGGTGAAACTCCAGTGACATCAAAACATACATCTGCGCCATTTTCCCAATTATGCACAAGTATATCTGCAGATCTTGAGGCTGAGTCATTCGA…	38.3	chr03	12	TAT	OPTRI0508	rejected
>NC_039360.1|38353549:38354378|38353949:38353978	AGAAGCTTGTTTGCTGAGTGTAAAATACCCTCTCCTTATGGTGTTCCAACACCAAACTGATGATTTCCAAGATAAGAGGTCATATCCTTACACACAGATGTAGCTGCCAACTTGGAACATAGTCTTCTCCAAATTGTGCCCACTGCAATGGGTATCAAACCACTACCAGGATTGAGCAAAGGTGTTAATGGTGCACTAGCTACATACTCACCAAGGATTGCAGGACATCTCCCATCTAGCCATAAGTTAACAACACTTGCAATAGATTGTAGGAGATCACCAACAACAGCTGCTGCAGCACCACTAAGAGCATCCAACAAATGTTGAGCTCTAAGACCATCTCTCCCACACACTGTTCCTTTGGGGAAGCTCTTCAAAGCCTGTAAAACACTTTTTTCT…	38.4	chr03	10	TTA	OPTRI0509	rejected
>NC_039360.1|38353831:38354672|38354231:38354272	ACAACAGCTGCTGCAGCACCACTAAGAGCATCCAACAAATGTTGAGCTCTAAGACCATCTCTCCCACACACTGTTCCTTTGGGGAAGCTCTTCAAAGCCTGTAAAACACTTTTTTCTTTATTATTATTATTATTATTATTATTATTATTGAAAATAAACAATGTTCATACATATTTTGTTAGTAGTCGAGCTACCAACTGGGCGCCAACACCCTTTTGGATTGCAATGCCAATTCTATGAAAAAGAAAGTTGCTAGAGTCGCTAGCATCATTGTTAGCCAAGAAGTTCTTCAATCTCTTTAAGAATATGGTAGTGTCTTCCCCAAGTTCATCTAGTGTGGTGAAAGTTAAAATACCCAACTCATATCCATATTATTATTATTATTTATTTTTTTAATAA…	38.4	chr03	14	AAT	OPTRI0510	rejected
>NC_039360.1|38574850:38575679|38575250:38575279	ATCACTTTCTTACTCTTTCATTCTATTGATTTCTATATTTATATAAGTTTTGGATTTCTTTTATATTTGTTTTTCTACCTCACTTGGTAATGATTCTTTTCTCGTTAATTGTAGCTGAAGTAATATAGGAGAAGCATTAATCTGATCAAGATTGTTAGAAGTTTACAACTAGAAGACGGAAAAGAAAAAGAAGAAGAACGGTTTCAAGAAAGGTATTGACTGACTGGTCCGATAGTGGTCAGATTGTTTTCTTTTAAGAAAAGGAAAACACAATTTCTGCTTCCTGATTCGGGTTTTTTCTTCTTCATCAATTCCTTTTTTGTTTTTCTTAATTATGTTGTGTTTGTGGTAAGTTTCTTTGCACATCTTAATAACAACAGAGACGTTAAAGAAATAGAT…	38.6	chr03	10	TAA	OPTRI0511	rejected
>NC_039360.1|40263238:40264067|40263638:40263667	GCTCTGCGGATATCATGGTTTATAATTGGGAAGATGGTAGAGATGTTTGTCTTGATGTCACAGGAGTCTCTCCATTCACTAATGTTAGAACTCGCAACTTCATACCAGGTCATGCCATCTCTGCAGCTATCACCCGCAAGAACAATAAATACTTGGATATTTGCACTTCACTCGGTTATGGTTTTGGTGTGTTGACCTTTTCCACTTTTGGTGAGCTTGGCATGGATTTTCTAATTTTTCTGCAGAGATTAAGAAATTGCATGGCAAGACATGATGCCAATTTTAAGATGGGCAATTCTCTTTTCATAGGTTAGGGATCGTTATTCAAAAAGATGTTAGCGCCCAGCTTGTTGCTAGGTTTCCCACCATCCCTTATAATGTTGATTTTGATGTTGATTT…	40.3	chr03	10	ATA	OPTRI0512	rejected
>NC_039360.1|41772718:41773547|41773118:41773147	TTTCTTTGATACGAGGAAACACCATGAGACTAGGGAGTTTCCTTAAGACGAAGGAGATTTGTTCAAATAAAGGGATTTTCATGAGATAAGGAAAAATAATAAAATATGATAAAATATAAAATTGGGCGTGGGATTGGCCACGACGTGACTGGACGGCCGGTGAGCCCAGTCCCCTAGCGCCTTTGCCAATATATTTATTATTATTATTATTATTATAAATTTTATTATATTATTGGATGGATATTATTACATGAAACTACTTGGAAGCCTAACAAGCTAAGCTCCAACGACATACTATTACATTAATTGAACAGGTTGTTGTGCTAATCTACCAGCGAACCTCATGGGTAACCTAGCCAAGGGAGCCGAAACGGCGGGAGGGGGGGCTAATATATTTCG…	41.8	chr03	10	TTA	OPTRI0513	rejected
>NC_039360.1|41942854:41943686|41943254:41943286	ACTCCATATGAAAGTTTGCGAAAGAGAAAACCAAACATAGATCATTTAAGAGTGTTTGGTTACAAAGCATACGCAAAAGTTGATTCTGCAACTCTTGAGAAACTGGATGATCGATCTCAGACTCTTGTACATCTAGGAATTGAGCCTGGATCCAAAGCTTACAGATTATTCAATCCAACAACTAAAAGAGTAATAGTGAGTCGAGATGTGGTATTCGATGAAAAAGCAAACTGGAACCGGAAAGAAACTAATGATGGATCAAGTAGGGATCCAAAAATGTTTCACATGAGATGGGGTCAAGTAATTGATGAAGGCGAAGGACCCATAATCATCAATACCAATGGAAACAATGATGTTAATCAAGAAGAAGAAGAGAATAATGAAAACACTGAGAATAAC…	41.9	chr03	11	GAA	OPTRI0514	rejected
>NC_039360.1|43154572:43155410|43154972:43155010	GTATTCAACGACGATACACTAACAGTCACCGCACGAACGAGTATTTCAAAATACAACGAAACGATGAACCTATGCAAAATAGGGAAGAAAATAATAAATAATTAAAAATATTGACCAAGGTGCTGGGAACACGGACACACGACCTACCGACCGTGACGTGGTCAGTTCCACGCTAGTTTTATATTATTAATATATTTTTATTATTTTCCATGATTTGATGAAAATTCTCTCATCTGATCAAATCTCATTCGTCTCGAGGAAGCTTCTCGGTTTCATGGTACTTCCATAAATCCATAACAAATAACATAAAATTAAGGAAAGGAGTGTGGGGCGTGACCATTGGCCAACCGGCCATGCCTTGGTCCCAGCCGTCCCCACACCCCACTGTTCCTTATTATT…	43.2	chr03	13	TTA	OPTRI0515	rejected
>NC_039360.1|43165460:43166298|43165860:43165898	TCAACGATGATACACTAACAGTCGCCGCACGAACGAGTATTTCAAAATACAACGAAACGATGAACCTATGCAAAATAGGGAAGAAAATAATAAATAATTAAAAATATTGACCAAGGTGCTGGGAACATGGACACACGACCTACCGACTGTGACGTGGTCAGTTCCACGCCAGTTTTATATTATTAATACATTTTTATTATTTTCCATGATTTGATGAAAATTCTCTCATCTGATCAAATCTCATTCGTCTCGAGGAAGCTCCTCGGTTTCATGGTACTTCCATAAATCCATAACAAATAATATAAAATTAAGGGAAAGGAGTGTGGGGCGTGACCATTGGCCAACCAGCCATGCCTTGGTCCCAGCCGGCCCCACACCCCACGGTTCCTTATTATTATT…	43.2	chr03	13	TTA	OPTRI0516	rejected
>NC_039360.1|47841293:47842128|47841693:47841728	AAAATGAAAAATCATAAAAATGGAGCTCATTTACCTTGAAATGTTGACTCTTGTGCAAATATGTAATTTTAGGAGTCTTAGTCTAGATATTTAGGCACCCTGATTCTAGCACAATTCACATAGTGATAAGAAATTTGCACGCGCACGATCTACCAATACATGTATGGCCTCGATCTTCAAGGTGTTTGATAGGAAGTTACGATTGCCAATCACTTTAGAATACTGAATGAAACTTGACTAGCTTGTTCTTTGGTTGGTTGGGATAGAAGGTGGAGGTTACATTAAGAAAGACAACCATCGAATTTAACTGGGTGCATCAAAAAGGGCTACCTCTTGCAAAGTGTCATGTAATCTTTTGTTTCCTTTTGTATTTGTATCAAAAGTGTCTCCTTAAAAAAA…	47.8	chr03	12	AAT	OPTRI0517	rejected
>NC_039360.1|48989975:48990813|48990375:48990413	ACACAGCTTTAAAACAAGAATCAAAGAGCAACTAGCGAACCGCAATGAGGACCGCTGCCTATTGTCGGTTAGCAGACTCGTCAACCTCTTCTATAATTAAATCATCATGATTTTTCGTGAGATCGCTAATCATTTTGTCACGATTGGTCTTCTGAGGTGGAAATTCCAAACCCCATGAAGATCCAACTTCTAAGAGTTTATTTGCCGAGACTTCTTTAGGAGCTTTAGAATTAGGAACTTTTTTCTTTTTTAAACGAGGAGTGCCATCAGGGAACATACCTGCACCTTTTGGTTTCAAATTCAATTTCATTCTGATTCCTATAATTAGCTTCGACGAAGACTGCTTTGCGATGCTTACCTTTGAATCTTCCAACACTAAGTCGGAAGAGGCTACCTCCC…	49	chr03	13	CTT	OPTRI0518	rejected
>NC_039360.1|49169422:49170251|49169822:49169851	AGTTTCCATGAATTGAAGAAGTTTTCATGAGTTCAAGGAAGTAAAAAATATTAAAATAATAAAAACAAGGGCGTGTGGGACCGTGGAAGGCATGGATGGCCGGCTAGGGCCCGGTCCCACGAGTTTCCTAATTTTTTAATATTTTTAGGTATTTTAATGATTTGAGGGAATTTTTCCTAATTTGAGAGAAATACCATGAAATCAAGGAATTTGATGAATTCAAGGAAAACTAATAATAATAAAATAATAAAACAAAGGGGCGTCTGGGACCAGCTAGGGCATGGCCGGCCGGCCAAGGCCCGATCCCACAAGTTTTCATAATTTATTTTATTTTATTATTATTTGATGATTTGTGCAAAAATACCATGAAATCAAGGAGTTTTTTCATGAAATTAGAGA…	49.2	chr03	10	AAT	OPTRI0519	rejected
>NC_039360.1|49230864:49231699|49231264:49231299	GAGTTTCCATGAACTGAATGAGTTTTCATGAGTTCAGGGAAGCAAAAAATATTAAAATAATAAAAACAAGGGCGTGTGGGACCGTGGAGGCATGGCCGGCCGACTTGGGTCCGGTCCCACGAGTTTTCATAATTTTTTAATATTTTTTAGGTATTTTTGATGATTTGAGGGAATTTTTCCTAATTTGAGAGAAATACTATGAAATCAAGGAATTTGATGAATTCATGAAAAACTAATAATAAAATAATAAAACAAAGGGGCGTGTGGGACCGTCTAGGGCATGGCCGGCCGGCCAAGGCCCGGTCCCATAAGTTTTCATATTTTATATTATTTTATTATTATTTTATGATTTGTGCAAAAATATCATGAAATCAATGAGTTTTTTCATGAAATTAGAGA…	49.2	chr03	12	AAT	OPTRI0520	rejected
>NC_039360.1|52367408:52368243|52367808:52367843	TGTAAACCTTCAACTCAATCAAACCCATCTTCTAATCTTCCATATAAACTTCCAATTTCATCTTCAAACTCTTATTCTGAATCTCTTGTAAACCCTAATTCATCGATTCTTCATCAAAACAGCTACACCACATCAATTAACCAGAAACCCCTCTTAATTACTCGATTTCATCCTCAATTTCTCATAAATCTTCAATCAATTATCAAATCTCGGAAACCCTAACTTCCAATTCACTTCTTCATCGAGTCTGAATCAACAACAGACACCAACACCATCACTGACAGTACTCCATAATTTTCTACATCTCTTACCGATGATAAAGCTCCCATTCAATCTCTCAAACTCGCAGAAGAATAAAAACAGCAGAAGAATAAAAACAGCAGAAGAAGAAAGAAGAAC…	52.4	chr03	12	GAA	OPTRI0521	rejected
>NC_039360.1|57213372:57214204|57213772:57213804	GGGAAAACGGCAGAGATACATGCTTCGATGTCACAGGCGTTTCTCCCTTCACTGGGGAAATTCGTTCTTTCACCCCGGGCCAAGCTCTCTATAAGGCGATTCTCCGTAAACGCAACAAATATTTAGAGAAGTGTGAGTCTCACGGATATGGCTTTCATATTCTCGCTTTCACTACATTAGGTGAACTAAGTGAGGACACAGTGGCTTTTGTAAAGAGGTTAAAGAACTGTATATCTCACAATGACGCAAATTGTGGCACTGGCAGTTTTCTTTTTCATCGTTTAGGTATTGTTATTCAAAAGGGTGTTGGTTCTCAGATTGTAGCTAGGTTACCAACACTTTCCATGTAATATTACTCTTTTCCCTATTTTCAATAAAATCCCTCAGAGGTACGTTTCA…	57.2	chr03	11	AAT	OPTRI0522	rejected
>NC_039360.1|61203335:61204167|61203735:61203767	TAATTATCCAATCTTTGGACCAGACTTTATAAAACAACCACATGAACCATTGGTGCAAAAGAAAAGAAATGTCCTTTCTCTTTCTCTACGGTTAATTTAACCAATTTGGCTTTTCATTTCATACCCGATGATGGTCCCTCTTCTTTGTCATAGTCTTTATCCAATTTTTCTTATTCCTAATCTTAAGTGAATTGCTGCTGCTGCTCCTGCTTTTCTTGCCTTTGTTACTTCTACTATCTTGGCAACCACTTTCCATCATTGTTGACTTCTTAAGCCTTACAAGTTGGAACAGAACTTGCCCAACCCTCTTTCTCCACCTAAGCATTCCCGCTCCACCATCTGAGCCCGTGGTACCACCATGGTGCTCCACAATACTAGTAATTCTATTATCAGTGTCCA…	61.2	chr03	11	TCT	OPTRI0523	rejected
>NC_039360.1|64899883:64900715|64900283:64900315	CAGGTTGGAAAAGGCAAAGAAGAAAGCTATGAAAGCTCTTAGTCCTCCTTCAAGACCTCCTCGTGTTGGTGATAAACTCTTGACTTCAACACATCAAGGGGCATACGTTGTGACGGGAACGCTCAAGATCTGTGTACTGAATGATTCTCAACCACCATCGGAACCCAGTGATTCAGACGAGACTCCAGATGAAGACCAATCAATTACATCTGGTAGAAGAGGTGATGATGATGATGTTGATGAAAGCACTCCGGCTGCTGGAGGAGGTGACAATGATGTTGATGATGGTGATCAAGAAATGCCTAATGTTGGAGGAGGTGATGATGATGATGATGATGGTGGTAATGGAGATAAAGATAAGGATATCGAAGATGAAATTGTTGAAGAGGCATTGGAAGC…	64.9	chr03	11	AGA	OPTRI0524	rejected
>NC_039360.1|65030833:65031662|65031233:65031262	ATGCATACCTGCCTTCTCCAGAATTTGTCTAACTGCATCCATAATGAACCACAATAATGAAAGGTTATACACAGTGAAATGCTCTAATTTTTTCTGTGAGAGTGTAAGACATAATGAAAAGAACATTTTATGAAAAAAAATAAATTGTAATTCATCTTCATTTGGATGCCATGAAATGAATAATGCCAAAGTGTGAAGATATGTCAACCTAAGCATGTCAAGGGATCTTACCCCTTCAAATATTTGTGTGAATCAGAATAAACAGTCTTACTAATACTGTCCATTTTCTTTATTGTCCATCCATGATGCTTCTCAAACTGCTCTCTCTTGCACAAAATCTTTAACAGACTCCCTCAAAAGAGTTTCAGCTAGTTTTAAGACATTTTTGTTTCACCACAG…	65	chr03	10	CCA	OPTRI0525	rejected
>NC_039360.1|66318768:66319603|66319168:66319203	GTATGTAAATGTAGTACAGATTGGCATCTCACTCAGTGACTACCATTTCTGATCTTTGATGGCCACTTTTGAAATGTTTAACAATTTCTTTTCTTTTCGGGGTAACATTACCATGAGGGAATGAATCACTTATTCTTTACTTTATTCCAAAAAGACATTCTTACTGAATTAAATTGTATGATCCAACTGAGATCATAAATTGTCTGAGTATCTGACACACTTTCGTTTACCTAAAAAAATATGCCCGACACACTTTCTGCAAAAAGTACATTAAAAACCGAATAAAATCTCTACCATTTCTGTTTCATAATTAATTACACACAAACTTAATACTAAATTAATGCTCCTTATATATAATACCTGTAATAAACATGGTTACTGCAATTGCTTGTTTCAAAA…	66.3	chr03	12	CTT	OPTRI0526	rejected
>NC_039360.1|68551762:68552594|68552162:68552194	GTTATCGACCCTTCCGACCATAGTTCCGCCGGCTTGGTTATATTTGTCGACCCTGTCGACTATTGATTAATTTCTTAATTGTTCTTGTTAAGGTTGGCAAAGGGAAAGAAGTAAAGTATTATTCCTCCTTCAAGACCTCCTCGTATTGGTGACAAACTCTTGACTGCAACACATCGAGGGGCATTAGTTGAGCCGGGAACACTCAAGATCCGTGAACGGAATGATTCTTAACCACCACCAGAACCAAATGATTCAGATGAAACTCCAGATGAAGACCAATCAATTCCATCTGGTAGAAGAGGTAATGATGATGATGATGGTGATCAAGACATGCCACCTGTTGAAGGATTTAATGATGATGATGATGATGATGATGATGATAGAGAAGATGAAATTGTT…	68.6	chr03	11	GAA	OPTRI0527	rejected
>NC_039360.1|69300150:69300979|69300550:69300579	AAGGAAGAAGTTTTCATGAGATGAAGGATATAATAATAATAATAATAATAATAATAATAATAATAATAATAATAATAATAATAACGGGCCCCTAGCTCAGCTGGTCATCCCCGTTCCCCAAAGTTTAATGCGCTCCAGGAGGTCACAGGTTCGAGTCCCCAATGGCGTAATATTGCAGGAATTAACATGGAAGGTAGTGTTAGTTTGCCCCCCTTGTGACACAATCTCAGCCCCCCTCCCTCCGTTTCGGCTCCCTTGGCTAGGTTACCCATGAGGTTCGCTGGTAGATTAGCACAACAACCTGTTCAATTAATGTAATAGTATGTCGTTGGAGCTTAGCTTGTTAGGCTTCCAAGTAGTTTCATGTAATAATATCCATCCAATAATATAATAAAATTT…	69.3	chr03	10	ATA	OPTRI0528	rejected
>NC_039360.1|69307163:69307992|69307563:69307592	TATAATTGGATAGATGGCAAGGATGTTTGTTTCGATGTCACTGGGGTCTCTCCGTTTACCAGTGCTAAGTCACGCCACTTCGTACCAGGTCATGCCATTTCTGCAGCAATTACTCGCAAGAACACTAAATACTTAGATGTTTGCACTTCTCTCGGATATGGATTCGGTGTTTTGGCTTTCTCCACTTTTGGCGAGCTTAGTACGGATTTATTAACTTTCCTGAAGAGATTAAGGAATTTCATGGTAGGACATGATGCCAACTTTAAGATAGGCAATTCTCTTTTTCATAGGCTAGGAATTGTTATTCAGAAAGGTGTTGGTTCCCAACTTGTTGCTAGGCTACCCACCATCTCTTGTAATATTGATTTTGATTAATAAACGCCTTAGTGTCTCCCTTTT…	69.3	chr03	10	ATA	OPTRI0529	rejected
>NC_039360.1|71943230:71944059|71943630:71943659	GAAGTTCCACGGTTCCTTGAGTAGATCTTCGTCGTTGTATGATGAATCGCCATGAAGTCCTTGAGCTCAACTACACTTTCTATCCTAGTCCGAGACTTAGCTATAATAGATTAGAAATCAAGACTCATAGTTTTGATTACTAACATTGAAAAACATGCTTGATATAGCAACGCATGCGAGGTCGACCGAGCTATGCTCTAACAAATTCCATCTGGTAGAAGAGGTGATGATGATGATGTTGATGAAAGAACTCCGGAGGCTGGAGGAGGTAACAATGATGATGATGATGGTGATGAAGAAATGACTAATGTTGGAGTAGGTAATCATGATCATGATGATGGTAATAGAGATAAAGATAAGGATATGGAGGATGAAATTGTTGAAGAGGCAGAGGAAGAG…	71.9	chr03	10	GAA	OPTRI0530	rejected
>NC_039360.1|73238485:73239320|73238885:73238920	TGCTAGTTGCCCTGTTAGGCGGAAACATCTTATTCGCAGAAAAACTATCTTTGAGTGAGTGAAACTTCACCAAATTATCGTGCCGTGCGTTTTGGAGAAAGCTGAAACTCTTTTTCTTTTTGCAAGTGGTGAAACTCCTACAACACTTAAATGCACGATAAATTCCCCACAAGTTTATGTCCCACCAAAATTCCCTGAACACCTCATAACCGCAAGATATTCTGAGACAGACAATAATATTAATGTATCAACGGTAAACATCGCATCACATTGATTCATTTGAAACAACAACATATACTTTTGTTGACATACCATAAAAGAGAGAAAAATCAACACATACATTCGACATGGGAAGAGACTTGTTTTGTTTCTCTTGTCATCTTCACAACAAAAACCCAT…	73.2	chr03	12	CTC	OPTRI0531	rejected
>NC_039360.1|73297836:73298668|73298236:73298268	CTCGAGGAAGCTCCTCGGTTTCATGGTACTTCCATAAATCCATAACAAATAATATAAAATTAAGGAAAGGAGTGTGGGGCGTGACCATTGGCCAACCGGCCATGCCTTGGTCCCAGCCGGCCCCACACCCCACGATTCCTTATTATTTTATTATTATTATTATTATTATTATTATTGTTATTTATTTTTTTATTTTTTTTATTATTAGTAGCCACTCAGGGCGTTTTATTAGCAAGACGACGGAGTGTATATTACAAGTTGGTGTTTATTATTATTATTATGAAACGTACCTCTGAGGGCTTTTATTGAAAATAGGGAAAAGAGTAATATTACATGAAAGGTGTTGGTAACCTAGCTACAAGCTGAGAACCAACAAACTCCTTGTTATTATTATTATTG…	73.3	chr03	11	TTA	OPTRI0532	rejected
>NC_039360.1|74357601:74358430|74358001:74358030	ATGCAGTATATATAGCCGACTTCTAAAACTAGGCCATGACTAGGTGACTTCTAAAAATAGGCCATGACTAGGAAGATCAGGCTCAGTTGAGGAAAACTTGCTGACAAATTTAAACCCGTGAATGAAACAGAAATTTATTCTCCAGCATTGTATATTGTATATAGTAGGAATTACCTATAGATCCTATTATAGTGTTCCTACTTAGTGGCAGGTCCACCCACTAAAGCCCAGTAATCGGAGGTCCATAATAAAAAGAAAACAGAAAAATGGACCCAATTTTTTAAGTCCTGGTCCTGCACACATGTGGAACATATGGGGACGTATTTTTAAATACCGAAAACACCCTCAAGTATATAAAAGCAGTAACCAAATTCATTTCTTCTTCATTTTCTCGATCTA…	74.4	chr03	10	TTC	OPTRI0533	rejected
>NC_039360.1|78118646:78119484|78119046:78119084	TTATGTGAGACATAAACAAAATCGGTTAGGTCAAAAATAAAAAAATATAACTAAATACTTATTGTTCGTATGTGAAGGATAACATTGTAGTTTGGCTAGGTTTTTTGTTTTTCTTAGTTGAACCTTAATTCGTTCTTTATATGCGAAGTATACCACCAATGTTCTTCCAGGTTCGACAAGGAGTGTACTAAATTAATTACTCTAAAACAAAATTAGAAAAAGGATAAATTTGTCGAAAATTACCAAAAGAATAACTAGTTTAAATTTGAGGGACTATTTCTTTTACTTCTTTGATTGGGGTATAACCTGATTAATAGGAGGCTATAGATTTTGTTCTCAGTTATAATAATATGCCAAGGGGTATCTAATACATATAAATTTACCTAATTACCTTTCCCT…	78.1	chr03	13	TAA	OPTRI0534	rejected
>NC_039360.1|78350542:78351371|78350942:78350971	CAAAAAATGGTCAAACATAAGGTCAAATACCAAATAAAATCATCACAATGGTCAAAAATAAGGTTAAATACCAAATAAAATCAGCACACTTGTGTATATTTGGCATAATTATTTGATTTGATAATTAGTTAACAAATGGGTCATATCTACTGCAGCATGGTTTGGTTCAGGCATCATGCCATATCTCAATACCCTGGTCCCTGAGTCCTGACCAAAAACAAAATAGGTCAAGCAATATCAAATCAGCATTGTGCCACATAATGCCTAAATTTTAAAGAAAAATAAAAAAGGTCTAAAGAGTTTCGAACCTCCAACCTCAAACTTAAAATAACTAAAGTGAACCACTGTGCCTCACTAACGTTTTTGAAATTTGATTTCCCTTCAAGATATTTTCTATTT…	78.4	chr03	10	TTG	OPTRI0535	rejected
>NC_039360.1|78402819:78403654|78403219:78403254	CAGATCTTAGTAATCCGACGGTTATGAGGCTATGAATTCAGTTTTGAACTCGTGGTGCGAGTTCAAATTTTTTTTCCCGTCCGTACAACACATGGGATAGACACTAGTTCCACATAAAATTAAAAATCCAAATTTAAGCCTTTTATAACAGGGTGCACTGGGGTAGTGCGCATTCCTAATTGAGTGATTTTAGACTGACCAACAATATACAGGGTCAATTAATTAAATGCCCCTATTATAGAGGCCCAACACAAATACCCTTCCCTTTAATAATAATAATACTTTCCCTTTAAAAATCCGGATTGGTAGATTACTAAAATGTCCCTGCATATAATTAAGATTAGAACGTTATGCCGCAACACATTCACTCCCATAGCCGTTACATCCCACGATTTCTCT…	78.4	chr03	12	TTC	OPTRI0536	rejected
>NC_039360.1|81074257:81075086|81074657:81074686	TTAAAGAGTTTTGATGAATTTAGGGAGTTTCCCTGAAGTGAAGGAGTTTTATGAGTTCAAGGAAGCAAAAATATTAAAATAATAAAAACAAGGGCGTGTGGGGCCGTGGGAGGCATGGCCGGCCGGCTAGGGCCCGGTCCACAAGTTTTCATATTTTTTAATATTTTTTAGGTATTTTTTCACGATTTGAGGGAATTTTTCCTAATTTGAGAGAAATACCATGAAATCAAGGAATTCGATAAATTCAAGGAAGATAAAATAAAGGGCGTGTGGGACCGTCTAGGGCATGGCCGTCCTGCTAGGGCCCGATCCCACAAGTTTTTCATAATTTTATATTATTTATTTCCTAATTTTTGCAAAATACCATGAAATCAAGGAGTTTTTTCATGAAATCAGAGA…	81.1	chr03	10	AAT	OPTRI0537	rejected
>NC_039360.1|81791452:81792293|81791852:81791893	TCTGTACGAGAATGCAGAATCATATTTAAAGATTAATACCTACTATCAATAAACCGCTAACGATAATAATAATAATAATAAGTGATACTCGTTCTTTCACTCCGGGTCAAGCTCTCTCTAGGGCGATTCTCCGTAAACGCAATAAATATTTAGAGAAGTGTGAGTCTCATGGTTATGGCTTTCATATTCTTGCTTTCACTACATTAGGTGAACTAAGTGAGGACACAGTGGCTTTTGTAAAGAGGTTAACGAACTGTCTCTCTCACAATGACGTAAATTGTGGCACTGACAGTTTTCTTTTTCATCGTTTAGGTATTGTTATTCAAAAGGGTGTTGGTGCCCAGCTTGTAGCTAGGTTACCAACACTTTTCTTGTAATGTTACTCTTTTCCCTATTTTC…	81.8	chr03	14	AAT	OPTRI0538	rejected
>NC_039360.1|82529492:82530330|82529892:82529930	TATAGTCTTTGATGGTTCAAATTCATGTTTGGGATACAAAAATCCCTGAACTGTTAGGGGATAGGGTGATCTTGTTATTATTACTCCATCACCAATATGACCATTAAATGACTATGTAGAGTTGTATACTATATTTATGTAAACACAAATACAGACGTACTCCTAATTTCACGCGCATTCTTGCAATTTGCTCAGTTTGGGAAGTATGAGTTTAGGAGATACTTACATATATGTCATATCTTTGAAATTGTGTTACTCCGCATGAGAAGAAACTTTTATTGGAAACAAGTGGTCCTCTTATTTCCCGTCATCCCTGCAATGCTCAGGTTCAAAAATTGTTTCAATTAATTCGGCATGTCCGGTTGTTTCAACTTCCTCGGAATGTCTTTCTTCTTCTTC…	82.5	chr03	13	ATA	OPTRI0539	rejected
>NC_039360.1|82928524:82929353|82928924:82928953	AGGTGCATGTATTTTCTTTCCATGCAGATGACAATCTTCGCAACGCCTTGATATTTGTTTTGCATCGTCATGCATGTATGGCCAGTAATAACCTTGCATTTTTGCTCTATGTGCCAAAGATCTTCCCCCGCTATGATTGCCAGCATCCCCACTATGTAACATTTTTAGCACTTTTTCTCCTTCCTCTCGTGTCAAACATCTGAGTGAAGGTCCGTTAAAGGATTTTCGGTATAGCAGCCCATCTCTTAATTCATAATTCATTGCGCGGCTTTTTAACTTGTGTGTTTCTAATCTATTTCTTGGTGTTTCTCCTTTCGCCAAATATGCATGGTTCTGTTCTCCAGTCTGCGATATTGTTCGTTTGCTCTTCTTCTTCATTGTCTATTATCATCACATCCA…	82.9	chr03	10	CTT	OPTRI0540	rejected
>NC_039360.1|83309797:83310626|83310197:83310226	GAGTTTCCATGAATTGAAGGGGTTTCATGAGTTCATGGAAGAAAAATATTAAAATAATAAAAACACAGGCGTGTGGGACCATGGAGGCATGGCCGGCCGGCTATGGACCGGTCCCACGAGTTTTTCATAATTTTTTTTAATATTTTTAGATATTTTTGATGATTTGAGGGAATTTTTCCTAATTTAAGAGAAATACCATAAAATCAAGGAATTTGATGAATTCAAGGAAAAATAAGATAAATAATAATAAAATAATAAAGCAAAGGGCGTGTGGGACCGGATAAGGCACGGCCGGCCGGCTAGTGGCCCGGTCCCACAAGTTTTCATAATTTTATTATTATATGATGATTTGTGCAAAAAATACCATGAAATCAAGGAGTTTTTTCATGAAATTAGAGA…	83.3	chr03	10	AAT	OPTRI0541	rejected
>NC_039360.1|83585899:83586734|83586299:83586334	GGAGAGGGCAAGTGATTCGCACCTGGTTGGGTTAACGACAATCACAACACTCCCACCATCATCAAACTTTTTACGCACTGGAGTAATACAAGCTAAACCATTACAGTAACCTACTAATTCAGTTGTGCCTGGGGAAATTATTTTCATTAACAATCTATGTTTAAAATCATCATCTAAACTGAAAAAGCAAGCTCTTCTCTTCTTGAATGGTACATTAAGGAGATCGAATACTAGTTTTTCTTTGTTTTGAATTAAGTGAATCTCAGCAAATCTTTTATCATTATAAGTTGAATTGTACCATAACTTACAGACGCAACTCCACTGGGCTAGAGTCCAAGCTGGTAATCTGGTGATAATGTTTTCGATTATTATTTCCTGAGGAAGATATGGTGGAAGTTG…	83.6	chr03	12	ATC	OPTRI0542	accepted
>NC_039360.1|83989355:83990199|83989755:83989799	CAATTTTATTTGATAAGACAATATTCTGTTAGCTAATAACGCGGTTTTCATTCATTAGGAACAAAGGAAAAAGATCTAATCCCCACCTAGATGAAGATTTGAGAACTCCCACCCCTCGTGGTAGAATACATTTGGATTTGCGAAACCGTGGTACTAAAAAAGCTAAACATGGAGGGGGATCGTTACGGGAAGTGAACCAAGAGAATGTTCATAATGTAATCCAAGATGTCAATCAAGAGGTGATGGAGAATACAATTGATAATGTTATTGAACAAGAGAATGATGATGAAGAAGAGAAAGGAAATGAAGACCAAGGAAATGAAGAGTTTGAATAACAAAGAGAACACGTTGAAAATGTAGAGGAAGAAGAACAAGGACAGGGCAAAGAAGGAGAAGGAC…	84	chr03	15	AAG	OPTRI0543	rejected
>NC_039360.1|83995711:83996540|83996111:83996140	ACATACAGAAGAGTTCAGTTACATCACAATGCATATTAGGTAACCGAACCACTTTGACCTAGCCGAATTTTTTTACTGAAATATTCAGTTTGGCCAATTTTTTGCACAATTCAAGCTACATTAACTGAATTTGAGCCATACCTGAGTACACATATCTTCATCTTCTGGTTTTGGCTGATAGAATTAATCATTTGGGTCGTTAGCATGAGTTTGGGGGAAAACACATTCATCATCTAACAAATAACTCATACCCGGATCGTTAGAAGTATTGACAAATACTCTAGGAGATGAAGGAGGTTCTGATTCTGAGGAGGAGTTATCATCACAAGAATCACTCATATCATATTTAGAAAACTCAAAATAAGATTTTTTGGATTCAACCCTATTTTTCTTCATCTT…	84	chr03	10	TTC	OPTRI0544	rejected
>NC_039360.1|86917223:86918058|86917623:86917658	TGTAAAATTTTAATTTTCTCAAAAAAAAAGTATAAATTCATTTACTTATAATTTTGGACGAAAAACTTACTTGCCATCCAACTTCAACAGTATTGAGATGTTCGTGTTCACCAGCTGAAACCCAAATTTGAGATATACTCATTTCATTTGTTTCAGTAAATGGTTTCCAAAGATTTATTTTTGCTTGTCCTCCAAAAAAATTACCTTGCACTCCAATTATAGCGTACTACAAAAAAAACATATTTTAATCACTAGACTCCTAGTCATTCCAATGTAATACTCGTTTCGATTCATCAATACAAAGTTATTTTGGGAGCGCAAATTGTTGCAAGACTCCCTGCCAACCCTGTGTAATGACTCTTTCTGTTGTTCAATATAGGACCTCTGAGGTGCTTTTTC…	86.9	chr03	12	ATA	OPTRI0545	rejected
>NC_039360.1|87137417:87138246|87137817:87137846	GAAGAGAAAGAAGATGTATATCTCTCACGAGAAAAACACCTTGAGGCTGATCTAGCTGGTGCTCTTGATAAAATCAAGATGTTGAAAGAAGAAAATTTGTACTTAAGAAAATCCAATGATAGCACAAACAATTTATCCTCATTGTTAGAAGCATGAAGATATCATGGCGATACATGGGGATTAGAATATAAGGAATCAGATGCTTCCAACGATAACAATGAGATAAAATTTGTTAAAGCTATAAATTCTTCTCAACCAGAGGCTTCCACTGATGACAAAGATGCTCATATTTCTTGTAAAGAAGAAAATTCTGTCAATCCTAAGAATAGTGTTCAACCAGCAGTAATCAAAGAAGGCATTTCTGCTAATGTCAAGAAAGCAACAACGTTGAATAAAGAT…	87.1	chr03	10	AAG	OPTRI0546	rejected
>NC_039360.1|87385179:87386008|87385579:87385608	CAGAAGATGTGGACCCACTCAATTTTAATTAATTGATTCTCTATTTTAACCTTGTTATTATATTAAAAAGACAAAATCTTCCCTTACATATTTATTATGTACAATTATTTCACTAATCAAATTTTATCAATTTTGTTATAAAATAATAATTACAACAACAATAATAATTACATGGAAGGTAGAGTTAGCTTGCCCCCCTTGTGACACAATCCAGCCCCCAATCCGCTTCGGCTCCTTTGGATAGGTTACCCATGAGGCTCGCTGGTAGGCTAGCACAACAACCCGTTCAATGAATGTAGTAGTATGTCGTTGGAGCTTAGCTTGTTAGGCTTCCAACTAGTTTCATGTAATAATCGTTATCCAATAATAAATATTTAAAAATAAAATAAAATACAATAA…	87.4	chr03	10	AAT	OPTRI0547	rejected
>NC_039360.1|87897950:87898782|87898350:87898382	AATCAAGACTTATAGTTTTGATCACTAACATTGACAAACATGATTGAGATAGCAACGCATGCGAGGTTGACCGAGCTATGCTCTAACAATTATTACTATTGGATAAAGAGTATTACATTAACTAGTTTGAAGCCTAACAAGCTAAGCTCCAACAACATACTACTACATTAATTGAACAGGTTGTTGTACTAACCTACCAGCGAGCCTCATGGGTAACCTAGCCAAGGGAGCCGAAGCGGATGGGGGGGATGAGATTGTGTCACAAGGGGGGCAAACTAACACTACCTTCCATGTTAATATCTGCAATATTACGCTATTGGGGACTCGAACCTGGGACCTCCTGGAACGCATGAAATTTTTGATAACGGGGATGACCAGCTGAGCTAGGAAAACTCCATG…	87.9	chr03	11	TTA	OPTRI0548	rejected
>NC_039360.1|89205640:89206472|89206040:89206072	TATTCAACAACGATACACTAACAGTCACCGCACGAACGAGTATTTCAAAAATACAACGAAACGATGAACCTATGCAAAATAGAGAAGAAAATAATAATTAATTAAAAATATTGACCAGGGTGCTGGGAGCACGGACACACGACCAACCGATTGTGTCGTGGTCAATCCCACGCCAGTTTTATACTTTTAATGCATTTTTTATTATTTTCCATGATTTGATGAAAATTCTCTCATTTTATCGAATCTCCTCCGTCTTGAGGAAACTCCTCGGTTTCATGGTACTTCTATAAATCCATAAAAATAATATAAAATTAAGAAAAGGAGTGTGGGGCGTGACCATTGGCCAACCGGCCATGCCTTGGTCCCAACCTGCCCCACACCCCACGGTTCCTTATTATT…	89.2	chr03	11	TTA	OPTRI0549	rejected
>NC_039360.1|89650195:89651027|89650595:89650627	CCTTCAGTTGTAGCCATTGGAACAGAATATTCAACACCATTAAGCAATAATGGACCAGCAATACCAACAGGAATTTGAATAAAACCAACAGGCATTTCACAACATTGACCTAGAATAGACTCATAATCAAAACCATCTAATGGCAAACCATTTAAAGATCTTCCTGTCATTCTCTGTAATGCTTCACGTCTAATTGAAGCAGCTCTTTTACAATCACCAAGTTTTGTTTCCAATGAATACGATGGCGTTTCACCATCCACAACCGATTTGATAATCTCTTCATCTTTTTCATCACAAATTGTAATCAATGAAGAAGATGAATCGATCATCATCTTGCTAGGTTGTGGTGGCTGCGGCGAGCATGAAACAATACTATCGCAAAGTTTGTGATTCTGATTG…	89.7	chr03	11	TCT	OPTRI0550	rejected
>NC_039360.1|91184748:91185589|91185148:91185189	TTCGGTTTCCAAAATCTAGGGTTTACAAAATTTCTCCTAGCCGAAATCTACACTGTAACTACCATTTTCTATGGTTTTTGATGATTTCTAATCGATTTCGTCAACAAAAAACGAATTAAAAGGAAAGGGTATGAAGTAAATTACCCGCGGATTTTCATTTCACTCGAATCGGGCTTCTTGTTTGTTGTTTGATGCTTGATTTGGTCTATCAACTTTGCTTGAAGTTGTTTATCAATTTGGAATTGATTTGGGAGATTCGCTATATATAGTTGCAAGCCCCGGATTGAATCCTGGGATTTTTGGTGTCTGCTTAGAACGCATTGTTTATAAAAATTGATTAATCGACGATGAAATTTTTTCGAATCGACGATTAACGTCGATGTCTACAGAGAAGAGGAA…	91.2	chr03	14	AAG	OPTRI0551	rejected
>NC_039360.1|91640003:91640841|91640403:91640441	GAAGCTTACTTCCATAACAAGCGAATGATGGTTTTGGTCCAATAAAAAACCACCACGTATGAGAAACTGCACTGACAATGGGTCCCACAGTTTGACCAATTCCAATCCAGACCTAAGTCCATGGACTTCGTCGCAAGGATTGGTAAGGCGCGTAAGGCAGATGATGATATATGTATGCAAGATTTTCCTGTAACGCAAAAAGGGCCGGGCGGGGAAGAAACTAATCGAGGTTTTTTGGACTCATAGAGAGAGAAAGTAATACAAAAACTACTTGGGATTTGATTGTAATTTTATTTTAAAATTATTCCTCTTCTCTGTTGTTTGGTGCTGTGTTTGAGAAGAGAAGAATATGCCATTTCTATACAAACATTCTCAGATTCCACAATTCCTTATTCATTC…	91.6	chr03	13	CTT	OPTRI0552	rejected
>NC_039360.1|92097645:92098489|92098045:92098089	AGAAGCATTTCTGAAGTGAAGCAATGAATACTGTTGTGTACTTGATCAATCGATCTCCTTCAAGACCGCTAGATGGATAAGTAGCAGAAAAGGTATGGAGAGACAAATAGCCTACTTATGATCACTTGAGAGTGTTTGGTTGTAGGGAATTTGTTCATATCCCAAAAGATCAGAGATCAAAGCTTGATGACAAATCGAAGCAGTGTGTGTTCCTAGGCTATGGAACAAAGAAGTTTGGTTACAGATTTTGGGATCCAGTTGACAAGAAGGTTATCAGATGTAGGGATGCAGTATTTCTTGAAGACCAGACTATTGAAGACTTTGAGAAGATTGGGATGCCAAAGCTTCAAGATGATATGACCTTGGATCCAAATCTAGTTGTTCCTTCTCTAGAACAAC…	92.1	chr03	15	ATG	OPTRI0553	rejected
>NC_039360.1|92240996:92241825|92241396:92241425	TTTCATACCGTAGGATTTTTGAACCCAGAATATACGATTTGGAGTTCATAACTCCAAACCGTAGATGACATACGGTTGGGTTTACCAACCATAGACAGTGCGTACGGTTTGGTTTCCCCACCGTAGACAGTTCTGAAACTATTTTCCGAAAACCTAATTCGATCGATTCCGCCTATCCATGCATTAAAACTAATGAAATAAGATGGGATTTTTGATTTTTACCTTACAAAACTAGTCACAAAACACCAAGATGACCAAACTTGTGGTACAAAAAATCCAGCCATATTATTTTTAATAAATAAAAACCATTTGGTTAAAAAGTGGCACAAAAACCCCAAGTCAAATAATAATGAGTAAATTTAGTTTTTGTTACTTAAAAAAAGCATACCTTTTTTACCT…	92.2	chr03	10	TTC	OPTRI0554	rejected
>NC_039360.1|92402579:92403408|92402979:92403008	CAGACGCGAGTTGAGTCTACGGATGTAAAGGTGCTGGGAGTTCTTCTTATCTACGAAAAGGAGCTTCAGCTAGTGCGTTTTCGACTTCCATTTTTATCTTTAGATTCATATGCACTTGGAATTTGGTTCATTCGATTGCAGAAATAATGAAGAGCTTTGTGAGCTGGGGACAGGACTTATAGAGTAGACTATAGAGGGAGTTTATTGACCAAGCCGAATCAAAACACAAAGAGATGGGACCCATTGACATGTCACAGTTGAAAACTATGAAATGAAAAAGGCAAATTTCTTTTGCTCTCACTGACTCTAGACTGGTTGGAAGAGAATCCAAAAAATCTCTATGTTGTTGTTAGTATTTTTTAATCTTTTCTTTCAATCTTGAGATTTAAATCTTAGTTT…	92.4	chr03	10	TTC	OPTRI0555	rejected
>NC_039360.1|92981178:92982007|92981578:92981607	TGAAATATTTATCATTCAATTTTGCATAATAGTGGAATCTAGTGTTTTGGTTACCTCTCGCCTAAACTGTTAATATTTTTGTATAATTATTTATTAAGTCTAAAAAATTATCCTTCACAAGTCCGAGAGTTTGAACCTCATTACTACAACCACGAAAAATCTATAATCATTTTGGCGCCGCCGACGCGGAATTGTGTTTAGGTAGAATTTTGTTTTTTAGATTTATTTTTCTTTGTTCTTTTTTACGTTCTTTGGGTATTTGTCTATGTGATACAGGTTTTGAGGCTTGGATTGAAAAGAAAAAAAAAAAAAGTTGTCAAAGATTTTTGGCGATTTCATAAAGACTAGGAGCAAAGCTTAAAGCAAAAACAACGGAAAGAAGACGAAGGATTTTTATTT…	93	chr03	10	TTA	OPTRI0556	rejected
>NC_039360.1|95223507:95224336|95223907:95223936	CAACCACCACCTCCGTTTCCTTTCCCTAACCTTCACACATTCAAATTTCCAGATGGTGACGGGAGTGTATGATTTCAAAAAAGACAATGTAAGAGCAGGACTAGGAACTAGGACCACTTTTGACCATAGTTTTATTTAACAAACCTTGGGTTAGGTTTATGTAACTCCACACCCACACGTGTGTGAGGGTATTAGAAAGAAATAGAGTCAGATAACAAGTGCAGAGGTTTACAGCAGAAATTGTTGGGGGATTTCAGATTCGTATTATATATATATATAGCCAGAGAAAGAAAGAAGCAAAGTGTAAAACCAATTAGATGAGATTTGGAGACAAAGAAAAAGCAGAACCTCACAATCCGTCCTTTAGAATGTCTCATTTCTAAACAGAGAGAAATACAA…	95.2	chr03	10	AAC	OPTRI0557	rejected
>NC_039360.1|95338816:95339657|95339216:95339257	ACCATCATAATCATCGAGATCAATATTATCAACAGGAAATTTTCTTCTTTTAACAGAAACATTTACAGCATCAGAATCTTTCTGATCAAAATCTCTATTAACACCACCAGTATCAGAAATTACAGTTGTAGTAGTAGTTGTTGAATCTTTAATAATCTCAGAAGAAGAAGAAGGAAAATAAATACTGCCAGCAGCAGAAGCAGAAGAAAGAAACAAATTAGATGAATCGTTTCTGAGTCGAAAATCTGAGTGAATATTATGATTATGATGAGTATGATCAGGTAAATGATTCGTTAGACATGAACGATTTTGTTGATCTTCTTGAAATGATTTAGCAAATTGTGCTGAAAGAGGCATTTGTTTGATAGAAGAGGAAGAAGAAGAAGTACAAGTTATTGT…	95.3	chr03	14	AGA	OPTRI0558	rejected
>NC_039360.1|95701187:95702022|95701587:95701622	GAGTTAGTCCATACAGATTGCTAATCGAAATATTGGGTGGTGTTGTTAGACCCCCGCTTTTTCAGAGGTCATAACAAGCTATCATCTTCTTTCGCTGGATTCGATTTGGTGCAAGCATCATATTAAAAATGTGGTAAAATATCATATGGGAAGGAGGAGGAGCAGAGCCTTCAATCTTCTTTTTGTTAAAAGATAATTCAAAAATGAGCTTGTCTCATTTATATTCTTTTAGAAATTTTGTTTTGTTACAACTTTTGTCTTCTAGGCTTCCATTTCACCACCAAAGCAAAGAGTTTTACAATGGGAAAACACACATTTTATGTCCACTACACACTCATATCCAAAAGGCATTTTGTTCCTTCTTCGACTTTACACTAGAAACTCCTCCTTCTTCTTCCC…	95.7	chr03	12	CTT	OPTRI0559	accepted
>NC_039360.1|96721944:96722782|96722344:96722382	CATTTTGCTTCATCCCGCAAATCTCCTTGCGAATTTGAGTAGCCTTTGATGCTGGAAAATATCTCTCTAAATAGAGTTTCTTCAACCCATTCCATGTTGTGACACTTCCGGAGGGCAAGTAATACAACCAATCCTTAGCACTATCCGCCAAAGAGAATCGGAAAACTTTCAACATTGCACCATCCGCATCAGTATCCGCTGGAAGCATGGCCGTGACAATGGTGTGGAAGTCCATAAGATGCTTGTTTGGGTCTTCATTCACCATGCCACGGAACTTTGGTAATTCTCTAAGCAACCCCGGCTTGATCTCAAAAGTAGAGTTTGTTTGAATACACTATTGTTGTGTATCCAACTTGTGAGAAGCCAAGTCCTTGAGTGTACGATTTGCATCACCCATTG…	96.7	chr03	13	CTT	OPTRI0560	rejected
>NC_039360.1|100563459:100564294|100563859:100563894	AGGAGGTTTCCATGAATTGAAGGAGTTTTCATGAGTTCAAGGAAGCAAAAAATATTAAAATAATAAAACAAGGGCGTGTGGGACTGTGGAAGGCATGGCCGGCCGGCTAGGGCACGGTCCCACGAGTTTTTCTAATTTTTTAATATTTTTATATATTTTGATGATTTGAGGGAATTTTTCCTAATTTGAGAGAAATACCATGAAATCAAGGAATTTGATGAATTCAAGGAAAACTAATAATAAAATAATAAAACAAAGGGGCGTGTGGTACCGGCTAAGTCATGGCCGGCCGGCCAAGGCCCGGTCCCACAAGATTCATAATTTATTTTATTTTATTATTATTTGATGATTTGTGCAAAAATACCATGAAATCAAGGAGTTTTTTCATGAAATTAGAGA…	100.6	chr03	12	AAT	OPTRI0561	rejected
>NC_039360.1|100698564:100699396|100698964:100698996	ATAATAGTCGCCAACGTACAGAGATCAATATGTTTCAAGTTGGTATCGGAGCAAGTTGGTATCAAGTTGGTATCAAAGCAGGTTCGTTTCTTTTAGGGAAGATTCTTGTGGTTTATGGTCATCACTGGATCTCTCAACAAACAACTTGGTGAGTTACTCAAGAAGCAAGAAGACGTTAAAAGAACAAGGGGACCAAGGATGACAAAGTCAGACGATGATTCTAAGACTGATGAACCAAAAACTACCGATAAGAAGGTGGTTATGTTAGAAAAAGAGATGAAGACGATTCAAACTACCCTGTAAGAGTTGGTTGCTTGTATTCGTTCCAATACACCAAATCTAAAACTTACGAAAAATACGAAATCTCCATCTTGGGTTTCGGAAGAAGAGGATGACGAG…	100.7	chr03	11	GAA	OPTRI0562	rejected
>NC_039360.1|101530865:101531694|101531265:101531294	GAAACTAGAGCGTTACGAACCTGTATGCCGTTAGGAGAATTGCGTGAAGTGAGGACGCGAAGTTGTGACTCAGTCTCGTTTAACTTAGTCGGTTTAAAAATTCGAATCGAAGCGATTCTTGGGGTAATGTCTTTCAGAATCGAAAACTTGAACGAGTCTTTATCTACTGGAGAATTTAAGAAAAGATCTGCGTTAGGGTAAACTTTCAATATATTCTCTACTATTGATGGCCCAGTGAGTTCGAACCTTCTTGCTCCACCTGCTAAACAAACAGCAATTCTCGACCGTAATAACTCTTTCCTTTTCTCTTCTTTTCGCCACCGAGTCAAATCCGATTCATCATACCCCGATTTACTTGTTTCCGAAGAATTTATGGACGGAAGAGGAGGTAATGCATAA…	101.5	chr03	10	GAT	OPTRI0563	rejected
>NC_039360.1|103501313:103502145|103501713:103501745	AAGCTGATGCAGAGTTTCTCAAAGTGGAATACAACATCTCCCAATGTCCTGAGCCAATCTGCTCCTAGAACCATGTCACATCCACCAAGAGGTAATAGCCTCAAGTCTCCATTGAATTTTCTGCCCTGCGTTGACCATTGAAGATGTTTACACATTCCAAAGCTGACTGTCTTATCACCATTTGCCATTGTGACCAAGAGTTGAGATGCCTATTCCACTAAGCAGTCCAGTTGTTGAGCCAAGTCTTTATCAATAAAGCTGTGGGTACTTCATGTACCAATCAGAATGAAGATGAACCTCTTTTTGATATATCCTGGTATTCTGATGGTGTCACTACTAGTACATCCTGTAAGAGCATGGAGAGATATTTGCATGTCAGACTCAACTGTAGAATCACCA…	103.5	chr03	11	TTC	OPTRI0564	rejected
>NC_039360.1|105929561:105930390|105929961:105929990	ATCAAGGTTTTTTGCTCAAACTGAGGAAACTTCATAAGATGAAGGAATAAATAATACTATAATGAAGGAATCATGAAGTGTGGGCCCGGTTATGGCCAAGGCATGGCCGGCCGGCCAATAAGCCCGGTCCCGTGGCACTTTTTCCTAATTTTATATTATTTTCCTGATTTTAGGGAAATATCATGAAATCAAGGAGTTTGTTGAAATAAAGGAGTTTCCTTAAAGTGAAAGAGTTTTCATGAGATGAAGGAAATAAAATAATTATTATTTTGATAATAATTTAGAAGTTCATAAATCAAGGAGTTTGTTGGCGCCCAGCTTGTTGCTCGGTTGCCTTCTACCGACTTGTAATATACACATTGTCGTCTTGCTAATAAAATGCCCTGAGTGGCTCTTATT…	105.9	chr03	10	ATA	OPTRI0565	rejected
>NC_039360.1|106245280:106246112|106245680:106245712	GTGAAAGTGTGTTCGACGACGATACACTAACAGTCACCGCACGAACGAGTATTTCAAAATGCAACGAAACGATGAACCTATGCAAAATAGGGAAGAAAATAATAAATAATTAAAAATATTGACCAAGGTGCTGGGAACACGGACACACGACCTACCGACCTTGTCGTGGTCAGTTCCACGCCAGTTTTATATTTTTAATACATTTTTATTATTTTCCATGATTTGATGAAAATTCTCTCATCTGATCAAATCTCCTTCATCTCGAGGAAGCTCCTCGGTTTCATGGTACTTCCATAAATCCATAAAAAATAATATAAAATTAAGGAAAGGAGTGTGGGGCGTGACCATTGGCCAACCGTCCATGCCTTGGTCCCATCCGGCCCCACACCCCACGGTTCC…	106.2	chr03	11	TTA	OPTRI0566	rejected
>NC_039360.1|107040190:107041019|107040590:107040619	TTTAACTGCTGGGATCAAACCTAAATTCATAAATCTTAATGCGTTCGGGGAATTACATATTGTAAGCGAACCTCAAGGTGGTTCTTTTGAATAGAATCTGGTAGTCGAGCGCTTCCGTATCCGGTGATACAAGGAGTTTTGGGGATAGCTAAGGTGACAATTGATTCTAACAAGAGATAAACGGGTACAATGTTGAGTTAACGGTTAGTAATGGCGAAGGATTTCTTCATCATCTTTATCTTATTATCCTTTTTATCCTTCTTTTATATTTTCGCTGATTTAGATAACATATCAATTGCATTACTCTTCGTGGGAACGATCCTTACTACCGTTATATTATTATTTAATTAGTGGGAAACATCTTATTATTTTGTTGAGTAAACGACGCTCACCATATAC…	107	chr03	10	GAA	OPTRI0567	rejected
>NC_039360.1|107488603:107489435|107489003:107489035	TTTTAAAGAGAAGGAAGGTACATATCTCTCACGAGAAAAATGCCTTAAGGCTGAGCTAGTTGGTGCTCTTGATAAAATCAAGACGTTGAAAGAAGAGAATTTGTACTTGAAAAAGTCCAATGATAGCACAAACAATTTATCCTCATTGTTAGAAGCAGGAAGATATCATGATGATACACGTGGATTAGGATATAAGAGATCAAGTGCTTCCAACGATAACAATGAGATAAAATTTGTCAAAGCTACAAATTCTTCTCAACCAGAGACTTCCAATGTTGTCAAAGATGCTCTTATTTCTTGTAAAGAAGTAAATCCTGTCATGCCTAAGAATCATGTTTAACCAGACTCTTCAAGTGCAGCCATCAAAGACTAATGTCAAGAAAGCCACAACGTTCAACA…	107.5	chr03	11	AAG	OPTRI0568	rejected
>NC_039360.1|109332263:109333095|109332663:109332695	TTGTCTTGCAAAGGAAGCGAGAGTCTGAAGATTTCAGCAAAAAACGATGAATCTCTACCAAAGAGTACAAAAAGACACCATTAATACTAATCTGTTCGACAAAATATGATATTGTAAACTTATTGTACTATCTTGATTAATCTAATACTTACTATTTTTACAAAAAAAAAATCGTTAGCAGTTGTAAAGAAAAAAAGTGGGAATTGAATAAATACCCCAAGTTTTGATGGGCTTCATAAGTACCCTTGTCCGACTATAATTATACCCTTTCGTTTTATAGAATGAATCCATTTAATAATTCATTCCAAAATTAACCCTCTTTATGTATTAGATTAGATCTGAGTTTCCGTTGAAACAAAAAATATCAGAGAAACATATCTCTGTGAGAGAAGACGAATT…	109.3	chr03	11	CCA	OPTRI0569	rejected
>NC_039360.1|109419921:109420762|109420321:109420362	AACTAACTCTACCTTCCATGTTAATTTATGCAATATTACGCCATTGGGGGCTCGAACATGGGACCTCCTGGAACACGTGAAACTGTGGGAAACAAGGATGACCAGCTGAGCTAGATGTTAATTTCCATGTTATTATTATTACCAAAATTATTATTATTATCACCAAAAATTATTATTATTATTATTTTGGGAAAATTATTATTATTATTATTTAAAGTACTAGGCACCAAGACGTATCATTCAACCAAACAATTATTATTATTATTAAACACACCTTTGAGGGCTTTTATTGAAGTAAATAAAGATCCTTTTAACAGAGTTTGTTGGTAGTCTAGGCACCAACGCCAAGTTATTATTATTATTATGAAAGGGAGCCGCTGAGGCAATATCAAAATCAAC…	109.4	chr03	14	ATT	OPTRI0570	rejected
>NC_039360.1|109421013:109421848|109421413:109421448	TACTAATACATTAATTGAACAGGTTGCTGTGCTAATCTACCAGCGAGCCTCATGGGTAACCTAGCCAAGGGAGACGAAACGGCGGGAGGGGGGCTGAGATTGTGTCACAAGGGGGGCAAACTAACACTACCTTCCATGTTAATTCCTGCAATATTACGCCATTGGGGACTCGAACCTGTGACCTTCCATGTTATTATTATTATTATTATTATTAATCAATATCAAAATCAACATTATTATTATTATTATTATTATGAAAACATTATTATTATTATTAGCAAGACGACAGTGTGTATATTACACGTCGGTATAAGGCAACCGAGCGACAAGCTGGGCGCCAACACCTAGGCATCAGTGTATCCATATTCCGTTATTTAGGCATCAGTGTATCCATATTCC…	109.4	chr03	12	ATT	OPTRI0571	rejected
>NC_039360.1|109424864:109425696|109425264:109425296	ATGGCCAATGTTGATTACGAATATGCCGGATGATAGAGGTTTTAACATAACCTCTGCTGTTATACCCATCCATACAATCGTCAAAGTGTTTGAAAGGAAAATGTACCAAAACGCCATCTGGTGAATCGACAGTTTCATCAGTGTCTGAGAGGGATTGATCTTCAGAAGATGATAGATTCCTTGTTCTTGGCATTGCAGAAACCTTAGTAACTGCAATAACCGCTCGATAATCTTCTGAAAAATTCGTAAGCCTGCACACAAGCGGTATCAATCTGTAGGGGAAAAAGTGAGGGATCGAATGATATACAGTTTGAGTATATTTTAGGCTGCTAGATTGTAGGAGGGAGAAAAGATAATTCTCGGCTTTCAATCACCGGAATTTTTCGCCAGAGACGCTCC…	109.4	chr03	11	TTA	OPTRI0572	rejected
>NC_039360.1|109447835:109448667|109448235:109448267	AGTGGTAGATTTCAAGATATTGCGTATGAAGCCATGGCTATGCTGGGGAGTTTCACTGCAGCATATTTTTTCCCAAAAGCTGGTTGGGTTATTAACAGACTCACTGGACTCCAGGGAAGACTTGAGAAGAGCTTCCACGATTTTGATACTTTTTATCAGGAAATCATCGACGGACATGTAGATCCGCAGAGATCAAAATCAGACCATGAGGACATCATAGATGTCCTGCTCAAACTAGAGGATGGTGGATTCAGTTCCATTCGTCTAACAAAAGATCATATCAAGACAATTCTTATGGTAATTATACCTCATTTGTTATTATATTATGCAATGCAATTTATCTTGCTTAGTGTTAGTAATAATGAGTTTGCCAGTAATCTCTGTTATGTTTTAGAACTT…	109.4	chr03	11	AAC	OPTRI0573	rejected
>NC_039360.1|109696817:109697661|109697217:109697261	TTTCGAGGACGAAAATGTATAAGGTGTGGAGAATGTAAAGACCCTCAAGCTCGTCAACATTATTAGACAAGTCATGAGACGACTAAGCCGCTATTGACTCGATTAATTAGAGAGAACGTTAAATGATAGAAATTAATCTAACAACTATCTAGTTAAGAAATTAGTATCATTAGATATGTCTCGAAAAGTTATGCGATCCGGACGAAGAAGATCTTATCAGTTTAGTTAGAAGGACAAAATCGTCATTTTTGCATCTTAACTGCTTGGCTGCCTGTATCATTTCTCTGGGTTCCTTTAGCAAATTGTTCAGCCTTATCCCCTTTACCCATCGAGCAGATAAACTCATATCTTTCATTCTTCTTCATTTTTCATTTTCTTCTTCTTTCATTTTCATTTTCT…	109.7	chr03	15	TTC	OPTRI0574	rejected
>NC_039360.1|109768888:109769729|109769288:109769329	GAGAAAATGGTGTAAGTGTACTCAGCAATAATGCACTAACGAGCACCTGAATGCACGAACAAGCATTCAAAAATACGAAGGAACGAGGAAACCTATGGAAAATAGGAAAGAAAATAATAATAATAAAATATTAATTGAGGCACCTAAGGGACCGGGCCCACCGGCCGGCCGGACATGCCTTCGTGGCCGGTACCATGCCTCTTCCTTTATTTTATCTAATTTTATTATTTTTCCTTGATCACGTGAAAACTCTATCGTTTGAGCAAAATTCCTCAGTTTCATCATATTTCCTTCACATGATGGAAATAATATAAAATTAGGAAAGGTGTAACGGGACCGGGCTTACTAGCCGGCCGGCTAAGCCCTAGTCGTGCCCGGTCCCACAACTTGTAATCCCTT…	109.8	chr03	14	TTA	OPTRI0575	rejected
>NC_039360.1|109769028:109769860|109769428:109769460	CACCTAAGGGACCGGGCCCACCGGCCGGCCGGACATGCCTTCGTGGCCGGTACCATGCCTCTTCCTTTATTTTATCTAATTTTATTATTTTTCCTTGATCACGTGAAAACTCTATCGTTTGAGCAAAATTCCTCAGTTTCATCATATTTCCTTCACATGATGGAAATAATATAAAATTAGGAAAGGTGTAACGGGACCGGGCTTACTAGCCGGCCGGCTAAGCCCTAGTCGTGCCCGGTCCCACAACTTGTAATCCCTTTTATTATTATTATTATTATTATTATTATTATTATTATTATTATGAAACGTGCCTCTGAGGGCTTTTATTGAAAATAGGAAAAATAGTAATATTACATGGAAGGTGTTGGTAACCTAGCTACAAGCTGAGAACCAACACCC…	109.8	chr03	11	TAT	OPTRI0576	rejected
>NC_039360.1|110926957:110927786|110927357:110927386	GTATTCAACGACGATACACTAACAGTCACCGCACGAACGAGTATTTCAAAAATACAACGAAACGATGATACAATGCAAAATAGGGAAGAAAATAATAAATAATTAAAAATATTGACCAGGGTACTGGGAGCACGGACACACGACCGACCGACCGTGTCGTGGTCAATCCCACACCAGTTTTATATTTTTAATGCATTTTATTATTTTCCATGATTTGATGAAAATTCTCTCATTTTATCAAATCTCCTTCATCTCGAAGAAACTCCTCAAATTCATGGTATTTCCATAAATCCATAAAAAATAATATAAAATTAAGGAAAGGAGTGTGGGGCGTGACCATTAGCCAACCGGCCATGCCTTGGTCCCAACCGGCCCCACACCCCACGGTTCCTTATTATT…	110.9	chr03	10	TTA	OPTRI0577	rejected
>NC_039360.1|111795059:111795891|111795459:111795491	GTTATCTTAAATGCTATGTAATATTTATAGTTTTGGATATCCAATATTTTTTTTTCTGATTACAATATTTATAATCGATGTTATCTTAATGTGAATGTATTTTGGATGTTCATATTAATTATTGCAATATCTTTGCCCAGAAAATATTGAGCATATCTTTTCCTATAAAGGTATTGCAACCGAAGTATTTCGGATCTGGTAGTTAGATCACGCAACAACAACAACAAAAAAAACGAAGCAGGAGACTTTAAATCAGAGAAAACTATAGGGAAATATAAGTAACGGATATAACCATGGATTAACATGAAAAAGAAGTTCCTTACAGACCTTCCCTTATAGTTCATGAAGAATAAAAAACAACTACTCGACGAACAAAATCTTTCTGATATGGTATATCAC…	111.8	chr03	11	ACA	OPTRI0578	accepted
>NC_039360.1|112023283:112024112|112023683:112023712	GACAAAAAAAATCCCAAATTTTAATAAATAAACTAGGACGGAGGGTTTATGACGGAGGGAGTATTACTTTATGAGAACTAAAAACCTCACATGCTCTAGAGTCGACACAAGAGATTTTAGCCACCCGGGAGAACATGTTTACCGGACCACGAAATAGCTTTCTCCAATTACAAAATTTGATCCGAGGAATAACTTTGTTCCGGTGTTTGAAAGGATAAACGGTTCAAATGAACATAAACCCCTTAATACCCCAAGGCGAGTACCATATTTACGTCTTTAGTTATTTTTCAGCTGAAGAGAGAATCTTAGTATTCGCAGTTCCAACAAAGAGAGAGAGAAAGCATACTCCTCGTGAATCAGAAAGAAGCTCTCTTTTCAAAGAGGAGAGAGAGAGAGAGA…	112	chr03	10	GAG	OPTRI0579	rejected
>NC_039360.1|113027318:113028147|113027718:113027747	GTCATTTGGAATGAACCGATCACAACTCCAGAAAGTGTGGTCTAATATTGAAATTTGGTAAAGAAGAAGTTTTAATGAATCAGAAAACAATAAAAAATAAGAATAATGGGCGTCCCTTTTTAATTCTGCAACGTAATATGCATATCAAATTGGACCTCTAGATTTATCAAAGAAAGCTGAAGATTCGAAATATTAAAAGAATCTTGCAAGAGTATGTCAAAGTTAACACTTCACAAATTTTACATTTGGGTAACAACCAAAGACATGTTCAATAAAGGTGTTCCAATGAATCTGGCCACGGGTGCGGGGAGAAGCCCCACACCAATCGACAATTCCCACCAGGTCTGTGCGTAGCGCGGATTACATACTAGTAAAGAATAAAAATTATAAAAAACGTTG…	113	chr03	10	TAA	OPTRI0580	accepted
>NC_039360.1|114400520:114401355|114400920:114400955	AATTGAAGGAGTTTTCATGAGTTCATGGAAGCAAAATATTAAAATAATAAAAACACGGGCATGTGGGACCATGGAGGCATGGTCGGCCGGCTATGGACCGATCCCACGAGTTTTTCATAATTTTTTTTAATATTTTTAGGTATTTTTGATGATTTGAGGGAATTTTTCATAATTTGAGAGAAATACCATAAAATCAAGGAATTTGATGAATTCAAGGAAAAATAGGATAAATAATAATAAAATAATAAAGCAAAGGGCGTGTGGGACTGGCTAGGGCATGACCGGCCGGTTAGTGGCCCGGTCCCACAAGTTTTCATAATTTTATTTTATTTTATTATTATATGATGATTTGTGCAAAAAATACCATGAAATCAAGGAGTTTTTTCATGAAATTAGAGA…	114.4	chr03	12	AAT	OPTRI0581	rejected
>NC_039360.1|115081844:115082673|115082244:115082273	TAATATTTGTTTTCAAATATATAGTATATACATATATAAGACAAAATTATAATCACAAAAAATAATTGAACCAGTGATCATATCTTTTTCGAATTAAATAAACTACACAATTAATTCTCCTTCTGTGTATATGTAGATTCATGAATAGTGAAAATTTATTAATTATTAGCTAGAACAGTGATATGCTCAGTGATTCAGAGTCTTTGGATTGATGTTGTCTTGAAATTGAGTAAAGCTGACGCTATAAAAAAGAAAAAAGAACTTTAATTTCTCTTTTGCTTAATGCATCCAGATAGCTGAAAATAGGTGTGTCCTTTATTGTCCTTCTCGAGTTAGTTACCTCTCACAACGAGAACAAACTTATTTACAGCTTTGGAACGAAATGAACCATGCATTATC…	115.1	chr03	10	ATT	OPTRI0582	rejected
>NC_039360.1|115791671:115792503|115792071:115792103	TAATCGTTCTTGTTCAGGTTGCAAAAGGCAAAAAATAAAGCTCTGAAAGCTCTTAGTCCTCCTTCAAGACCTCCCCGTGTTGGTGAAAAACTCTTGACTTCAACACATAGAGGGGCATACATTGTGCCGGGAACGCTTTTGATCCGTGTACCGAATGATTCTGAACCACCATCGGAACCCAGTGATTCATACAAGACTCCATATGAAAACCAATCAATTCCATCTTGTAGAAGAGGTGATGATGATGATGTTGATGAAAGCACTCCGGCTGCTGGAGGAGGTAACAATGATGATGATGATGGTGATCAAGAAATGTCTAATGTTGGAGGAGGTGATGGTGATGATGGTAATGGAGATAAAGATAAGGATATAGAAGATGAAATTGTTGAAGAGGCAGTG…	115.8	chr03	11	GAA	OPTRI0583	rejected
>NC_039360.1|116184369:116185198|116184769:116184798	TAACACATTATGCAGACGCATAAAGAATTATGCATCCATTTTCTCGACTGCATAACAAAGTTATGCATCTATAACGAGTTATGTAGCCATTGTTTTGGTTGATTTTAGTTCGTACATAAAAAAATTGATGCATAATTGGTTATGCAACCATATTTAAGGATGCATATCAGGTTATGCATCCATTTTCTCGATGCATAAAAGATTATGCAACAATTTTCTCGATGCATAATGCATTATGCAGCCGTATTTTGGATGCACATCAGGTTATGCATCCGTTTTCTTGACTGCATGATGCATTATGCATCAATTTTCAATTTCACACAAAATAACAAAGATGCCGGCTAATGTGTTACGCATCCATTTTTTGACTGCATGACATGTTATGCACTCATAACAACA…	116.2	chr03	10	TCT	OPTRI0584	rejected
>NC_039360.1|116413239:116414068|116413639:116413668	TTGTATTGGCCAGGCCTTGCCCTTTACTAGGAATTTAAAAACAGTCCAAATTCGTCCTCAATCAATGAATCACCTTAAGGAATACAGTAACTCGCTTACAGGAGATTCGCGAGTGTTTCGATGGACTTACCTCCCGTACCAGACGGGGGATGAACCGTTGAAGTCGACTCGGGCCACGACTCCTATGTCATGTACGAACCCGAGGGGCCGAGACGGTATAGTAATCGTCGTCCTTCCCTGCACACAGTTTATATAATTTTTTTTTTAATAATACCCTTCCGTAGGGTTAAAAAAAAGAATAAAGTCCAATTGTCCAGAATAAAGTCCAAAAATTACAAAAATTATGAAAAATAAACCCTATTTACAAATTCTAAAAAAATAAATAAAAGCTATATACAA…	116.4	chr03	10	AAT	OPTRI0585	rejected
>NC_039360.1|116823941:116824770|116824341:116824370	CATAATAACAAAGATCTAAAACCATTACATGACATTTTCAATATGCACCTGGTACATATTTTCCATCACTAAAGTATTGAACATATCAATATGTAATTATAATATCTAGTACATATTGAATATATTTGTGGTAATTACTCGAGCTAAATATCAATATGTAGTGATGCTTTTTAATCATAAAATAGAGAACAATAGCTAAGAAATGTACCTTCTTTCATGGGTACATTTGCTTTCTTCCCCTTTGCTTTTGGTGAGGGAGTATCAGCTTTTCTCGTGCTTCTTGCTTTTGGTGAAGGAGTAGCAACTTTCAGGACAATTTCTTTCTTCCGCTTTGCTTTTGGTGAAGGAGTACAACTTTTATCGCCTTTTTTGCTTTTGGTGAAGGAGTTTTTTTTTTTT…	116.8	chr03	10	TTG	OPTRI0586	rejected
>NC_039360.1|117620592:117621430|117620992:117621030	CAGAAGCAATTACGCTTCTGGATGAAATTTTTCTAGTTTTCGTTGCAGGAATCCCAAAAAACAAACATGAAAAATCTCTGGGTGTGGGTGGTGTTTGCCCAAAGCCAGACAAGCCGAACGCCAGAGGAATTCAAGCTGTATCCCAGTTCCAGCTCTGGATGGCAGATTGGCAGGTGCCCCATGGGAAGAAAACAGGTCATCACTAAAAGGCTAGGTTTGGGCTCAAATTCTTGTACAGGCTCAGAAAGAGGCCCATAATAGGGCAAACTGCCTGCTACTATTATTCTTTTAATTCTCTCCAAAGGTAAAACTTCTTCCCTGATTCATCAAGGGTTTTCTGAGCTTTCTCCGTTTACCAGCGCTTGAAGAAGAATGCGTGAATCAGATATGGAGATGGAT…	117.6	chr03	13	AAG	OPTRI0587	rejected
>NC_039360.1|120652388:120653217|120652788:120652817	TACACATCAATGGTTGGAAGCCGAACATGGGTGTATTATTATTATTACTATTTTTTGAAGAATATTATATTATTATTTATAAAAACCGAAGGCATAAATTAAAAAAAAAACAAGAAAAACTATGCATCAATGCTTGGAAGTCGGGAAACAATTTGCGCTCCAACACCTTTTAATCTATGGAAAAGAGAACTGCCAATTTTATGATTAACATCATATCTACCAAGGAAGTTTCTCAAACGATTTAGGAAAGAAATAGTGTCTTCACTCAATTCACCTAAGGTGGTGAAGGCCAAAACTTGGAAGCCATAACCATGTGTTGTGCATTGGTCAAGGTATTTTTGCAATTTGCGTCTTACAGCAGTCGAGATTGCATGGCCTGGTGTGCATTGGTGTGAAGCT…	120.7	chr03	10	TTA	OPTRI0588	rejected
>NC_039360.1|120679977:120680809|120680377:120680409	CAATGGTAAAAACCATCAAGATCAGAATCGTCCACTGGAGAGAATTGGGACGAAACGATTTGCGAATATCTTTTATTATATTATTGAATAACGATTATTACATGAAACTAATTGGAAGCCTAACAAGCTAAACTCCAGCGACATACTACTACATTAATTGAACAGATTGTTGTGCTAGCCTACCAGCGAGCCTCATGGTAACCTAGTAAAAGGATCCGAAGCGGATGGGGGGATGAGATTGTGTCACAAGGGGGGCAAACTAACTCTACCTTCCATGTTAATTTCTTCAATTTTACGTCATTAGGGGCTCGAACCTGAAACCTCTTGGAACGCATGAAACTTTGGGGAACACATGTTATTATTATTATTATTTAAAAAAAACAAAGTAATTACACATGG…	120.7	chr03	11	TTA	OPTRI0589	rejected
>NC_039360.1|120697082:120697914|120697482:120697514	CCGGAATTTTCGAGGTCCAATGGCTTGATTAAGACCTTGAATAGGAATAGCCTTGAGGAAGTCCATAATATGTGTAATCTGTTGTTGTGCCACAAGGTCAGGTCACGCTGTGTCATAGTGAAGTTGATGGGTACATTATCCTTGACGACATCAAAGTAGATAGCTGCCAGTTTCTTCATATATTGAGGGGCAGCGAGATTGATGTCAAAATTAGAATAAATAAGCCCACAAGACTGGCCCCAATATATGCCAGTTTCTCCATATATTGGGGGTCCTTATTATTATTATTATTATTATTATTATGAAAACGTACCTCTGAGGACTTTTATTGAAAATAGGGAAAAGAGTAATATTACATCAAAAGTGTTGGTAACCTAGCTACAAGCTGGGAACCAACAC…	120.7	chr03	11	ATT	OPTRI0590	rejected
>NC_039360.1|120733696:120734534|120734096:120734134	TTCATCATAGATTTCTATTTGATATCACGGAAACGAAAAAGAGCTAAAAACCTAACTAGATCTGATGAAATAAAATTCCAAATGACAATATCTTAAACATCGTAGGAAAAAAAACTGTAATCACTTCACTGATTCTAGATCTTCAATCGGGATCTAAAATAATACTTCAGAATAACAAAAATGGAACATATAATCATGTTTTCACAACGATTTCAGCTAGAAAAACTTCCTTTCTGAGAAATTAGTTCAAAGATCTGAGACATTAGTCCAGAGAAACGAAGATAAATCGCAAAATATTACCAGTAATAGAGAATCCTGTTCTGTAATTTCTGCTTCCTTGAGTTTCTGTGCCACAACCTAAATCAAAAAGTAGATCAGAGATCGAATTAGCAGATCGAT…	120.7	chr03	13	GAA	OPTRI0591	rejected
>NC_039360.1|121860734:121861563|121861134:121861163	TGAACAATAAATGATAAGAGTTACTGTAAGGACCCTCAATCTCGTCAATGCTATTTGACTGGTCTAGCAATGATCAAGAGGCGAATTAACCGCTAATGACTCGATTAGTTAACGTAGATCTTAATTAGTATAAATTAATCTAACAATGGTTTAGATTCGAAAATAGTATCACTAGATAGGTCTCGAAAAGTTATGCGAAGTGGACTACTCGAAGGTGTCAATCGGATACCGGACAAAGAAGATATCATCAGATTTGTATGAAGGGCAAATTAGTCTTTTTGTGTTATACCGACCTGGCTGCCCTTATCATTTATCTGTGTGCCTTTATCATTTTCATTGGACTTATCACCACCAAAACGTGTCGAGAGAAATTCATTTCTCTTTTCATTTTCTCTTTCT…	121.9	chr03	10	TTC	OPTRI0592	rejected
>NC_039360.1|121883574:121884406|121883974:121884006	TTCATACCATTAGGACCATTTCACTTTTGGATACATTGTGAAACATCCTTTCTCCAATTTGGAACATCAAATCTTGTCTTTGCATTTACAAAGTCATCTCTTTTTCTATAATTGAGTCTTTTATGAGATGACCTTGTCAAACGATAGGAAAAATTTGAAATATCATTATAATAATTCTTTTGCCTAAACTTAGGATAGTAACAATCTGATTTCTTTTGGGGAGCAAAATTAGCTAGTTCATTTGATACAAAGGAAAGTACATCCCGCATCTTACGAACTTTGCATCCCCATTGCAAGTGCCCTTTATTACTACAATAATAACAATGCTTAGTAACATACAAAGTCTGAGTTTTAATGTTACCTTTTTGTGGATCCGCTTGCATTGGAGCTGGACGAGTT…	121.9	chr03	11	TTC	OPTRI0593	rejected
>NC_039360.1|121883608:121884452|121884008:121884052	ATTGTGAAACATCCTTTCTCCAATTTGGAACATCAAATCTTGTCTTTGCATTTACAAAGTCATCTCTTTTTCTATAATTGAGTCTTTTATGAGATGACCTTGTCAAACGATAGGAAAAATTTGAAATATCATTATAATAATTCTTTTGCCTAAACTTAGGATAGTAACAATCTGATTTCTTTTGGGGAGCAAAATTAGCTAGTTCATTTGATACAAAGGAAAGTACATCCCGCATCTTACGAACTTTGCATCCCCATTGCAAGTGCCCTTTATTACTACAATAATAACAATGCTTAGTAACATACAAAGTCTGAGTTTTAATGTTACCTTTTTGTGGATCCGCTTGCATTGGAGCTGGACGAGTTTTCTTCTTCTTCTTCTTCTTCTTCTTCTTCTTCC…	121.9	chr03	15	TCT	OPTRI0594	rejected
>NC_039360.1|123267827:123268662|123268227:123268262	GTTCCACGCCAGTTTTATATTTTTAATACATTTTTATTATTTTCCATGATTTAATGAAAATTCTCTCATTTGGTCAAATCTCCTTCGTCTCGAGGAAGCTCCTCGGTTTCATGGTTCTTCCATAAATCCATAACAAATAATATAAAATTAAGGAAATGAGTGTGGGGCGTGACCATTGGCCAACCGGCCATGCCTTGGTCCCAACCGTTCCCACACCCCACGGTTTCTTATTATTTTATTATTATTATTATTATTTTATAAAAGGGTCCACGAAGGCTTTTATTATGAATCAAAATCAGTATTACAGGGGAAGACGGGTAACCTAGCAACAAGCTGGGCACCAACACCTTTTTGAGTAACTATTCCTAGTCTTTGAAAAAGAGAATTGCCTATCTTAAA…	123.3	chr03	12	ATT	OPTRI0595	rejected
>NC_039360.1|123589190:123590022|123589590:123589622	TGAATTGAAGGAGTTTTCATGAGTTCATGGAAGCAAAATATTAAAATAATAAAAACACGGGCGTGTGGGACCATGGCGGCATGGTCGGCCGGCTATGGACCGGTCCCATGAGTTTTTCATAATTTTTTAATATTTTTAGGTATTTTTGATGATTTGAGGGATTTTTTCTTAATTTGAGAGAAATACCATAAAATCAAGGAATTTGATGAATTTAAGGAAAAATAGGATAAATAATAATAAAATAATAAAGCAAAGGGCGTGTGGGACCGGCTAGGGCATGACCGGCCGGCTAGTGGCCCGGTCCCACAAGTTTTCATAATTTTATTTTATTTTATTATTATATGATGATTTGTGCAAAAAATACCATGAAATCAAGGAGTTTTTTCATGAAATTAGAGA…	123.6	chr03	11	AAT	OPTRI0596	rejected
>NC_039360.1|123589559:123590397|123589959:123589997	AATCAAGGAGTTTTTTCATGAAATTAGAGAAATAATAATAATAATAATAATAATAATAATAATAACGGGCCCCTAGCTCAGCTGGTCATCCCGTTCCCCAAAGTTTAATGCGCTCCAGGAGGTCACAGGTTCGAGTCCCCAATGGCGTAATATTGCAGGAATTAACATGGAAGGTAGTGTTAGTTTGCCCCCCTTGTGACACAATCTCAGCCCCCCCCCTCCCGCCGTTTCGGCTCCCTTGGCTAGGTTACCCATGAGGTTCGCTGGTAGATTAGCACAACAACCTGTTCAATTAATGTAATAGTATGTCGTTGGAGCTTAGCTTGTTAGGATTCCAAGTAGTTTCATGTAATAATATCCATCCAATAATATAATAAAATTTTTAAAAATAAAAATAAA…	123.6	chr03	13	AAT	OPTRI0597	rejected
>NC_039360.1|123838050:123838894|123838450:123838494	AAGCTACAGATCCTACCAAAACTCACCCATTCACCACCAACACCAGCTCACAATTGAATATGACTTCAACCCTTTTTCCAATTTTTCCTTCCCGCACTTTTTCTAAACATTCATTCAGTCATTCATCTTCAATACTAACCTTCAACCCATTTAAATATTCTATTCTCTCTCCACTGTTCACACCAGCAACACCACGAGAACCCTAATTTCAGAATCCTCGACTTCATTTCAAAATCCACGATACCGAAAACCTCACCTGAATCAAACCCGTCTTCAATTTCAAATCCATTCAAACCCTCATATGAATCTTCTCGTTCTTCAATTCGACTCAAACCCTAGATTTCTGCTTAATTGATATGAAAAATTTCTCATTCTGAGAAGAATAAAAACAAAGAACAT…	123.8	chr03	15	AGA	OPTRI0598	rejected
>NC_039360.1|124365407:124366245|124365807:124365845	TATATGGCATCAAAGGGAATAACAACTATGTAGTGTATACTCTAATTAAATCATATTGTTTTCCATCTTCATCGACAAGTGTCCATCTTGAAACACTGTTTCAAGTGAGACATTTTCGTTTTGTCGTTGTACTCTCAGTATACAATTCTTATAACATGTGTTATATAAGGAGTATTTTTTTTTATCTTTCTTTTCAATCAAACCCCCTCTTATCTTCCATCCTCCCATCTAAAACCCTGATTTTTCTAAGAGATGATTGAAACAGCTGCAGTAAAAAAGGAAAAAAAGAAAAAGATCATTGAAACAACAACAACAACAACAGAAGAAAAAGAAATGGAGAAAGGGTGACGAATGGAATAGTCAGGTTAGTTTATGATAAACCATTGAAAGAGAAACATT…	124.4	chr03	13	AGA	OPTRI0599	rejected
>NC_039360.1|124558862:124559694|124559262:124559294	ATAAAGAATGGAAGTTTCTGTAAAGACCCTCAAGCTCGTCAACGTTATTAGACAAGTCAAGAGACGTCTTAGCCGTTAATAACTCGATTAGTTTAACACGAACGTTAATTAATAGGAATTAATCTAACAATGATTTAAATACGAAACTAGTATCGTTGGATATATCTCGAAAATTTACGCGGAATGGACTACTCGAATATGTCAATCGGATATCAGACGAAAGAGATATCATCAGATTGATTTGAAGGGAAAAGTGGTCTTTTCACAAGTAGACCGACCTGGGCTTCCCTTAGCAGAGCGAGTGGGGGAATAGTTTTATCTTTGGTCTTATCTACCCGATCGAGAAGATAACCCTTCTTCATCTTTCTTTTTCTTTCTTAATCTCTTTTCTTTCCCTCT…	124.6	chr03	11	TTC	OPTRI0600	rejected
>NC_039360.1|125085294:125086123|125085694:125085723	AATTCAGCCTATACATGACAAAAGCTTTGACAATTCACTCGGGGTTACGTTTTTTTTCCTTCTTTCGGGTTGATTTGGAGTCTTAATAGTATTTGTGTATTACTACTAGTAGTATTTACTAAATGTATCATCTTTGTGGTGGCGGCGGCTATTGTAATGGTAATGGTGGCGTCAAGATCTGCACGGTTTAACTGGTACGTCTTCTTCATGTGTGGGTTTTGTCGTGTTCGGTTGCTGCAGAGAATGTTATTCGAAATCAGAAGCCGTTTGATGTAGCAGAACAGATGCAATTTTCGTAATTTAATTGTGTATGTATGTTCAGAGAAGTCACTGATTCCCGAGCAGCTTCAGTGCGTTGAAACTGTTTTACAAGAATGGCTTCGGAAGCCCCACCGGAAT…	125.1	chr03	10	GTA	OPTRI0601	rejected
>NC_039360.1|125209103:125209938|125209503:125209538	TGAAGGTGTATTCAACGACGATACACTAACAGTCACCGCACGAACGAGTATTTCAAAAATACAACGAAACGATGAACCTATGCAAAATAGAGGAGAAAATAATAAATAATTAAAAATATTGATCAGGGTGTTGGGAGCACGGACACACGACCGATCGACCGTCTCGTGGTCAATCCCACACCAGTTTTATATTTTTAATGCATTTTTATTATTTTCCATGATTTGATGAAAATTCTCTCATTTTATCAAATCTCCTTCGTCTCGAGGAAACTCCTCGGCTTCATGGTACTTCCATAAATCCATAAAAATAATATAAAATTAAGGAAAGGAGTGTGGGGCGTGACCATTGGCCAACCGGCCATGCCTTGGTCCCAACCCATCCCACACCCCACGGTTCCC…	125.2	chr03	12	TAT	OPTRI0602	rejected
>NC_039360.1|126018781:126019610|126019181:126019210	GTAGTTCTTAGATCTCCCAACCGTGATACATATAAACGGATGAGAAACAAAGAACTCCCAACCGTAAACAGTTTCTGAAACTGTTTTTTCAGACCTAAAATCTTCGAAACTTAATGAAAGATCGATAAAAAGCTTAACTAAAGAGTGGGTATTTCGATTCATACCTTATTGCTGTCATCTCAGGAGTCTGGGAGGCTGGTGCATCTTCTTCATTCAATTCCTCTTCATCTTCACTTACCACTTCATTAGTTGAAGTTGGTTTCTCTGCTTCAATATGAGGTTGATTCGACGAAGAATGACCTAATTTTTCCCTTGCTTTCATGCTTTTATACAATGAGTTTAATCGACGACGTAATTTTTTTGAATCGACGATTAATCTTTGATGAACGGAGAAGAACG…	126	chr03	10	GAA	OPTRI0603	rejected
>NC_039360.1|130340959:130341794|130341359:130341394	CAAGATCCCAAGTATTAGTCACTGAACACGAACCTTGGCGCCTCATGAGACGGACAGCATGCTTGTGATCCTAAATACCAAAAAAAAAAAATGAAACGAAATACAAACACTTGACGCAAATTTAAGATAGTTACACACTTGAATAAAAAACAAAGACGGATTGAGATTACTTACGAGAGTATTATGGATAGTACATGCCCATGAGTCTTTGTATCCAAAAAGAACATTTCACCATCTCTTAGGGTCCCCCTTGGAGCCTCACCATCTTTTAGTGTAACTATAAAGTGTTTTGGAGGCATGTGGGAATCAGCTGGTTTAGTGATCACCCTCTTCTTCTTTCCAGTTTCAGTTGAAGTTGAAGCTTCAGTATGTTGAATAATGGCTAGAGTTTGTTCTCCA…	130.3	chr03	12	TCT	OPTRI0604	rejected
>NC_039360.1|131856725:131857569|131857125:131857169	AATTGATCAATATACGTACAAGTATAAGCATATAACATTTAAAGCAAACCTTAGAGGTCATTTGAAGATCAACTCAAGGGGGGAGAAAACATGAAATTAATATTCGGATCATGCATGGGCATATAAAATCAGCTACAAATCATGAAATTATGTGTTAAAAACTAGCAAAAAAAAAAAACATATACATATAACTGAGATAATTAAGAGATGTTTGCATTCACAATCAGGCAATTTATGTGAAAGCAAAAAACTTCATTTTGAATAATCCACTCATTCTGAAGCTATCAGGCAAAAAATTGCATATAATATCAGGTGGAAACTATGATAGATCTTCGTTATCAGCAGCAAGGAGAGAGAGAGAGAGGCATACCGTGGTGGTAGCTCACTCTGCACAAAATC…	131.9	chr03	15	TCT	OPTRI0605	accepted
>NC_039360.1|133086725:133087554|133087125:133087154	GGGAAAATGGACGCGACATATGTTTCGACGTCACGGGCGTCTCCCCATTTTCTAAAGGCGGTAACCGAAGTTTCACCCCAGGATATGCTATTTCAGCCGCTATTACCCGCAAGCGTAACAAGTATGCTGATATATGTTCCGCTCATGGGTACAGTTTCGGTGGGTTAGCATTTTCAACCTTAGGGGAACTAGGAGACGACGTCATTGATTTCGTGAAGAGATTGAAGAACTGTATGGCAGATCAAGATGTGAATAATCATTTAGGCAGTATTCTATTTCATAGGCTACATATTATTATTCAGAAAGGTGTTGGTGCGCAAATTATTGCGCGACTCCCAACCAAGTCATTGTAGTTTTCTCTTTTGGTTTGCTTAATAAATGCCTCAGTGGCCCCCTTTC…	133.1	chr03	10	ATA	OPTRI0606	rejected
>NC_039360.1|134276946:134277784|134277346:134277384	AATCCCCAAAACATTAGTTTCAAATTCATTATCGTTTGGAATCCAAAGAAAAATTATGTCAAATCTTGTAAGGTAGTTTCCATATAAGATTGTTCATGGATCCTCTCCCTCACATATATATATAGATATAGATATATATAGGTCCACTTTAGTAAGTTTAAATCAGAATGGTTTTTTTGGGGACCAGCCTTTTTTTTCGGGGGACCATTGTTTTATTTTGGGTAAGACATTAGAAGTAAATCTAGGTCATCCCTTATCTAAATATTTATATTAATACCAAAATTATCCTCCTGATTATTTTTGTATAATGATTAGTTAATGTGATTAATCATTGATTAAGGTTAAATTAATAGATGATTGTATTTAAAAGAAATAGAATTATTGAGTGACCAAAGTAAT…	134.3	chr03	13	AGA	OPTRI0607	rejected
>NC_039360.1|136199384:136200216|136199784:136199816	TGGGACCGGCTTCCTGCAAGCCAAAGAGCCAACCTTGATCGGTCAAGGTAATATGCTCATGTCACCAAAGTGTTCGTGTCTCAGTCCTGAGAATTTTGATATTTTCTGATGCGCGTTTGAACAACATTTTGAGAAAATATGAAGAAATCAAGGTTTTTTGCTCAAACTGAGGAAACTTCATAAGGTGAAGGAAATAATAAGAATAAAATAAAGGAATCATGAAGTGTGGGAACGGATATGGCCAAGGAATGGCCGATCGCCCAATGAGCCTGGTCCCATGGCACTTTTCCTAATTTTATATTATTTCATGATTTTAGGGAAATACCATGAAATCAAGGAGTTTGTTGAAATAGAGGAGTTTTCCTTAAAGTGAAGGAGTTTCCATGAAATGGAGGAAAC…	136.2	chr03	11	AAT	OPTRI0608	rejected
>NC_039360.1|136473648:136474486|136474048:136474086	ACAAAAGCCTCTTTGTGGGAACGATCATTTCTTACCCTTGCTATATTATATATTTTAAGTTGTGAGAAAGTAATATTATTTTTGACGCATACGACGGCGATCAAATTTTGGCGTCGCTGCCGGGGAGGCATACGGCTTGTTATTAAGTTTTTAGTTTCTTATCATCATTTCTGCTTTCATATTTGCTTTTTGTTTCTCACTTGTTTGCGAGAATTGTTTTCAGGTACCTAATCCATGGCTTCTAAAGATTGGAACTACCCAAAGTGCGGGATAGCTACTCGAAGAGGCACAATACTCCAACCAAGTCAAGACACGACGGAAGAACAAGAGTTAGAAGTGGAAGAAGAGTTACAACTAGAAGAAGAACAAGAGGTTCCATTTGTAGAAGAACCACTAGTT…	136.5	chr03	13	GAA	OPTRI0609	rejected
>NC_039360.1|136625381:136626213|136625781:136625813	TTCCATGAACTGAAGGAGTTTTTATGAGTTCAGGGAAGCAAAAAATATTAAAATAATAAAAATAAGGGCGTGTGGGACCGTGGAGACATGGTCGTCCGGCTTGGGCCCGGTCCCACGAGTTTTCATAATTTTTTAATATTTTTTAGGTATTTTTGATGATTTTAGGGAATTTTTCCTAATTTGAGAGAAATACCATGAAATCAAGGAATTTGATGAATTCAAGGAAAACTAATAATAAAATAATGAAACAAATGGGTGTGTGGGGCCGGCTAGGGCATGGTTGTACGGCCGGCCAAGGTCCGGTCCCACAAGTTTTCATGATTTATATTATTTTATTATTATTTGATGATTTGTGCAAAAATACCATGAAATCAAGGAGTTTTTTCATGAAATTAGAGA…	136.6	chr03	11	AAT	OPTRI0610	rejected
>NC_039360.1|138248940:138249778|138249340:138249378	TTATTATTATTATTATTATAAATGATTATTATTATTGGATAAAGAGTATTATTACACTAACTAGTTCGAAGCCTAACAAGATAAGTTCCCACAGCGTACTACTACGTTATTATTATTATTATTATTAACTAGTTGGAAATCTGACAAGCTAAGCTCCAACAATGTACTACTACATTACTTAAACAGGTTGCCGTGCTGGCCTACCAGCGAGCCTCATGAGTAACCTAGCCAAGGGAGACGAAGCGGATGGGGGCTCGGATTGTGTCACAAGGGGGGAAGCTAATTCTACCTTCCATGTTAATTCCTGCAATATTACGCCGTTGGGGGCTCGAACCTGGGACCTCCTGGAGCGCATGAAACTTTGGGAAACGGGGATGACCAGCTGAGCTAGGTGCCCGC…	138.2	chr03	13	TAT	OPTRI0611	rejected
>NC_039360.1|140825560:140826398|140825960:140825998	GTCATGCGACCTTTTGACTTTTTGGCTTTTTCATGGTTTGAGCAATATTTGAGAAAATATGAAGAAACCATGATTTTTGCTCAATCAGAGGAGTTTCATGAGATGAGGGAAATAATAATTATGAAAAACTAAGGATTGTAAGGTGTGGGACCGGCCACGACTAGGGCATGGCCGACCGGCTAGGTTGTCGGGTCCCGTGACACCTTTTCCTATTTTTTATTATTATTTCTCATGAAACTGTGAAATCATGGAGAAACCATGATTTTTGCTCAAATGGAGGAGTTTCATGAGATGAGGGAAATAATAATTATGAAAGACTAGGGATTGTAAGGTGTGGGACCGGCCACGGCTAGGGCATGGCCGGCCGGCTAGGTTGTCCGGTCCCGCGACACCTTTCCC…	140.8	chr03	13	TAT	OPTRI0612	rejected
>NC_039360.1|141252736:141253574|141253136:141253174	TAATGGCTTAGAAGCTAAATTGGCGCTTGCAACTTGCGTGTCAAAGGAGTCAGAGCTTGCAAGCCAACAATTCATGGGCCGCACCACTTAAGCGATCCGATGGCCAGGAGGTTGAGCAAAGAAATTATCTCTTTGCCAAGCATGTGAGCTGCACTAGAGAGTAAGTGGGTGACGTGGCCAGTTCTATACCACATCTCTCTCTTTGTGGTCATCGAAACCGCATGAATTGTTCTGTGTAAAGAAAAATAGAAACTTCATTTCTCCTAGCTGCTGCTACTTTCATCTTCAATGGCGAGAGATCGAGACAACAGGGAGAGGGAAGATAGATGAGAAAAAACAACAGAAAGGGGATCTTAGGCATGAACTGAATTGGGGTTTTTGGGCATATCTCCATTGAGA…	141.3	chr03	13	AAC	OPTRI0613	accepted
>NC_039360.1|142149578:142150410|142149978:142150010	TTCCATGAATTGAAGGAGTTTTCATGAGTTCATGGAAGCAAAATATTAAAATAATAAAAACACGGGCGTGTGGGATCATGGAGGCATGGCCGGCCGGCTATTGACCGGTCCCACGAGTTTTTCATAATTTTTTAATATTTTTAGGTATTTTTGATGATTTGAGGGAATTTTTCCTAATTTGAGATAAATACCATAAAATCAAGGAATTTGATGAATTCAAGGAAAAATAGGATAAATAATAATAAAATAATAAATCAAAGGGTGTGTGGGACCGGCTAGGGCATGGCCGGCCGGCTAGTGGCCCGGTCCCACAAGTTTTCATAATTTTATTTTATTATTATATGATGATTTGTGCAAAAAATACCATGAAATCAAGGAGTTTTTTCATGAAATTAGAGA…	142.2	chr03	11	AAT	OPTRI0614	rejected
>NC_039360.1|142538677:142539509|142539077:142539109	GTTAGATCCTGCCATGAACATTTCATCTCTTTCCTTTTCTCGCACTGCTATGCTGAATGTCAATTACTGCATTTCAGTTAGGGAAACATAAGGAGGCTCTGGAGTACGCTATAGCTGCACAGCTTTTGGCTCCATCAAATACGGAAGTGGCAGAGAGAGTGATCAGTATTAAAGAACATCTTGCCGCAGGTAAGACTTATTTTACTGTTCCATTCTTTTGGTATGTCGCACTAAAAAAGCCAGACTGATTAGCACATCTTGCTTGGAGAAAGTGGTAGGAAGAAGGAAAATTAGAGAATACGTCTGTTTGTTTTCCCTTTGAGGATTCCTTTCATTATGTGCAATTTTCGATGAAGCATATACATCATGTTTTCACCGGTTTCTAACGTTTTTTTGTTG…	142.5	chr03	11	CTC	OPTRI0615	rejected
>NC_039360.1|143095695:143096527|143096095:143096127	ATAGAACAAACCATCATAAGTGTGTATACACATCCATCCAACCCATTTGTTAATTTTGTCCTAAATGTGGTTTCTCCCTCTGCCATATCAGGTTTGGTGACTTGGTCATCAGGTCTCTCTTTCTCTCTCTCCAAAATATACAGATACTAGAAACATATATACTTTTTATGTGGTGAATAACAAGTTTGTTCTCTTCTCCTTTCTTCTCTTCCCATCTTCTTATTCTCTCTCTCTCTCTCTCTCATGTTTCATCTTTTTTTTGTTCTCTTAAATCCAACCCTTCTTCTTCTTCTTCTATTACTTCTTCTCATTCTCACCTTCTTTGATGAAGTTCACAAGCACACAAAAAACCCATCCCCATCTCTATCTCATGCATGATACCCTTTAATGAATACTCCC…	143.1	chr03	11	TCT	OPTRI0616	rejected
>NC_039360.1|143298648:143299480|143299048:143299080	GTATTCAACGATGATACACTAACAGTCACCGCACGAACGAGTATTTCAAAAATACAACGAAACGATGAACCTATGCAAAATAGAGAAGAAAATAATAAATAATTAAAAATATTGACCAGGGTGATGGGAGCACGGACACACGACCGACCGACCGTGTCGTGGTCAATCCCACGCCAGTTATATATTTTTAATGCATTTTTATTATTTCCATGATTTGATGAAAATTCTCTCATTTTATCAAATCTCATTCGTCTTGAGGAAACTCCTCGGTTTCATGGTACTTCCATAAATTCATAAAAATAATATAAAATTAAGGAAAGGAGTGTGGGACGTGACCATTGGCCAACTGGCCATGCCTTGGTCCCAACCGGCCCCACACCCACGGTTCTTTATTATTTA…	143.3	chr03	11	ATT	OPTRI0617	rejected
>NC_039360.1|144460257:144461089|144460657:144460689	TGATGTACTGGTGGGAAAAACAAAAATAAGAGGAGGCGGTGTTGTTGATGGAAAATATGTAGACGGAGAAGAAGAAGGTGATGATGGTGTTAATGGAGGAGAAGGAGGTGATGATGGTGTTAATGGAGGAGACGGAGGTTCTGTTGGTGGCGGATCTGGACACATCGGTTGGTTTGATGGTGGCGGAGCTACTGTTGGTGATAGATCTGAATAGAAATAGAAGAAAAAGAGAAGAAGGTTTCGTGGAGGAGACGAAGGTGTTGTTGTTGGTGGTGACGGAGGTGTTGTTGGTGGTGGTGACGGAGGTGTTGCGATGGTGTTCATGGAGAGATATTTGTTGCTGCTGGTGTTAATGGTGGTGGGGAGATGAAGACCGCATAAATAGAAAAAAGAAAGGAG…	144.5	chr03	11	AGA	OPTRI0618	rejected
>NC_039360.1|145851704:145852533|145852104:145852133	ATTTTGCTTCTTCAATCACACACAAAAGAATAACCCATTTCAGAGTCCTAAAGAAGCCAATACAAACTAAGGACAATAAAATCCCTAAATTAATTTCAATTGCTGTTTCACAAAGATGGAGATGAAAAGAAACAATACTTCAATCCCTAAACCAATTTCAACTAGAGATTCTCAAAGATGAAAATTGAAGAAAACCAATACAAAAATACTAACCCAATTCTTCAGTCGACAAACCCCTGCCTCTAAACACCTCGCCACAGAGCAAGAGATGGAGAATTAAAGAAAACAAATTGGGAACCTATTAACTCTTGAATCCCCAGTTTCAAAACAACTTCAACAACAACTTTAAACCAAAACTTCAAAACCCTAGTTTTCCCAATTCACCACCGAGGAATGAGA…	145.9	chr03	10	ATT	OPTRI0619	rejected
>NC_039360.1|145920760:145921592|145921160:145921192	CTGATCCTTTAGATGTCGAGTCAACCCACTTCTGGAATAACCTAGACCTCCAGTACCGCCCTGGAAGCCATCGAAAGTTGCAAACGGACAAGGGATCTTGTCATTCTGTGTTGTTGAAGCCACGGAGGTTTGGGAATCAAGATCGCATGGTACGGATATCTGAAGAGGTTGAGGATCGTAATCGTGGTCTAGGAATTGTATTTTCCAAGTGGAAACTGAGTTCGTGAAAAACCCAAAAGAACAATGGCCGCAAGTTGCATCTGAATGCAGGCGAACAATAATCGGAGAGGAAAAAGGACGATGATGCTGTGAATCACGGACGAAAGGAAGGGATGATTCTGGTTTTCAGTCGCCAGAAAATCCCTTTCACGATCGTCGGAGCTTCTCTTTCCTCTAGGG…	145.9	chr03	11	TTA	OPTRI0620	rejected
>NC_039360.1|146274977:146275806|146275377:146275406	CTTTATTTTATTAATTATTTCCATTATCTCATGGAAATTCATTAATCTTATGAAACTCCTTCGTTTCATGGTATTTCCTTCACATTAAGGAAATTATACAAAAAATTGCATAAAATTAGGAAAGGTGTCACGGGACCATGGTCACTAGCCGGCCGGCTATGCACTAGCCGTGACAGTCCCACACCTTGTAATTCCTTATTTTATTAATTATTTCCATCATCTCATGGAAATTCCTTCACTTTAAGGAAACTCTTTGATTTCAACAAACTCCTTGATTTCATGATATTTCCCTAAAATCATGAGAATAATATAAAATTAGGAAAAGTGCCAAAGGACCGGGCTCATTGGCCGGCCGACCATGCCTTGGCCATAGCCGGTCCCACACTTCATGATTCCTTC…	146.3	chr03	10	ATT	OPTRI0621	rejected
>NC_039360.1|148881107:148881951|148881507:148881551	TATTCTGATTGGGAAAATTAGGCTAAGGCCTAATTCATGGATAACTCATAAAATGAGGCCTCTAGTTAAAAAAGTTTTAAAACCAGGTTCCGACATAAAAATAAATTTAATTAAAGTTGAAATGAGCAGATTAACCTTAACTATATAAGTATCTAACCTAGCTTTTCTCTCATACTGACACAATTATTTTACTTTTAGGAGAGAGAAAACGGATCTCATCTGAAAAAATTTGCAGAGAATTTTTTTTTCAGATTCAACAAACGAAAACCAAAACACAGGTGGGTTTTCGATCAAATCTTCTTCTCCCTATTTAATCTTTTCTTCTTCGTCTTCCTGTTTAATCTTCTCGACGAATTTGTTGATTGATTTAATCTTTTGTTCTTCTTCTTCCCTGTTTAA…	148.9	chr03	15	TCT	OPTRI0622	rejected
>NC_039360.1|150587378:150588219|150587778:150587819	AGTCATGTCGTGGCCAGGCCCACGCCTAATTCTTTATTTTATCATATTTTTATTATTTTTCCTTGATCTCATGAAAATCCCTTCATTTGAACAAAACTTGAGGAAACTCCTCAGTTTCATGGTGTTTCCTTCACACCAAGGAAATAATATAAAATTGGGAAAGGTGTCATGGACCGGGTCTACTAGCCGGTCGGCTATGCCCTAGTTGTGGCCGGTCCCACACCTCATGATTCCTTATTATTTTATAATTATTATTTCCTTCATCTTATGAAACTCCTTAATTTCATGATATTTCCTTCAAATCATGAAAATAATATAAAATTAGGAAAGGTTCACGGGACCAGGCCACTAGCCGGCCGACCATGCCCTAGCCATAGCCGGTCCCACATGCCCCTTATT…	150.6	chr03	14	TTA	OPTRI0623	rejected
>NC_039360.1|150603650:150604479|150604050:150604079	TTCAGGATGTAACAATGTTTTCCCTGACTATATAAAAGAAATACGACGCTTCAACAAGCTCATATCACTCAATTCTCAAATAATTAACGCTCCTAGACAGCATGCCTACTAGTATAGAGTCATCAATTAATTATTTCTAATCCTTAAATTCATTGACTGAATATTCGGAGATATTCTACGTTCTTCATAATATTTCATTACTTCAATTCATGGTTCTTACCAGCAGAATTCCATGGGTTAGTGATAAATATTCAACGTACGGGCATCTGAGCCGCTATCGAGTAATCCCCGACCAAAATGGTGCAAGTGTATTCAACAACAATGCACTAACGAGCACCTGAATGCACGAACGAGCATTCCAAAATACGAAGGAACGATGAACCTATGCAAAATTGGAAC…	150.6	chr03	10	AAT	OPTRI0624	rejected
>NC_039360.1|151993505:151994346|151993905:151993946	AAGTGTACTCAGCAGTAATGCACTAACGAGCACCTGAATGCACGAACGAGCATCCAAAAATACGAAGGAACGAGGAACCTATGAAAAATAGGAAAGAAAATAATAATAATAAAATATTAATTGAGGCGCCTAAGGGACCAGACCCACCGGCCGGCCGTACATGCCGTCGTGGCCGGTCCCACGCCTCATCCCATATTTTATCATATTATTATTTTCCTTGATCTCATGAAACTCCTTCATTTTAACAAACTCCTTCATTTGAGGAAACTCCTCAGTTTCATGATATTTCCTTCACATCAAGGAAATATTATAAAATTAAGAAAGTGTCACAGGACCGGCCCACTAGTCGGCCGACCATTCCCTAGCCGTGACCATTCCCACACCTTGCGACCTCTCATT…	152	chr03	14	TTA	OPTRI0625	rejected
>NC_039360.1|152058179:152059011|152058579:152058611	CAACGACGATACACTAACAGTCACCGCACGAACGAGTATTTCAAAATACAACGAAACGATGAACCTGTGCAAAATAGGGAAGAAAATAATAAATAATTAAAAATATTAACCAAGGTGCTGGGAACACGGACACACGACCTACCGACCGTGTCGTGGTCAGTTCCACGCCAGTTTTATATTTTTAATACATTTTTATTATTTTCCATGATTTGATGAAAATTCTCTCATCTGATTAAATCTCCTTCGTCTCGAGGAAGCTCCTCGGTTTCATGGTACTTCCATAAATCCATAACAAATAATATAAAATTAAGGAAAGGAGTGTGGGGCGTGACCATTGGCCAACCGGCCATGCCTTGGTCCCGGCTGGCCCCACACCCCACGGTTCCTTATTATTTTATT…	152.1	chr03	11	TTA	OPTRI0626	rejected
>NC_039360.1|153202141:153202973|153202541:153202573	ATATAAAGTTCCTTCAGCTCCATTCACTTCAATAACCCACCTATTTCATGAAAAAGAAAAACATTAATGATAAAATTGTACTACAAAAAAAAACAAAAACAATAATAATAATAATAATAAAGAAAAAGAGAAGCCTAGAAAATCAAAATTAGAGATGAACCCTATGTTGTTGTTAATTATTCAACCTTTGAAGATTATCAGAGACATTATGTGTGAACCCAAATGGAGGATTAAGTTGCCATTCTGCCAATTCTTTTTGAAGCCTACTGGAAGCGATCTTACTCAAAGCAGCCTATTACTCACGCACATAGTTTGAGAAAAAAAAACATATTAGATTTGGATGAAAACAAAAAATCAAGAAAAAGAGATCTAGAGGAACAAAAACTAGATAATTAGGGC…	153.2	chr03	11	ATG	OPTRI0627	accepted
>NC_039360.1|154077920:154078749|154078320:154078349	TAAATTGTCTGTTGAGTGTTATATTAATCATTTTTAAGTATGTAGTAGCTAACTCATGGATCACTACCAAAGGGACTTCACACATCCTTTTTTTTGTCAAGAAATAGAAATGTTGCAATAAAGGGCCTCAGACTCGCAGGGCTTACTTGCTTGCGTGTTCTCGATCTAAGTTACAATAAGATCACTATTATCAGCCATGGTATATTTTTATTTGAATGAAGTCATATATGATTATATTGCGTTTAACGCAAAATGAAGCGTCTCATAGAGGGATTCACGACGATGAACGATCTTCTTATTCTGATAGATAAAGTCAAAAATAATATGGTTAAAAAAGAACTGAATGAGTGGAGGTTGTTTGTACCCAAAATTACTTTTAGGCACTAAAAACGATTGATT…	154.1	chr03	10	TGA	OPTRI0628	accepted
>NC_039360.1|157349710:157350539|157350110:157350139	TGTGGATTAGTACGGTTTTAGTTTTAGACGCATCCAATCTTATTTACCACAACACATAATAATAATAATAATAATAACATGGAAGGTAGTGTTAGTTTGCCCCTAGCTCAGCTGGTCATCCCCGTTCCCCAAAGTTTAATGCGCTCCAGGAGGTCACAGGTTCGAGTCCCCAATAGCGTAATATTGCAGGAATTAACATGGAAGGTAGTGTTAGTTTTCCCCCCTTGTGACACAATCTCAGCCCCCCCTCCCGCCGTTTCGGCTCCCTTGGCTAGGTTACCCATGAGACTCGCTGGTAGATTAGCACAACAACTTGTTCAATTAATGTAATAGTATGTCGTTGGAGCTTAGCTTGTTAGGCTTCCAACTAGTTTCATGTAATAATATCCATCCAATAAT…	157.4	chr03	10	ATA	OPTRI0629	rejected
>NC_039360.1|157451047:157451876|157451447:157451476	AAAACTGATCCTCTGATTCATTCTAGAAAGTATAATAATTCTTGGATATGGAATAGTATATACAATTGTCTTAATATTATTATCATATAAGTTCTATTGTGAATGGCAAGTTAATAATAGCTCCAAAATAAATATTTGGTCTGATTTTTGGTTGCCAAATCAAGATAATCTTCGTACACCTATTGTTTTAGGTGATAATATCCCAATGACTGTCAGCCAGCTAACTGACAGTCAAGGGAAATGGAACGATGATATGTTAGATAAGTATATTCACCCTGATATGCAAAATAGGATTAAGGCTATCACTCTTAATCTAGATAATATAAATAGGATCAGATGGAAATCTATGATTTCTGGAAATGTATGACTAAATTTGCTTATAATTTCTATCTAATAATG…	157.5	chr03	10	ATA	OPTRI0630	rejected
>NC_039360.1|159031462:159032294|159031862:159031894	CAGATACTGTAACTCTATCATGCTCAATATTCGAGCTCTCTACCGCATGCCACAACCCGGAGTTCTTGACAATCACTTTCACCTCCTCACTTTCATCCTCAAGATCCCAAGTGTTAGTCACTGAACATGAAGCTTGAATAAAAAACAAAGACGGATTGAGATTAGTTACGATAGTATTATGGATCGTATATGCCCATGAGTTTTTGTATCCAAAAATAACATCTCCACCATCTCTTAGGGACCCCCTTGGAGCCTCACCATTTTTCAGTGTAACCATCAAGTGAGGGGGAGGCATGTGGGAATGAGCTGGTTTGGTGATCACCCTCTTCTTATTTCCGTTTTCAGTTGAAGTTCAAGCTTCGGTTTGTTGAACATTAGCTTGAATTTGTTCTCCATCGC…	159	chr03	11	CTT	OPTRI0631	rejected
>NC_039360.1|159031576:159032414|159031976:159032014	TAGTCACTGAACATGAAGCTTGAATAAAAAACAAAGACGGATTGAGATTAGTTACGATAGTATTATGGATCGTATATGCCCATGAGTTTTTGTATCCAAAAATAACATCTCCACCATCTCTTAGGGACCCCCTTGGAGCCTCACCATTTTTCAGTGTAACCATCAAGTGAGGGGGAGGCATGTGGGAATGAGCTGGTTTGGTGATCACCCTCTTCTTATTTCCGTTTTCAGTTGAAGTTCAAGCTTCGGTTTGTTGAACATTAGCTTGAATTTGTTCTCCATCGCCTTCTTCTTCTTCTTCTTCTTCTTCTTCTTCTTCTCCTTCTTCTTCTTCTTCTTCTTCTTCCACTGCCTCTTCAACAATTTCTTCTTCGATATTCTTATATTTATCTCCATTAC…	159	chr03	13	CAT	OPTRI0632	rejected
>NC_039360.1|159188556:159189385|159188956:159188985	ATTCTCTCCATCTCCTTCTAGGGTTTCTTTCGATTTGGGGGATTTTTCCAGGGTTTACTGGTTAGAGCTGGATTCTCTATCATTCCTTCATAGTTTCTCTATGTTAAGTTGTTGGTTCAGCGGCTTCGTTGATTAAGTCTTTTTTCAGATTTCCACACAGAAAACCCTAATCCGATCAAAGGGTTCACGGAAAACGCGATTTTGAATACTGGGGTTTGAATTTTTTTTGATTTTGTTTTTAATGGTGGCGAGATTAGGGCAGGGTTAGATTTTTTGGTGATTTTTGTTGAATGGCATTGGGAGATCTAATGGCGTCTAGATTCTCACAATCATCCTCAGTATCTTCTGTTTCTAATCATTTAGATGAGTTTTCTTCTCTTTCTATTAGTAATAATCGTA…	159.2	chr03	10	GTG	OPTRI0633	rejected
>NC_039360.1|159687750:159688585|159688150:159688185	CAATGAGTCCGGTCCCGTGAGTTTTTTGCTAATTTTATGTAATTTTCATGAGTTGAGGGAAATATCATGAAATCAGGGAATTTTCATGGGATGAGGGAAATAATAACAAAATAATAAGGAATCATGAGGTGTGGGACCGGCCACGGCTAGGGCACGACAGCCCACCTAGTGGCCCGGTCCCACGACAATTTTTCTAATTATATTATTTCTTTGATACGAGGAAACACCATGAGACTGGGGAGTTTTCTTGAGACGAAGGAGATTTGCTCAAATGAAGGGATTTTCATGAGATCAGGGAAAAATAATAAAATATGATAAAATATATAATTGGGCATGGGATTGGCCACGGCGTGACTGGTTGGCCGGTGGGACCAGTCCCCTAGCTCCTTTGCTAATATT…	159.7	chr03	12	TTA	OPTRI0634	rejected
>NC_039360.1|160295038:160295870|160295438:160295470	ACGTTTTTATTTATGAGATTGATGGTGCAATGTTTTATCCTGGAAAAATTTAAATTACTTATGATATTGATGTGCAAATGTGAAGACATCCACATGTTTTGTTTTAGATAATCTTAATAACATAATACCATAGTGAATCGGATTGTCCTTCAACTTCAATCAGTCCACTCCACCGAAAAACACCTAGGACATTCCCAGAAATTCCTTCCATACGTGTCTTCTTCAGAAGAAGTCCTCAAATGCATAAAAGTCTTGCAACCGGGATTTGAGCATCCACTGATTCTCTTTGGACAATGTTTGTATTCGTGATCTCCATATCCACAATGCTTGCAGTGTAATAACACATTCTTCAATTTGGCTTTAAGTTTAAAGTTTTTGCAGAGTGTTGCAATTTTTTTT…	160.3	chr03	11	TTC	OPTRI0635	rejected
>NC_039360.1|160967190:160968019|160967590:160967619	AGTTTTCCAGAGAAATTTGAATCAAAGGTGACTATTATAAAGGAACGCAACACAGTTACAACTATGACCCTTAATGACTTATTGGGTTCATCACAAGCCTATGAACAAAGATTACTAGAGCAGACAGTTGTTGTTAAACAAGTTGAAGAAGCCTTCAAAGTCAAGTTATCTGGAGAAGCAACCAAGGAAAACCTAATGCTGAAAGGTTTCAAGAAAGATAAAATAATGGAGGAAGATCTAATACTGGAGGTTATCAAGGAATAAAACCAGTTGATAAATCAAAAATTCAGTGTTTCAACTGTGGAGATTTTGGACATTTTGCTACAGAGTGTCCAACACCTAGAAAGACTTCTGAAAATAATTATAAATCAAATTCCAAAGCTAATATTGCTGAAAGTC…	161	chr03	10	AAG	OPTRI0636	rejected
>NC_039360.1|162052982:162053814|162053382:162053414	GGAAACCCATAGCGATGATTTCTTTTTCTTTTTCTTTTTCTTTTTCTTCTTCTTCTTCTTCTTCAGAGAAGAAAAAACTTTCTTCAGAAGCTTGAAGAAATTGTGTTAATGGAAACCCATAGTGATGACTTCTTCTTCTTCTTCTTCTTCAGAGAAGAAAGAACCTCCTTCAGAAGCTTGAAGAAATTGTGTTAATGGAAACCCTTAGCGATAACTTCTTCTTGTTCTTCTTCAGAGAAGAAAGAACTTCCTTCAGAATCTTAAAGAAATTGTGTTAATGGAAACCCATTGCGATGACTTGTTCTTCTTCTTATTCAGAAAAGAAAGAACTTCCTTCATAAGCTTGAATAAATTGTTTTAATGGAAACCCATAGCGATGATTTCTTGTTCTTGTTCTTG…	162.1	chr03	11	TTC	OPTRI0637	rejected
>NC_039360.1|162054680:162055512|162055080:162055112	ACAGAGAAGAAAGAACTTCCTTCAGAAGCTTAAAGAAATTGTGTTAATGGAAACCCATAGCGATGACTTCTTCTTCTTCTTCTTCAGAGAAGAAAGAACTTCCTTCAGAAGCTTGAATAAATTGTTTTAATGGAAACCCATAGCGATGATTTCTTGTTCTTCTTCTTCTTCTTCTTCAGAGAAGAAAGAATTTCCTTCAGAAGCTTGAAGAAATTGTGTTAATGGAAACTCATAGCGATGACTTCTTCTTCTTCAGAGAAGGAAGAACTTCCTTCAGAAGCTTGAAGAAATTGTGTTAATGGAAACTCATAGCGATGACTTCTTCTTCTTCTTCAGAGAATAAAGAACTTCCTTCAGAAGCTTGAAGAAATTGTTTTAATGGAAACCCATAGCGATGAT…	162.1	chr03	11	TTC	OPTRI0638	rejected
>NC_039360.1|162056052:162056881|162056452:162056481	NNNNNNNNNNNNNNNNNNNNNNNNNNNNNNNNNNNNNNNNNNNNNNNNNNNNNNNNNNNNNNNNNNNNNNNNNNNNNNNNNNNNNNNNNNNNNNNNNNNNNNNNNNNNNNNNNNNNNNNNNNNNNNNNNNNNNNNNNNNNNNNNNNNNNNNNNNNNNNNNNNNNNNNNNNNNNNNNNNNNNNNNNNNNNNNNNNNNNNNNNNNNNNNAAATTGTGTTAATGGAAACCCATAGCGATGACTTCTTCTTCTTCTTTAGAGAAGAAAGAACTTCCTTCAGAAGCTTGAAGAAATTGTGTTAATGGAAACCCATAGCGATGATTTCTTCTTCTTCTTCAGAGAAGAAAGAACTTCCTTCAGAAGCTTGAAAAATTGTGTTAATGAAAACCCATAACGATGACA…	162.1	chr03	10	TCT	OPTRI0639	rejected
>NC_039360.1|162065422:162066260|162065822:162065860	AAGAAAGAACTTCCTTCAGAAGCTTGAAGAAATTGTGTTAATGGAAACCCATAGCGATGACTTCTTCTTCTTCTTCTTCAGAGAAGAAAGAACTTCCTTCAGAAGCTTGAAGAAATTGTGTTAATGGAAACTCATAGCGATGACTTCTTCTTCTTCTTCAGAGAAGAAAGAACTTCCTTTAGAAGCTTAAAGAAAATGTGTTAATGGAAACCCATAACGATGATTTCTTCTTCTTCTTTTTCTTCTTCTTCTTCAGAGAAGAAAGAACCTCCTTCAGAAGCTTGAAGAAATTGTGTTAATGGAAACCCATAGAGATGACTTCTTCTTCTTCTTCAGAGAAGAAAGAACTTCCTTCAGAAGCTTGAAGAAATTGTGTTAATGGAAACCCATATCGATGCT…	162.1	chr03	13	TTC	OPTRI0640	rejected
>NC_039360.1|162067606:162068447|162068006:162068047	NNNNNNNNNNNNNNNNNNNNNNNNNNNNNNNNNNNNNNNNNNNNNNNNNNNNNNNNNNNNNNNNNNNNNNNNNNNNNNNNNNNNNNNNNNNNNNNNNNNNNNNNNNNNNNNNNNNNNNNNNNNNNNNNNNNNNNNNNNNNNNNNNNNNNNNNNNNNNNNNNNNNNNNNNNNNNNNNNNNNNNNNNNNNNNNNNNNNNNNNNNNNNNNNNNNATAGCGATGACTTTTTCTTCTTCTTCTTTTTCAGACAAGAAATAACTTACTTCAGAAGCTTGAAGAAATTGTGTTAATGGAAACCCATAGCGATGACTTCTTCTTCTTATTATTCTTCTTCTTCATAGAAGAAAGAACTTCCTTCAGAAGCTTGAAGAAATTGTGTTAATCGAAACCCATAGCGATGA…	162.1	chr03	14	CTT	OPTRI0641	rejected
>NC_039360.1|162542555:162543390|162542955:162542990	TTACTTCTTCTGAGTTTTTCCTACTCTGTCGAGGCAACTGCAAGATCAATTGTTGGTTAGTATATTATACTTTCATTTTAAATCTTATATGTAACTAATCTTATTTAAGTTCATATCGATCACTTAATTAATGGATGCACGATGTTTGTACACATGATGCAGAAGCAACAGCCAATAATTTCGAATGTAAACCCATCAGAAAACCATGCAAAGGAGATCGTGATTGTGATTATGAATGCTCAAATATAGGTTATGATATGAGAGGAAGATGTGTGCATCATCGGGAGGAGAAGATTGATGTTAAACGATACAAAGTTATAAATTTATCCGGTTGTTGTTGTGAAGTTTAGGGACATTCTCTAAGTTTATGTGTCTTTCGCATTAATTTCCCAAATAAAC…	162.5	chr03	12	AAT	OPTRI0642	accepted
>NC_039360.1|162860935:162861779|162861335:162861379	ACAAAAACATTCAATCTTGTTGGCGTCATGCTCACCAAGGCATGACGAGAGAAGAGTTTTACCAAGTCTCGATGCTATTCCTCATCAGCATCATCAAAGGTACTACTAGTATTTTCTATTTTTCTTTCGTTTGACTTTTTGGGTTTCTTACTTTTCTGGATAATCCGTATCCCGCAAGGTCTGTAACAATAATGCAGAAACGGGTCTTCAAGTTTTGATAGCCGGCCGCGGGGATTTTTACTAGCCAACGTGTGGGGCGTCGTGGTGGTCACGGAGTAGGATGTGGACATGGCATGCTGCAGCACTAAGAGAGACAAAAGAAACAACAAGTTCACCTTTACACAGCAACAACATATAAAGACCGACATGGTGCCAAGAATGGAGAAAATTCAACATTCC…	162.9	chr03	15	TAT	OPTRI0643	accepted
>NC_039360.1|166408693:166409522|166409093:166409122	TGAATTGAAGGAGTTTTCATGAGTTCATGGAAGCAAAATATTAAAATAATAAAAACACGGGGGTGTGGGACCATGGAGGCATGGCCGGCCGGCTATGGACCAGTCCCACGAGTTTTTCATAATTTTTTAATATTTTAAGGTATTTTTGATGATTTGAGGGAATTTTTCCTAATTTGAGAGAAATACCATAAAATCAAGGAATTTGATGAATTCAAGGAAAAATAGGATAAATAATAATAAAATAATAAAGCAAAGGGCGTGTGGGACCGGCTAGGGCATGTCCGGCCGGCTAGTGGCCCGGTCCCACAAGTTTTCATAATTTTATTTTATTTTATTATTATATGATGATTTGTGCAAAAAATACCATGAAATCAAGGAGTTTTTTCATAAAATTAGAGA…	166.4	chr03	10	AAT	OPTRI0644	rejected
>NC_039360.1|166517468:166518297|166517868:166517897	GTGTATTCAACGATGATACACTAACAGTCACCGCACGAACGAGTATTTCAAAAATACAACGAAACGATGAACCTACGCAAAATAGAAAAGAAAATAATAAATAATTAAAATATTGAGTAGAGTGTTGGGAGCACGGACACACGACCGACCGACCGTGTCGTGGTCAAGCCCACTACAGTTTTATATTTTTAATCCATTTTTATTATTTTCCTTGATTTGATGAAAATTCTCTCATTTTATCAAATCTCCTTCGTTTTGGGAAACTCCTCGGTTTCATGGTACTTCCATAAATCCATAAAAAATAATATAAAATTAAGGAAAGGAGTGTGGGGAATGACCATTATCCAACCGGCCATGCCTTGGTCCCAACCGGCCCCACACCCATGGTTTCTTATTATT…	166.5	chr03	10	TTA	OPTRI0645	rejected
>NC_039360.1|167343218:167344053|167343618:167343653	TAATTAGGAGAATGGCAAAGATACATGTTTCGATGTGACAGGTGTTTCACCATTTTCTGAAGGAGGGAATCGGTCCTTCACTCCAGGGCATGCAATATCAGCAACTATTACTCGCAAACGTAACAAATACGCCAGTCTATGTCTGACTCATGGATATGAATTTGGGGTTCTAGCCTTCTCAACCTTAGGTGAGTTAGGTGATGACATTATCGTCCTTGTAAATCGTTTGAAAAACTGTATGGCAAGTCATGAAGTTAATAATAACTTGGGTAGTTCTCTCTTCCATAGATTAGGTATTATTATTCAAAAAGGTGTGGGAGCACAACTTGTTGCTCGACTCCCTGCCAAATCTTTGTAATTAACTCTTTTTTCTTCAATATAGCCTTAGTGGCATCTTTT…	167.3	chr03	12	ATA	OPTRI0646	rejected
>NC_039360.1|169240358:169241190|169240758:169240790	ATGGTGTTAATAATGAGTGCCGGTAGACAAAGACATCAATATGATAAGATGTATTAAATGATGATAAGAGTTTTTGAGTAATTGAAACTGGTTTTGAAAAGAATGATTTCACATATTAGAACAGGATTTTCCTTCTTCATTACCAATTGTGGGTTACTAGTAACAATCCAAAGCGCAGATTTCTCCAAACCAGATTGATACAAACCATTTTCAAATATATTAAATCCTTCTTTGACATTACATACAGGTTGTAATTGAAGGTTTGAGGCATTCATTGAAGATATGTAAGATGTGGAAAACCCCACAAAACCAAGAAGGAGAATAAATTTCAATACCTGATACAAATTCCAGAGGAACCCATTATTCTCCAACTCTTCTTCTTCTTCCACTTCATGCTTC…	169.2	chr03	11	TCT	OPTRI0647	rejected
>NC_039360.1|169704239:169705083|169704639:169704683	TACTTGTATACTAGTAGTAATTAGTAGTAACTAGTATACCAGACGAATGTAGTATACTTGTATACTAGTAGTAATTAGTAGTAACTAGGATACGGTACATATGTTAATACATATAATAATACATATGTTACTACATATTTTTCGTAGATCCAACTTACTAGTAGTAATGTAGTATAATAATACATATGTTACTACATACTTGTATACTAGTAGTAATTAGTAGTAACTAGTATGTAGTTACTACTAGTATACGGTAACACATGTATTATTCATCCTCTTCATTAGTTTGACGGCAACGTTTTATTCTATCTTTTTTTTCCATTGATTATACCAGATGAATCATACTCTTCTGTAGATTCTACTTCTGCATCTTTAGCATTAGAAAATTATCAAGAAAAG…	169.7	chr03	15	GAA	OPTRI0648	accepted
>NC_039360.1|170002487:170003319|170002887:170002919	TTTGAGCGATTATTGTCGAGAATAATTCATTGAGCCCTATTTTATGAAGATTGGCCGAATCATTAGTCCCAGTACCTCTCTACCAATTTGTCAATATTTTTGTATATAATTTTTATAAATCTAAAAATCCTTCACCTTCACAAGTCTTAGAGTTCGAACCATCCTTACCACTACTACTACAACCCCCATTAAATCTCTAATCATTTTGGCGCCGCCGACGCGGATTTGTGCTTAGGTAGAATTTTTAGGTTTTTATTATTTATTCCTTTTTACGTTTCTTTTTGTGTCTTTGATTTACAGGTTCGAAGTGGAATACTAAGGACTTGGGAACAAAAAGCTTAAAGCTAAAAGCTAAAGGAGAAGAAAAAAAAAGACATAATTTTTTTTAGGATTTAATAT…	170	chr03	11	TTA	OPTRI0649	rejected
>NC_039360.1|171536187:171537022|171536587:171536622	ATGGACTAGATCTGAGCAGTAAGATTTACTGGTGTTGGGAGGTTTTTTGGGTTTCGAGAAGGAGCTAGAGGGAGAGAGACAAAATGAGTTGTGGAGTAAGATTTTCAATTGAAACAAATAACAATTACTTAACCAAAATAGAGACTTTGGAGCGAGTAAGAATATGGAGATCTTGATGGAAGAATGGAGAATGTTTAAGAGGATTTTGTGTGTGTCTTTGGATGGAGAAGAGAATTCTAATATTGGACAATAAGAGGAGCAGTGTCATGCCAGATTACAAGCAACGCAAGAATTCTGCAGTTTGATCATTGTCAAGGCAGAGAAATGGATAGAGTTAAAGTTACACATATGTAACAACGAGATGACAATACAAGATATTTGCATGAATTGGCTAGACAG…	171.5	chr03	12	AGA	OPTRI0650	rejected
>NC_039360.1|173970037:173970866|173970437:173970466	GTATTCAACGACGATACACTAACAGTCACCGCACGAACGAGTATTTCAAAATACAACGAAACGATGAACCTATGCAAAATAGGAAAGAAAATAATAAATAATTAAAAATATTGACCAGGGTGCTGGGAGCACGGACACACGACCGACCGACCATGTCGTGGTCAATCCCACGCCAGTTTTATATTTTTAATGCATTTTTATTATTTTCCATGATTTGATGAAAATTCTCTCATTTTATCAAATCTCCTTCGTCTCGAGGAAACTCCTCGGCTTCATGGTGTTTTCATAAACCCATGAAAATAATATAAAATTAAGAAAAAATAGTGTGGGGCGTGACCATTGGCCAACCGGCCATGCCTTGGTCCCAGCTGGCCCCACACCTTATGGTTCCTCATTATT…	174	chr03	10	TTA	OPTRI0651	rejected
>NC_039360.1|177619156:177619985|177619556:177619585	CACCATAGGACCATCGCTATTCGTCAAAGTATCAATTGTTTTGTCCAATTGGATGAGGAAACTGTTTTTCACTATTTTGAACGTTTTAATGATTTGTTGAGGAATGTACGCACCATGGATTTGAGAAGTGGAGACTTGTCGTCATCCTCTATGAGGGACTAGACTTTAAATCTCGAACCATGGTTGAGTCTATGTGTAATGGTAAATTTATTGATAAATCTGTGGATGATGCATGGAAATTTTTAGCTGAAATTGCAGAGAAAACCCATCAATGGGAATCTGTTAGGGAAACAGGGACAACGCCACATGGTATGAGTCACCCCCATGAGTTAGAGTCTTATTCTTGTGATAGCTCCGACCTTAGGATTGAAAATTATCCTAGATTGCAAAATCCCTATC…	177.6	chr03	10	ATG	OPTRI0652	rejected
>NC_039360.1|177874461:177875293|177874861:177874893	CGAAACCCAGTCCTCAATTCATCTTGTACATTACTAAATCCACTTTGAAATAATTCTCTAAGAAACCCTAATTTCAAATTCAATCCTCAAACAACCCTACATCTTCAAAACATCAATTAAGAACAAACCCATCTTAATTCAATCCCCTAAATTATCATCTCCATCTTCTAATTCTTCTCTGAACCTCAAATGAAACCTTAACTCATTTATTTCTCAAACCCTAACTTAATCTTCTCTAACTCGTCACTTTTCTTAACTCAGAACCTACCAAACCACAGTCATCACCACCAGCAACCCTTCAACGAGATTTCTACTCTTGATTCGAACTCAAAACCCTCGTTTAATTCTCACAATCATCAGCAGATGAAGAACGGGGGAGAAGCAGAAGAAGAAATAGGA…	177.9	chr03	11	AAG	OPTRI0653	rejected
>NC_039360.1|177906818:177907662|177907218:177907262	AGAAATAACGTCTTCAGGATGTCGCAATGTTTCCTGACTTTACAGAATAAGCACTCATAACGAGTATGACGCTTCAACTATCTCATACCTCGGTTTTCGAATAATTATAATGCTCCTAGACAACTTGTCGACCAGTATAGAGCCATCAATTAATTTTTCTATTTAAAAGATTTGTCAATTGAATTCCTAGAAAATATTCTACGTTCATTATAATATTTCGTTACTTCAATATATGGCTTTTCCCAGCAGAATTCCATGGGTTAGTAATAAATATTCAACGTACAGGCATCTGGGCCACCACTGAGTAAGCCCCGAGAAAATGTTGCGAGTGTACTTAACAATAATGCACGAACGAGTATTCAAAATATGGATGAACGAGGAAATCTATGCAAAATAGGG…	177.9	chr03	15	AAT	OPTRI0654	rejected
>NC_039360.1|177918353:177919182|177918753:177918782	CCGGGTCGTGCTATCTCCTCCGCAGTTTCTCGTAAGTGTACCAAATATTTAGACAAGTGTTTGTCACATGGATATGGGTTCAATGTTTTGGCTTTTACTACCTTTGGTGAGCTTGGCGAAGATGCTATCATATTCATGAAGAGATTGAGAAATTGCTTTATTCATCATGATGCTAACTATAAAGTTGGTGGCTCTTTGTTTCATAAAATATGGATTACTATTCAAAAAGGTGTGGGTGCCCAGCTTGTCGCTCGGCTACCTTCTACCAACTTGTATTGATTCTTTTTTTTATTAAATGTTTTTATAATATAATAATAATAATAATAATAAAAGCCTGCCAAATCTTTGTAAATTGCTTATATTTTTCTTTGTTAATAAAAGCCTTCGCGTCCCCCTTTC…	177.9	chr03	10	ATA	OPTRI0655	accepted
>NC_039360.1|178748687:178749522|178749087:178749122	TTAAGATTAATTCTGTCGTGATATTCACTACTGAATTCCCAGAATAATCTATTATTGCTCCTATTCCATGGTCGAATCCACGACTGGTCCCATTGAATGGCAATAACAATTGCTCCCATTCCATGGTCGAATCCACGACTGGTCCCATGGAATGGAAATAAATAATTGTTATGATGTCTATGATCGAATCCACGGCTTGATCTCATAGAATAGCAATAACTATATTATCTCATTACTCCGATTTCATGATCGAATCCACAACTGGTCTCATGAATGGTAATAGATAAATCTTAATTACTCTGATTTCATGATCGAATCCACAACTGGTCTCATGAATGGTAATAGATAAATCTTAATTACTCCGATTTCATGATCGAATCCACAACTGGCCTCATTATT…	178.7	chr03	12	TTA	OPTRI0656	rejected
>NC_039360.1|181872182:181873014|181872582:181872614	ACTCATATCCAGAATTCAACTAAAACTATCAAAATCATAAAAAATCTGGAACTCACACCCAAACTTGACACTGAATGAATAATCGGAAACAACTAAAACTAAAACAATCAAAACCATAAAAAATCTGAAACTCACCCAAGATGTAACAATAACAATTGAAGTTGAAACCCATATTGAATTTGATATTAAAATTAGGAGGGGTGCAATAATTTTAATTTCCCCCAATTTCGATTTCCTTCTCTCTGAATTATCTTGTTTCCTTGAGTCAGAATCAGCTATTGAGAACAACACCGCTACGATTATCTAATGCAGGATCGATCTCCTCTTATTTCAATCTCGAAGCCTCCAATTCATCTCTGGTTGATGAAGATTATTGTTCTGAGAAGAAATCGAGAGGAG…	181.9	chr03	11	GAA	OPTRI0657	rejected
>NC_039360.1|182658886:182659715|182659286:182659315	TTGATTCAAACCAGCAATGGGTATGGCAAGTAAATAATCTTGGGCGTGTTTGATCTTGTTGCACTGCCATAATACACTGACACGTACACTCAAATGATAGGTTCTGGGTATCCGTTTCTTCACTGCTTCGAAGTATAAAACAACCAGGGAGTGCATAGAATGAGGGGCTGTATCGTCAAAGCTATGTGAGGAAGAGGTAAGACCACAAACTTGGATGTAGGCTGCTAAGGCTTGCTGATATGTTGAGCTTGAACTGTTAGGAGGGATGTCCTTCAATATGACATCCTGTATAGCCCGAGTTTGAAACTGTGAAGCCAAGTAGCAGTAATTGCTGGTGTCATGCATCGTATATACGCCTAGACCTCCGTCTTTGATTGGTAGGGTAGCGATGCGGTATTG…	182.7	chr03	10	TAT	OPTRI0658	rejected
>NC_039360.1|183206648:183207486|183207048:183207086	TCTAAAGAGTCTATTCATAAAAGCACAGAGCTCAGGTGTTAGAAATAACATGATAGTTTCACCATATCTCGTTGAGTCCTTTTCACTTCTATTTTTATTCTATTTTGTTTTTAAACTATGTTTCTCTAAGTGATAGGTGGGGCCCACGATTCAAGTTGTTACCAATGCCATGGTGAATTAGAGTGATTGAGATACCATGCAAAAAAAAAAAAAAAAAAAAGACCGGACCAGTTAGACCAATCGGAATAAGTATTAACACTTGGATAGCAATATGCGTGTGTTCTCCCTGTTTCCGCCGCCTAAGCAAGCGTGGAATGCAGGACCCGTGGGAACTATCGTGTAATCTGCTGACAAGAAGCATGCGCTTGGATCAAAAAGATCTATTCATGCCGTTAAAAA…	183.2	chr03	13	AAT	OPTRI0659	rejected
>NC_039360.1|185265661:185266496|185266061:185266096	GTGGGGCGTGACCATTGGCCAACCGGCCATGCCTTGGTCCCAACCGGCCCCACACCCACGGTTCCTTATTATTATTATTATTATTTAAATTTATTATATTATTGGATGAATATTATTACATGAAACTAGTTGGAAGCCTAACAAGCTAAGCTCCAACGACATACTAATACATTAATTGAACAGGTTGCTGTGCTAATCTACCAGCGAGCCTCATGGGTAACCTAGCCAAGGGAGCCGAAACGGCGGGAGGGGGGGCTGAGATTGTGTCACAAGGGGGGCAAACTAACACTACCTTCCATTAATTCCTGCAATATTGCGCCATTGGGGACTCGAACCTGTGACCTCCTGGAGCGCATTAAACTTTTGGGGAACGGGGATGACCAGCTGAGCTAGGGGCCC…	185.3	chr03	12	ATT	OPTRI0660	rejected
>NC_039360.1|187710007:187710836|187710407:187710436	TATAATTGGATAGATGGGAAGGATGTTTGTCTCGATGTCACTGGGGTCTCTCCGTTTACCAGTGCTAAGTCACGCCACTTCGTACCAGGTCACGCCATTTTTGCAGCAATTACTCGCAAGAACACTAAATACTTAGATGTTTGCACTTCTCTCGGATATGGGTTCGGTGTTTTGGCTTTCTCCACTTTTGGTGAGCTTAGTACGGATTTATTAACTTTCCTGAAGAGATTAAGGAATTGCATGGCAGGACATGATGCCAACTTTAAGATAGGCAATTCTCTTTTTCATAGGCTAGGAATCGTTATCCAGAAAGGTGTTGGTGCCCAACTTGTTGCTAGGCTACCCACCATCTCTTGTAATATTGATTTTGATTAATAAATGCCTTAGTGGCTCCCTTTT…	187.7	chr03	10	ATA	OPTRI0661	rejected
>NC_039360.1|189075417:189076258|189075817:189075858	ATCACTAATATTTCTTGTTTCGTCCAGAATAAAGGCATAAACATGATAAAATCCTATATTATCGGCCAGTATTTTAAAAAAATAAATACCGATCGATTCTTTTAATACAAATTTAATTGTAAGAGCTAGCTAGAATTGCTTCTAAGAATATGAATTGGGATTTTAATCAAAAAAAATTGCACAAAAAAGCATTTATGATCTTCCAAGGCACTAGCTAGTACTATATTACTCCGTAATAATTTATTAGTTTGCTTTTAAGAATATGTGAATTGGGAGTAAAACAGTGCAATGTAGTTGACTAAAGTAGTAAAGAAAAGATATTACTATATATCCAAGGCACTAGTAACAAAGGAATTAGCTAGTACAATAATAAGTACTCCAGTTTAGATGTTAAGCGGT…	189.1	chr03	14	AAC	OPTRI0662	rejected
>NC_039360.1|191231116:191231948|191231516:191231548	GACTTGAGAATTATTGATTTTTTCCGGGTCAGGCGTAGAAAAGTGTCTCATCAGGAAGCGGTTGAAGTTCTTTGGAAAGCGCCGGCTTTTGGTAATCTCCTGCTGTGCTGTGACGGGGCAGCCGTTGGTAATCCCGGTAATGCTGGAGCTGGTGTTGTGGCGCGGACTCGTAGTGTGTTTTTCTTGGAGCTATTTTGTTTGGGCTTGGAGTTACCACAAGTGAAAACTACAGGGAGACCCATTCTCCCTGATGTTTCTACTGTGAAACCCACGCTCCCAAAACTACAGGCGCGCACCCAAATTCTGGAAGAAAATTATTCTCAAACCCAAAATATATAAAATTCTGTTTCTGTTTTTTTTTTTTCCTTCTTCTTCTTCTTCGTCTTTTTCTTTTTCTTT…	191.2	chr03	11	TTC	OPTRI0663	rejected
>NC_039360.1|191508335:191509173|191508735:191508773	AATAGGGGGCGATAAAGTATATAATAAGAATCCCTAGCTAGCTAGATTAGTCTCATTCAAAGTTTTGGTTAAGGTAGGTGATTAAAATGGAAAACGGATCCTCAGAGGTTAAAGCGAGAGATTGATATCAGAAATGAGGTTATGGAGATGGTGCTTAGTAGTGGCAGGGGTGGTGGCTTTTTCTCCCTTGGCTGTTTGTCCAAGAAATTTCATTCTCAAATCTTTCTTTAGTTTTCTTCTTTCTAACGTGACTTAAGAGGAACCCTAAGTAAGAAAATAATAATAATGCTTAAAAAAAAAGTAAGAAAATAATAATAATAATAAAAAGGTGTTGGTGTCCAACTTGTTGCGACCAACGAATTCTTTGTAAATTTTGATTTTATAATAATAATAATTCAA…	191.5	chr03	13	AAT	OPTRI0664	accepted
>NC_039360.1|192609303:192610135|192609703:192609735	GGAGTCTTTTCCTTCACTGGTGATGGTGTTCGTGCCTTTATTCCGGGGCAGGCTATTTCGAGAGCAATCTCGCGTAAACGCACCAAATATTTGTCTGATTGTGTTGCTCATGGTTATGGTTTGGGTGTCTTAGTTTTTACTATTTTAGGAGAGCTTAGTGATGATTTTATTTCCTTTTTCAAGCGTCTAAAGAATTGGTTGGTTAGCAATGAAGCTGGTAGTGGTTTAGGCAGCTTTATTTTTCATAGGTTGGGTGATGTTATTCAGAAAGGGGTTGGAGCTCATCTTGTTGCTCGGCTACCAACCAAAGGTGATGTAATCTAAAATCTCAATTATTATTATTATTATTATTTTTAATAATAATAATAATAATAATAAATGCCTTAGTGGCTCCCTTTT…	192.6	chr03	11	ATA	OPTRI0665	rejected
>NC_039360.1|192610344:192611176|192610744:192610776	CTCTTACCATATCATGTCTGTATTTAGGTCCCACATCTTTAGCACAGTGCACGACATGGTCTCCGTAGATATCCATCGGCTTAGCACAGCTAGAACAAACACTATCAGCAACAAACATTGGTATGACCAAGCGATATTGGAGGACAGACTGAAATTGTCTAGGACCAACAGGCTGGTTGATCCCAGTAATAGGAATGGATTTCAGAAAATCCATGGCATGTTCTATTTTGTTGCACTGCCAAATGATCGACTCACGCTCATTGAAGGGGAGGCTAGAGAGCATAGAATCTTTGACAACACCAAAGTAGATTACTGCCAATGACTTCATGAAATGGGGGGCAGTGTCGTTGATGTTGAACTCAGATTCGGATAGCCCAAAGTAGATTACTGCCCAAACGC…	192.6	chr03	11	TTA	OPTRI0666	rejected
>NC_039360.1|192815204:192816033|192815604:192815633	GAAACTGAGGAAAACACCATGAGATGATGGAAAATAATTATAAAATAAGGAATAAGGAGGTGTGGGACCTCCAAGGCCAAGGCATGGTCAGCCGGTCGTGACCATAGTCCCGTGGTGCCATTTTCCTTAATTTTATAATATTTTTGATGATTTTATGAAGAATTCATGAATTTTAAGAAATTTGATGAATTTAGGGAGTCTCCATGAATTGAAGGAGTTTTCATGAGTTCAAGGAAGCAAAAAATATTAAAATAATAAAAACACGGGTGTGTGGGACCGGCTAGGGCATGGCCGGCCGGCTAGGGGACCGGTCCCACGAGTTTTCATAATTTTATTTATTATTTGATGATTTGTGCAAAATACCATGAAATCAAGGAGTTTTTTCATGAAATTAGAGAT…	192.8	chr03	10	ATA	OPTRI0667	rejected
>NC_039360.1|194392429:194393273|194392829:194392873	TGACAACAGAGTATTCAAATATCTCTGTGAGAAAGTGGCACCATGTAGTAGCTCCATTGTACTGGTTGGTTCGAACGTATAAACGCGTTTTCGCTTGCTTATAACCCCTTCCTCCATTAAAACACAATTGAAAAAGCTAAGAAGGGAGTCAGAGGAAAATGAAGAGGAAGGAAGAAGAAGAAGATTACATATATAGAGTGTCTTGCTTATTGCTCTGCCAAGCTTGAAGGGGAAACTTTAAGTTTCTTTGCCGCAAGTCTTATCCATTGAAGCACATGGATAGGTACTAGGCTACACAATGCAAACACTAATATAAGTTCTCATCAGCTTATAGTTTTTCAGATAGGCCTTTAACATAATATTAATGCAACCAACCCATATGAATTAGTGTAGTAGCTA…	194.4	chr03	15	GAT	OPTRI0668	rejected
>NC_039360.1|195195302:195196134|195195702:195195734	CTCCTTCATAATACCATTAGGACGATTGTCCTTTTGCGAAACATCCTTTCTCCAATTTGGAACATCAGATCTTATCTTTGCATTTGAAACATCATCTCTCTATCTATAATTGGGTATTTATGAGATGACCTTGTCGAGTGATATGAAAAGTTTGAACTATCATCATAATAATTCTTTTGCCTAAACTTAGGTTAATAACGATCTGACTTCTTATGAGGAGAAAACTTATCCAATTCATTTGATACAAAAGAAAGTGCATCTTGCATCTTACGAACTTTGCATCCCCATTGCAAGTGTCTTATATTACCACAATAACAACAATGTTTAGTATAAATATGCGAAGTATGAGTTTTAATGTTACCTTTTTGTGAATCCTCTTGCATTGGAGCTTGATGAGTT…	195.2	chr03	11	TTC	OPTRI0669	rejected
>NC_039360.1|196551527:196552356|196551927:196551956	ATGATCATTTCCCTTTTGGATATTTTGCGAAACATTCTTTCTCCAATTTGGAACATCGGATCGTGTCTTCGTATTTGCAAAGCAATCTCTTTTCCTATAGTAGGGTATTTTATGAGATGTCCTTTACAAACGATGGGAAAAACGTGAACTATCATTATAATAATTATTTTGCCTGAACTTGGGACAATAGCGATCCGAGTTCCTTTGGGGAGCACTCTTACCCAATTCGTTTGGTACAAAAGAAAGTGCATTTTGCATCTTACGAACTTTGCATCCCCATTTAAAATTCCTTTATTACCACAATAATAACAATGCTTAGTAACATCCGAATACTGAGTTTTAATGTTACCTTTTTGTGGATCCTTTTGCATTCGAGCTCGACGAATTTTCTTCTTCTTT…	196.6	chr03	10	TTC	OPTRI0670	rejected
>NC_039360.1|199913629:199914461|199914029:199914061	TTAGGACGATTGTCCTTTTGAATACTTTGCGAAACAGCTTTTCTCCAATTTGGAACATCAGATCTTGTCTTAGCATTTGCAAAGTCATCTCTCTTTCTATATTCGGGTCTATTATGAGATGACCTTGTCGAGCGATATGAAAATTTTGAACTATCATTATAATAATTATTTTGCCTAAACTAAGGACAATAACGATCTGAGTTCTTATGAGGAGAAAACTTAGCCAATTCGTTTGATACAAAATAAAGTGCATCTTGCATCTTACGAACTTTGCGTCCCCATTGCAAGTGTCCTTTATTACCACAATAATAACAATGCTTGGTATAAATATACGAAGTATGAGTTTTGGTGTTACCTTTTTGTGGATCCTCTTGCGTTGGAGCTCGACGAGTTTTGTTG…	199.9	chr03	11	TTC	OPTRI0671	rejected
>NC_039360.1|200107040:200107881|200107440:200107481	TTTAATAATAGTTGTTTCCTCGTCCCATGGAAACTCCTTCACTTCAAGGAAATTTCCTAGTTTCAGCAAACTCCTTGAATTCATGAAATTTCTCTCAAGTCATGAAAATAATATAAAATTAGGAAACTCGTGGGACCGGGCCCTAGCTGGCCGATCATGCCCTAGCCGGTCCCACACGTCCCTTATTTTATTATTATTTTTTTATGTTTCCCTCATCTCATGGAAACTCCCTGATTTCAACAAAATCCTTGGTTTCAACAAACCTCTTGATTTTATGATATTTCCCTAAAATCATGAAAAATATTATAAAATTGGGAAGAGTGCCTTGGAACCGTGCCCATCGGTCGGCCGGCCATACCCTGGCCGTGGTAGGTCCCACACTTCATCACTCCCTATTCA…	200.1	chr03	14	ATT	OPTRI0672	rejected
>NC_039360.1|200116505:200117337|200116905:200116937	TATTTTAATAATATTTGTTTCCTCGTCCCATGGAAACTCCTTCACTTCAAGGAAATTCCCTAGTTTCAGCAAACTCCTTGAATTCATGAAATTTCTCTCAAGTCATGAAAATAATATAAAATTAGGAAACTCGTGGGACCGGGCCCTAGCCGGCCGGTCATGCCCTAGTCGGTCCCACACGTCCCTTATTTTATTATTATTTTTTTTTTATGTTTCCCTCATCTCATGGAAACTCCCTGATTTCAACAAAATCCTTGGTTTCAACAAACCTCTTGATTTTATGATATTTCCCTAAAATCATGAAAAATATTATAAAATTGGGAAGAGTGCCTTGGGACCGTGCCCATTGGCTGTCCGGCCATGCCCTGTCCGTGGTCGGTCCCACACTTCGTCACTCCC…	200.1	chr03	11	TAT	OPTRI0673	rejected
>NC_039360.1|200190874:200191706|200191274:200191306	TATTTTCACCGGTTTTTCGCCCTTCACTTGCGACATCCGTTACTTTAAACCAGACCAAGCCTTGATAAAGCGGTTATTCGCAAGCGTAATAAATATCTGGCCACTTGTGATACTCATGGATACGGTTTAGGAATTCTCGCATTCACCACTATAGGTGAAGTAGGCAAAGACACGGTCACATTCTTGAAGAGACTGAAGAATTGCCTTGCTAACAACAATGCAAACTGTGACAATGGCTGCTTTCTGTTTTATAGAATAAGAATTGCAATTCAAAAGGGCGTTGGTGCCCAGTTGGTGGCTAGACTACCAACAAACTCTGTATAAAAGGATCTTTATTTATTTCAATAAAAGCCCTCAGAGGTGTATTCAAATAAATAAATAATAATAATAAGGAGAGAG…	200.2	chr03	11	AAT	OPTRI0674	rejected
>NC_039360.1|202176792:202177627|202177192:202177227	CTTATATAACTATAAAGACACAATCGGAGCAAAAACGATTTGATTCAGTCGAATCGATTCATGAACTTTATATCCACGGTTTGCAAATTGCATTCCTTAGTTAATATAAATATAAATTCACAAATAATTGTATTTAGATATAACCAACTCAAGTATGCGGACTTAGTTCGCGAACTTAAGTTCCCGGAAGGAGTTCAAAAACTCCAGCAGATATTCTCGGGATGAGAACCTCCGCCAGTTCGCGGACTGAGTTCACATCTCTTTGTTTGGGTTCAAACCAAAAATAGTGTGAAGATGAAATCCATACGTAGAAAATAAGTGTTGTGAAGAACTTATGCACGCAAGTAACCAAGATAAATACCCTTTTTAATGGGGGTTAACCATAGAATTTGAGAGATT…	202.2	chr03	12	AAG	OPTRI0675	accepted
>NC_039360.1|202201084:202201919|202201484:202201519	ATGTCGAGTATATGAATGACTATCCTATTCATTTTCTAATGGTTATGTTAGTCGTATGTGTAAGGACCCTCGAGCTCGTCAATGCTATTAGACTAGTCAAGAGATATCTTAGCCACTAATATCTCGATTAGGGTAAAACGAACATTAATTAATATGAGTTAATCTAACAAAGATCTAGATACGAAACTAGTACCGTCAAAAGTTACGCGAAATGGACTACTCGAACGTGCCATTCGGATACCGGATGAAAAGAATTTATCAATTTGTTTTCGTAGGGTAAAATAGTAGTTTTGGATTTTTCCCTTGTGGCTGCACGTGTGGAAGCGAGTGTGTGTATCGGTGAAATCCTTTAGCCTTATCTACACCTAATCGAGAAGAATTATTCATTTCTTATTTTCT…	202.2	chr03	12	TTC	OPTRI0676	rejected
>NC_039360.1|202218978:202219810|202219378:202219410	TGATGTAAGAGGTTTTTCATGTTCAGCTAGATCAAGTTTATGATTAGCTCTGGCATCTTCACGGGCTAACTTTTTTTCTATGCGAAGTTTCTTAACTCCAGCTTCATCAATCTCGCGATCTTTGGTAATAGTATCAACTAATTTGTCAAGATTTTCAGTAATCCCCATAATACCATCGTTAACAAGTTTGAGATTCTCAGTGTAAGACATTTTAAAAAAAATGGTCGAAATTTGAGTAAAATCGTGACCTGCTATGTACCAGATGTTAGGGTTCAAACCAAAAATAGTGTGAAGATGATATGCACACGTAGAAAATAGGTGTTGTGAAGAACTTATGCACGCAATTAACCAAGATAAATAACCTTTTTAATGGGGGTTAACCACATAATTTGAGAGATT…	202.2	chr03	11	AAG	OPTRI0677	accepted
>NC_039360.1|203410907:203411742|203411307:203411342	TTTGGTTGTATGATTACTTCAAGTTGTACCACTTGAACCATCTCTCCTCAAGGTAGCCAACCAGATAAAACTGTTTCCTTACAACTGCCTTGAATCTTTCCACGACAATACTCCCTTACCTAGGTTTTGTTGTTGATAATCTTTCCACCAAATTAGAGCATGCTTTTGTAGCTTCAATGCCGCGAAAGCAATCTTTTCCTTTGAACCATATTCAAAGAAAGAAAAATACGTCTCTAGCCGTTCAATCCAATCATCCAATTTTTCTACATCGACACTCCCATCGTAAAGTGGAATATCAACACGAGAATCAATTTTCATATCTTACCATGAGGCTTAGTTGATGTAGAACTTTTAAGAAGCTCACTTTTCTTCTTATCTTCATCTTCTTCATCTTCTTCC…	203.4	chr03	12	TCT	OPTRI0678	rejected
>NC_039360.1|204948371:204949206|204948771:204948806	GCATACGACTGCAATCAATTGTCAATTCTGTTTTTCATAGGTTGGGTATTATTATTCAAAAGGGGGTTGGCGCCCATCTTGTTGCTAGGCTCCCAACACACCCTGTGTGATTATTGACTAAGTTTGCTTGCTTAATAAAAGCCCATTACTCGTAAACGAAACAAATATGCAGATTTATGTTCGTCCGATGGGTATGATTTCAGTGTTTTAGCCTTTTCAACTTTAGGGGAGTTGAGTGATGACATTACGGTCTTTTTGAAGAGATTGAAAAACTCCATGGCTTGCCACGATGTCAACAACAACTTAGGCAGTTCCCTTTTTCATAGGCTGGGTATTATTATTCAGAAAGGCATTGGGGCGCAATTTGTTGCGCGTCTCCCAGACAAATCTTTGTAATTG…	204.9	chr03	12	TAA	OPTRI0679	rejected
>NC_039360.1|205567889:205568721|205568289:205568321	TAAGACATATACATGGCTGGGAAAACAATAGATCCCAACCGTGAGGCGAATTTACGAATGGGAGTACAAGATTCCCAGCCGTAAGCATTTTTAGACCTAAAATTTTCAAAACCAACTGAGTAATCAATAAGTCGCTTAAATAAAGAGTCAGTTTTTCAATTCATACCTTATTGCTGTCATATCAGGAGTCTCGGCGGCTGGTGCATCTCCTTCATTCACTTCTTCTTGATCTTCAGTTTCATCTTCATTTGATGAAGTTGGTTTTCTCTGCTTCATAAGGAAGTGGATTCGACGAAGATTGACTTAGATTTTCCTTAGGTTTCATGGTTTTATACAATGAATTTAATCGACGACGATTTTTTTTTTGAATCTACGATTAATCGTTACAAACGAAGAATG…	205.6	chr03	11	GAA	OPTRI0680	rejected
>NC_039360.1|205938636:205939465|205939036:205939065	ATGGGATTCGAAGTTTCGTTCTTGGACGTGCTATTGCTGCTGCTACTAGGCGCAAGAATACCAAGTATCTTGATAAATGCTTATCTCGTGGGCATAATTTTACAGCTCTAGCCTTCTCGACACTAGGAGAGTTGGGTGATGACTTTATAGTATTGTTAAACAAATTGAGGAACTTCGTGGCCAACTATGATGTTAACTATAAGGTGTGCAATTCTCTCTTTTATAGGATAGGCTTAGCTATCCAGAAAGGTATTGGAGCGCAGATTGTTTCTAGGCTCCCAACCCTTTCAAACAACTCGGTGTAATTTTCTTTGTTTACTTAATGCTCTAGCGGCTGTTTTTTTAATAAGGAGTTGGAGCCCAGCTTGTTGCTAGGTTACCAACCAATATCTTTGTAAA…	205.9	chr03	10	AAT	OPTRI0681	rejected
>NC_039360.1|205975168:205976003|205975568:205975603	CAACTGGGAAAACGGAAGAGATACATGCTTCGACGTCACAGGGGTTTCTCCCTTCACTGGGGAAATTCGTTCTTTCACCCCGGGCCAAGCTCTCTCTAAGGCGATTCTCCGTAAACGCAACAAATATTTAGTGAAGTGTGAGTCACACGGATATGGCTTTCATATTCTTGCTTTCACTACATTGGGTGAACTAAGCGAGGACACGGTGGCTTTTGTAAAGAGGATGAAGAACTGCCTATCCCACAATGACGCAAATTGTGGCACTGGCAGCTTTCTTTTCCATCGTTTAGGTATTGTAATTCAAAAAGGTGTTGGTTCTCAGCTTCTAGGTTACCAACACCTTCCATGTAATATTACTATTTTTCCTATTTTCAATAAAAGCCCTCAGAGGCACGTTTC…	206	chr03	12	ATA	OPTRI0682	rejected
>NC_039360.1|206316364:206317202|206316764:206316802	ATAGGATCAATTAGATAGATTTTCTTAGTTAGTGTACCTGAATTGGATTTCAAACTTCGAAAAACAGCAAACCAGAACAACAACAAAAACCCTATTTGTATATCAGTGTGTTCTGAAGAAATCAGAAGAAGAAGAAGAATTGGACGAATGAATTATAGATTTGAAATAACAAGTTGTGTTGTCTTGTTAAATCGAAACTAAAGGATTTTGTTTTGCTGAAATTTGAAACGACACACAAAAAAAAAAAAAAAAAATCCTGAAAGAGAAAGTATGGAGAGATCTAGGGCGAAGAGGACTTATTATTATGAACAAGATTATGATACTCAAAATTTTCCTAGGACTAAACCTCGTTTTCACCATCACAATAATCACCATTTCAACAACAATAACCATAGACGT…	206.3	chr03	13	GGA	OPTRI0683	rejected
>NC_039360.1|206443928:206444757|206444328:206444357	GAATATTATATATTCAACTATAGTAACACTGGCCTACTAAATAATATTCAAACAACGCAGTGCTTCCCTACTATCTCAAGATAATAAATTTAACAATGTTCAACCAGAGTAACGCCGACCTACTAAATAATATTCAAACAGTGTGGCGCTGCCCAAGTCAACTTAGCAAGAAGCTATGGGGAATTACGGACACTGCTTGTGGTGAAACCATACAACACATATTATGCACACATATCAAGGCACACCCAATCATGCTCACAGATAAATAAAAACACATCATGCTCGCAGATAAAAGTAACTTAACAATTACAAGAAGGTTACAAGAGTTTCCACTTGGTTTGATGACAAATCACGCCTACTTCACGAATTCCTATATATATAAGTGCATAGAATTATCCT…	206.4	chr03	10	TCA	OPTRI0684	rejected
>NC_039360.1|209848844:209849688|209849244:209849288	GGTGAAAGTGTATTCAACGACGATGCACTAGTAGTCACCGTACGAACGAGTATTTCAAAATACAACGAAACGATGAACCTATGCAAAATAGGGAAGAAAATAATAAATAATTAAAAATATTGACCAAGGTGCTGGGAACAAGGACACACGACCAATCGACCGTGCCGTTCTCAGTTCCACGCCAGTTTTATATTTTTAATACATTTTTATTATTTTCCGTGATTTGATGAAAATTCTCTCATCTGATCAAATTTCCTTCGTCTCGAGGAAACTCCTCGGTTTCATGGTACTTCCATAAATCCATAAAAATAATATAAAATTAAGAAAAGTAGTGTGGGGCGTGACCTTTGGCCAACCGGCCATGCCTTGGTCCCAGCCGGCCCCACACCTCATGGTTCC…	209.8	chr03	15	TTA	OPTRI0685	rejected
>NC_039360.1|209975281:209976110|209975681:209975710	AGTCTTCAGGATGTAACAATGTTTTCCCTGACTATATAAAAGAAATATGACGCTTCAACAAGCTCATACCGCTCAATTCTTGAATAATTAATGCTCCTAGACGATCGTGATAGTATAGAGCCATCAATTAATTATTTCTAAATCATTATACTCGTTAACTGAATCCTTAGAAAATATTCTACGATCTTCATAATATTTCATTACTTCAATTCGTGGATCTTCCCAGCAGTATTCCATGCTTTAGTGATAAATATTCAACGTACGGGCATCTGAGCCGCTATCGAGTAATCCCCGACCGAAATGGTGCAAGTGTACTCAGCAATAATGCACTAACGAGCACCTGAATGCACGAACGAGCATTCCAAAATACGAAGGAACGATGAACCTATGCAAAATAAG…	210	chr03	10	AAT	OPTRI0686	rejected
>NC_039360.1|216230960:216231801|216231360:216231401	ATAGCGCTAAAGAACCCAAGGTCTAAAACATTCAAATCGGGGCTGTTTGGAGGTTGACACAACAACTCTATATCCAACCCGTAACTTTTAACCGCTCCCATAAATTTTTTATCATTCTCGTGGACATGTGGTTTTGCATTGTCTTGTTGTATAAAGATCTTCTTACAATTATTAAACGGCCATTTCTTCTTGATAGCAGGCAGCAATTTCTCAATCAAAAAACACCTCATAACCTCTTTGTCAACAGATTTCATGGCCTTGGTTTCCATTGTCCCAGCTTTGCGGTTTTTGCTGCTCCTTTTTGCGGCTTCTTTAACAACAAAAGGCCATATTCCAATCTTACCATCAAAACCCAAGTGTATCTCTTCCTCCTCCCCCTCTTCTTCCTCTTCTTCTTCC…	216.2	chr03	14	TCT	OPTRI0687	rejected
>NC_039360.1|217020670:217021499|217021070:217021099	AGTATGATCCTGTTACGACAGAACAGGATGGGTATATTGGTTAGAATCGATTTACAAGGGCCGAATCATTTCTGTTGGATAAAACAGAGTAACCCGAGTTCTGTGTGTGTGATTTGGATGGTTGCGTGTGGTTGTTGTGCGTTTAACCACTTCTAGGATGCTGAATGAGCGCGTTTGGAGTGTTCAACATGAGAAGACAGCGCGAGAAGATAAATTTGAGAAGAAAATATCTCGATGATATATTCTTTTATTTCTGAGTAATGGAAGAAAATTTGGAGTGATTGAGCGAGATTTCTTGGTGCTGCTGGCTATATAAAGGGTGCTGGTGTTGCAGAGAAGGGGATCGAGAGTTTGGGGAGAAGAATAGAGATTTGCAGAGCAACTTCTCTGCTACTGTAG…	217	chr03	10	AGA	OPTRI0688	rejected
>NC_039360.1|219591782:219592611|219592182:219592211	ATAGGGATTTTATATACTCAACCAGTGATTACCTTGCTACAACATCCATTGAAGTATCAGGATCTCACCAAATCACTTTAGAGAAACATATAACTGCAAAAATAAAAAGAAAGTGATTCAGTAATGATTAATCGCGAGGATGAATCTTTCAAACGACTACCATGCTATTGCTAGCAACTGAGTTTCACAATCAATCATGAACGTATATATTTAAGGATTGTAGAACGATAAAGTGAACTCAATCCATAGCCGTAATAAATGTTTCAACCTAGAAAGATTTAGAGTGTCATCCTAAATAGCTCATAATTAACTCCAAAAGATGAAGTCTCAAGAATGCAAGAAATCAAAGATTATTATTATTTATTTATTTTTTATTTTTTAATTATTATTATTTTTTAT…	219.6	chr03	10	TTA	OPTRI0689	rejected
>NC_039360.1|221138544:221139379|221138944:221138979	AATAAGAATCAGTTATCTGAACTCCTCCGAGGAAAGAATGTGCCATGGATAGAAAGAAAACTCCCTGCGGATAATATAAGCTTTCATTTGAAGATTTTTGGTAAGATGGTTGTGGCTAACTTAATTCCCAGTATGCTCGACAAAAATCTCTGGAGCAGAACTCTGGCTGAGTTGGTTTACCATCTGGTTTCTGGTGAAGAGGTTGATTTATGTGGATCAATTGTTCGTCAAAAAATTCACATGGTTTCACAGAAGAAAAACCCTGGTTTTCCATGCCTCATCAGCCAAATCTATAGTCAATTTAATATTTCTCAGCTTGGAACTTGTGTTGGTACTCCATCTCTCTTGAGCCAGACAGACATTAAAAAAAATGAAGAAACCTGCCAATCCTGAAGTTGC…	221.1	chr03	12	TCT	OPTRI0690	rejected
>NC_039360.1|224174060:224174901|224174460:224174501	CCATTAAAAGGGTTGGATCCACTATCTCTCTTGTTCGAATGAGATGAAAATCATATTGCTGGGATGACGGTTGGATCAAGAAATGGGACTAGTCTTGGTGAGTGAAGAGTGAACCCAGCTGTGCAGAAAAAGAAGAAGACAAAATTAAGAATTTATTTTCTTTCATGCAAAGGAAATTACTTTTTATGCCCTCATTTTCGCTCTCTGTCTTTTTCTCTCTTTCCAGAATCTCTGTAAAAATTCAGAGTATAAACCTAAAACAACGTGGTTCCCGTTAATGGCAGTTACTAGTCTTCTAATTCACTACTGGCTAAACCTCAACTTCAACGCTTAATCACTTTCTTACCACGACGACTACTAACAAAGTCAATTTGAGGGTAGGTAAGGTAAATATACTAA…	224.2	chr03	14	TCT	OPTRI0691	rejected
>NC_039360.1|226740867:226741696|226741267:226741296	TCGTCTATTATTATTCTGAATACCTCCTTTATAATAATAGTCACCAAGGTACAAAGATCATACGTATCAAGTTGGTACCAGAAGCAAGATTAGTTTCTAGGGTAGATCCCTGTGGTTTATGGTTTTCACTAGATCTATCTACATAAATCTTGGTGAGGTACTCGAGAAACTAGAAGGCGTTAGGAAAATAAGAGGATCAAGGATGACGAAGTCAGATGATGATCCTAAGCAAAGAGAACCTAAAATATAGAAGAAAAGGTGGCTACGCTACAAACATACATGAAGTCGATTCAAAACACCCTTGAAGAATTGATTGTATGTATTCGTTCTCATACACCCAAGCCTAAGACGAAGAAGAATATTACACCTTCAACTGAAGCTTTGGAAGAAGATGACGAG…	226.7	chr03	10	GAA	OPTRI0692	rejected
>NC_039360.1|226986862:226987697|226987262:226987297	TACGATCATGAAGGATTTCAATTTTAGAAGGAGAATCAATAATCAAAACATTAGGGTTTTGTAATGAATATTCTTCTAACTGTTTAATCCAACTCTCAGTAGACAATTTCTGTAAAATACAATCAAATGGACCTTGTTCTATCAATGGTGTCTCAGTATCTATCTTAATAAGATCAATACCTCTTTGTTTTGATTCATTCAGTAATGAATCCTGGATAAAATTCTTCTTTTGTGTGAATGCATAACCTAGTTTAAAACGTTTTGCCATGCTTCCTTTTTTTTTTTTTTCTCCTTGATCGAGATTCCAAAATCAGAAAACAGGCCAACCCAGATTTTGAAATCTGGATTGAAGATGAAATTGAAACTTAGGTCGTAAAGAAATTAGAGCTTCTTACTGTT…	227	chr03	12	TGC	OPTRI0693	accepted
>NC_039360.1|228227014:228227849|228227414:228227449	ATTCCTCCACACCTATTTCCATTTTATGCTACAATGATAAGAACTTATGTATAAAACAGATAAAAATAAAAAATAATAATAATAACATGAGGCTCAGCTGGTCATCCCCGTTTCCCAAAGTTTCATGCGTTCTAGGAGGTCCCAGATTCGAGTCCCCAATGGCGTAATATTGCAGGAATTAACATGGAAGGAAGTGTTAGCTTCCCCCCTTGTGACACAATCTCATCCCCCCTCCCGCTTCGGCTCCCTTGGCTAGGTTACTCATGAGGATCGCTGGTATGTTAGCACGGAAACCTGTTCAATTAATGTAGTATGTCGTTGGAGCTTAGCTTATTTTTTAGGCTTCCAACTAGTTTCATGTAATGATCATTATCCAATGGAAATTAAATTAAGATTTAA…	228.2	chr03	12	AAT	OPTRI0694	accepted
>NC_039360.1|228927359:228928188|228927759:228927788	TCCATGAAAAACCCGTCTCATATGGATATTCCTCATATCCGCCCCGCCCCAATTCATATGGATAACGGGTATGGATATATTTTTTATGAACGGGGCAGTGACTGGAATTTGCATACCCGCCCCATTCTCTCCCCATGACCATCCCTAGATGAGAATGATCCTATACCCTGTAATAATAGTGTCGTACCAAATGATCCAAACAGTCGACCCTTGGTTTTAGCAGTGTATACACACGCTTAATCAGGAAACTGTCGGCTAGAGTCCATGAAAAAAAACACGGCGAAGTAACCGGGGTGTTACATGCAGCCGTCGCCAGTGGACTAGTAACTATGTTGTCTCTTCCACAATCTTTTACTGGCAAGCCCAAGATCGTCCACGCATACGGTATTATTATTATTA…	228.9	chr03	10	TAT	OPTRI0695	accepted
>NC_039360.1|229548972:229549804|229549372:229549404	TTGAATATTCAAAGGAAATAATCTGTTTTTCGTCATCTGTACTTTTTCTATCAGCCTTTTTCTTTTATCTCTAATGAAGCAAAAACCATTGTAAATATTCATAGAATATCCTCTTTCAGACATTTGACCCATGCTCAATAAATTTTGATGTAAACCTGGTACATAGAATACATCCATGATATATTCCTTTAAACCATTATTAAGAAAAATTCCTTTTCCCATAACTGTAATTGTAGAAATATTACCAAACTTTACAGTTGATCTTACAGATTCATCAACATTATCAAATAAGTCTTCTCTTCCACATATATGATTGCTACAACCAGTATCTAGGTACCACTTAAGTTGAGGTTGTTCTTTTGATGTATGACATGCAAGTATGATATTTTCATCCTTCTT…	229.5	chr03	11	TTC	OPTRI0696	rejected
>NC_039361.1|171398:172227|171798:171827	TCTCTACCTTAAATTAAGACCAAACCCACTTATAATCAATCACTGTAACGTAATTTCATAAAGATACATCAATCAATTCGAAACAATTTAACTTTCAAATTAATGAACCCTAATTTACCTTTTTCTTGTAAATCTGAATCAACTACTTGAATCAACATCACCACCATCATCTACTCCTCGATCATACTCAGTTCTTCTTAATTCTTCATCCTCAAAACCAAACTCTAACTATCAATCCTCAGCAGCATCAGTTCATTCTTCTCCCGCAACTAAATCAACTTCAACCTCATACCATCTTCTTCATTCATCTAGCTAACTAACTTTCTATGAAAAACTCGCACAAGAATAACTCAGTTCTTCTGAACTGAGATCCACAGAAAGAAGGAGAAGAGGAACATC…	0.2	chr04	10	GAA	OPTRI0697	rejected
>NC_039361.1|2535667:2536499|2536067:2536099	TTGCAAAGACCTGAGCTTTTCCGGTTGTGATTCAATCATCATTCTGATGCGTGAACAACCTTCCCGCGGAAGATTTGAATAATCCAAGGACATTTCCTAAGACTGTGGTTATCCATGAAACATAATGGGCAAACCTCTTTTGCTTCGACACATAATATTTGCTTAGCTTTGCCTTTAGAAAACATGGTGGATGATGAGAGAGAAATCGTTTGGTTTGGTTTAGAATGAAATCTAGTGATGTATTTATAATAGAAAATAGGCGTTGGTAATTCAAACGGGCGCTCAAAGGAAAGTCTCCCGTGACTTTCATACAAACGCCAACGACTAAATTTCCATTTCCAACGGCAAATTTTTCTTTCTCGTCCTATAAATTTCATTCCTCCCATCTCCAAAATCACA…	2.5	chr04	11	TCT	OPTRI0698	rejected
>NC_039361.1|6129777:6130615|6130177:6130215	AAATTTGATGAATTTAGGGAGTTTCCATGAACTGAAGGAGTTTTCATGAGTTCAGGGAAGCAAAAAATATTAAAATAATAAAAACAAGGGTGTGTGGGACCGTGGAGGCATGGTCGGCCGGCTTGGGCCCGATCCCACGAGTTTTCATAATTTTTTAATATTTTTTAGGTATTTTTGATGATTTGAGGGATTTTTTCCTAATTTGAGAGAAATACCATGAAATCAAGGAATTTGATGAATTCAAGGAAAAATAATAATAAAATAATAAAACAAAGGGGCGTGTGGGACCGGCTAAGGCCCGGTCCCACAAGTTTTTCATAATTTATATTATTTTATTATTATTTGATGATTTATGCAAAAATACCATGAAATCAAGGAGTTTTTTCATGAAATTAGAGA…	6.1	chr04	13	AAT	OPTRI0699	rejected
>NC_039361.1|6183675:6184504|6184075:6184104	TTTCTAGTGTGTTCGGTATTCTAGTTTTCGTCCATTAGCCTCTATAATAATAGTCACCAAGGTACAGAGATCAATACGTACCAAGTTGGCATCACGAGCAAGGTTAGTTTCTAGGGTAAATCCCTGTGGTTTATGGTTTTCACTAGATCTCTCTACATAAATCTTGGTGAGGTACTCGAGAAGATAGAAGACGTTAAGAAAACAAGGGGATCAAGGATGACAAAGTCAGATGATGATCCTAAGCAAAGCGAACCACAAATTATGGAAGAAAAGGTGGATACGCTGCAAACAGACATGAAGTCGATTCAAACCACCCTTGCAGAATTGACTGAATGTATTCGTTCTCATACACCCAAGCCGAAGGCGAAGAAAAAGATTATACCTTCACCTGTAGCTTCG…	6.2	chr04	10	GAA	OPTRI0700	rejected
>NC_039361.1|7135378:7136219|7135778:7135819	GTCATCAATAATAAGGATTTTCGGCCAGCAGACATCATGGTTTATAATTAGGTAGATGGGAAGAATGTTTTTCTCGACGTCACTGGGGTCTCTCCGTTTACCTGTGCTAAAACACGCAACTTCATACCAGGTCATGCTATTTCTCCAGCAATTACTCGCAAGAACACTAAATACTTAGATGTTTGCACTTCTCTCGGGTATGGGTTCGGTGTTTTGGCTTTCTCCACTTTTGGTGAGCTTAGTACGGATTTCTTAACTTTCCTGAAGAGATTAAGGAATTGCATGGCAGGACATGATGCCAACTTCAAGATAGGCAATTCTCTTTTTCATAGGTTAGGGATCGTTATTCAAAAAGGTGTTGGTGCCCAACTTGTTGCTAGGCTACCCACCATCTCTTAT…	7.1	chr04	14	ATA	OPTRI0701	rejected
>NC_039361.1|7234194:7235026|7234594:7234626	TTATGGGTTGCTCGACCTCAAACGTTGGCAAAAAATAAACTTCAGTTAGCCAAGAAGTGAAATCTCTAGTTCTTTCACCAGGACCTGTGTAGGGAAATAATAGTGTAAAAGTGCATTTAACCGATTAAACAGACCACATAGTAATCCACTGCATTTTCATGTGGCATTCAAATTGAATCTGGTTAGTTAAATAAATCTCAACAAAAAATTCAAATTGAATCTGGTTGGTTAGATAAATCTCAACAAAAAAACTTGTCGAATTAGAATAATTCAAGATTCTACATCTAGTGATGATTCATTCAAATTGATCACTTTAAAATCCCTGTTCATTTGAACCGTAACAAAAGAAGTTAATAATTATATTTTGCCATATTTATAGGGTCCAGAATATTTTCATTG…	7.2	chr04	11	AAT	OPTRI0702	rejected
>NC_039361.1|8241437:8242269|8241837:8241869	TTGAGTTCATTAGTTTTAGCTACAAGTCTGCGAAGCCTCCTTTCATAGTCTGAAGAGACAACATATGATGAGAGGGCCACCTGAGAGGTTATTAAATGTGAGAAACTTTCGCATGATGCAACTTTAAGGAAAGCGCGAAAGTATAAGAAATTACCATAGAAGCAAAGCGAATATTGAAAACTTGGGCTCAGAGCTGAGGCAGCTTCACGAAGAGAATCATCATCCAAGTTAGGAGCATCGATTATTTTCGCAAGGGTCTTACATGTGTGAGCTAATGAATCATCTCCGACTGCTGTCATGGATTCAGAAAAAATACCAGATATCTGATCCATTGTAGATTTAATTGAGGGATCTTCACCAAGAAGACTGTCATCATCATCCTCGCTGGATCGAGAACTC…	8.2	chr04	11	GAA	OPTRI0703	rejected
>NC_039361.1|8311684:8312525|8312084:8312125	TGGGAAACAAACATTTCCTAACTGTGGTACTTATTTACGGCTGGGAAACAAAGAACTCCCAGCCGTAAACAGTTTTTGAAACTGTTTTTTCAGAACTAAAATCTTCGAAACTTAATAAAAGATCGATAAAAATCTTAACTAAAGAGTGGGTATTTTTATTCATACCTTATTACTATCATCTCAGGAGTCTGGGAGGCTAGTGCATCTCCTTCATTAAATTCCTCTTCATCTTCACTTACCACTTCATTAGTTGAAGTTGGTTTCTCTGCTTCAATAGGAGGTTGATTCGACGAAGAATGGCCTAATTTTTCCTTTGCTTTCATGCTTTTATACAATGAGTTTAATCGACGACGTAATCTTTTTGAATCGACGATTAATCGTTGATGAACGGAGAAGAAT…	8.3	chr04	14	AGA	OPTRI0704	rejected
>NC_039361.1|10664260:10665104|10664660:10664704	ACTCACAGAGATTGTGGATAAATGGGTTGAACACAAAGTGTTTGAGAAATTGTCTCAACCAGTTTATATGTGATTTGGGAAAATTAAGAGATGGGTATTGTATGTATGCATGTTACTTGTAGTAGGAATCGGTATTCAAGTGACTGTAATGTGAAAAAAAAGATCCAGCTCTTGAACCACTTCATACGAGTGTAGCTGCATTGAGGGGTTACGTGTGGCATTGAGGGAGTCCTAACTCTAAAGATGACTGCCACTAACACTTTCAAGTGAGAACTCTTTCCCGCTCTCTTTTCTCCCCAACAGTTCGCTTAATATATATATCTCTCCCAATCTCTCTCTGTCTGTTGAAGGAAGTGATACATTAAACCATTGAGGGAATTGAACAGAGATACATCAATC…	10.7	chr04	15	AAG	OPTRI0705	accepted
>NC_039361.1|12205825:12206660|12206225:12206260	GTTCAAGAGTGGGTAACTTGCGTTGTGCCAACTCAAGTTATATCGGGCAGTCTTATCCTGGACACATCTTCGCACGTTGGGGTTTAGCATTACTTCAGAGTATACCCGCGAACTAATGTGTTAAGGACAGCTTGTTGAACCTGTGATTCTGCCCTCATCAATTTGTTCGCGGTAGAGTTGTTTGATATTATTCTTTATATTTATTGTTTGATACATCTGACGTTTCTTCTATTGTTGCAAGATTCAACAGTTTCTTTTCATCTTTTTTCTCTGCTTCATTCGGATTCAAAAGATTGATTATTTTCATCATCTTCGAATCAAAAGATTGATTCTTTCAAACCTTTCTGATAACTCGTTAAGATAATTGAGTGAAGTATTAAGAGTAGATCTAGAAACGTA…	12.2	chr04	12	AAG	OPTRI0706	accepted
>NC_039361.1|12237664:12238493|12238064:12238093	TTCAAGAGTGGGTAACTTGCGTTGTGCTAACTCAAGTTATATCGGGAAGTCTTATCCTGGACACATCTTCGCACGTTGGGGTTTAGCATTACTTCAGAGTATACCCGCGAACTAATGTGTTAAGGACAGCTTGTTGAACCTGTGATTCTGCCCTTATCAATTTGTTCGTGGTAGAGTTGTTTGATATTGTTCTTTATATTTATTGTTTGATACATCTGACGTTTCTTCAATTGTTGCAAGATTCCAACAGTTTCTTTTCATCTTTTTTCTCTGCTTCATTCGGATTCAAAAGATTGATTATTTTCATCATCTTCGAATCAAAAGATTGATTCTTTCAAACCATTCTGATAACTCGTTAAGATAATTGAGTGAAGTATTAAGAGTAGATCTAGAAACGTA…	12.2	chr04	10	AAG	OPTRI0707	accepted
>NC_039361.1|14461746:14462578|14462146:14462178	TGGTAATTTGATTTCCTTAAATCTCTTTTCACACATATCGAAAGACACTATAACTTCACTCATTATAAGAGTGGTACTGCGTACTGGACCTACTAGTACTGGTACATAATACTACTATATAATTGGTCCAAAATCCCAGCTATCTAAAAGTCCAAGAACCTGATCAAAGGCTCAAAGCCCATGATATTGTTAACCAAACTTTGAGTCATGGTAGCCTAGTTTGGTAAAATTTATAATGGTAAAATTTATAATTATAAATGTGAAAACTACAGGGAGACCCATTCTACAGATTTTCTACACCGTGGAACTCACGGGCGAAAAATTTCACGCACGCACCCAATTTTCGTGAGAAAATTTCTTCCAAACCCACAATTTATAAAATTTGGTTTCTTCTATCTT…	14.5	chr04	11	TTC	OPTRI0708	rejected
>NC_039361.1|14667490:14668322|14667890:14667922	ACTGAACACGAAGCTTGGCGCCTCATGAGACGGACGACATGCCTGTGATCCTAAATACCAAAAAAAAAAAAAAATGAAAAGAAATTCAAACATTTGACGCAAATTTAAGATAGTTACACACTTGAATAAAGAACAAAGACGGATTGAGATTACTTACGATAGTATTATGGATCGTACATGCCCAAGAGTCTTTGTATCCAAAAAGAACTTCTCCACCATCTCTTGGGGTCCCCCTTGGAGGCTCACCTGGTTTCAGTGTAACCATCAAGTGACAGAGAGGCATGTGAGAATCAACTGGTCTAGTGATCACCCTCTTTCTCGTTCCGGTTTCGGTTGAAGCTGAAGCTTCCGTGGCTTGAACAATAGCTAGAGTTTGTTCTCCATCTCCATCTCCTCCTC…	14.7	chr04	11	CTT	OPTRI0709	rejected
>NC_039361.1|16831776:16832614|16832176:16832214	TAGGCGACGAAGACAGGGACAACGTTTCACACATACTGCTATCCAAGTGTCAAGAACCTCATCAATAGTCTTTTTGACTTGCTATATAATGATGATATGGTTTTTGTTTTCATCGACTATGATCCCACCAAATCACTTTAGAGAAACATAAAACTGCAAAGATAAAAAGAAAGTGATTCAGTAATGATTAATTGCGAGGATGAATCTTTCAAACGACCACCATAGCTTAGTTTCGCATTCAATTATGAACGTATATATTTAAGGATTGTGGAATGATAAAGTGGAACTCGATCTATAGCCGTAAGAACTGTTTCAACCTTAAAAACATAAGAACTCAATCTAAATAGCTCATAATTAACTCCAAAAGATGAAGTCTCAATAATGCAAGAAATCAAAGAG…	16.8	chr04	13	TAT	OPTRI0710	rejected
>NC_039361.1|17453184:17454013|17453584:17453613	AAATCCATTTTACTTGGTATCAAAAAGTTATATCCATTGAGATTGCCAAAAGGGTTAAGTGCAAAAGACTGCATTGGATTGCATTGCGTACAAAAAAGTTGTTGTACATTAAGATTGTGTAAGTAGTATGTACAAGTGTAACATTTGAACTATATATGTGAATGTGAAGAGTTTCGATCCGACATGTTGAACAAATGAAGACACATATACTCTACTCCTAGAACCAATCCTCTTAAAGTCTGAAAACTCTTCGACTGTAAATGCATGGATCACGCGTTGGTGGATCTGTTTTAAAAATAAAGCAACGGAAGCAAAAACTATGAGCAATTCACAAAATAATTTGAATAAGGTATTAATGAAACAAAAAGATATTTCCAGAGCTGAGAAATACAAAAAGAA…	17.5	chr04	10	AGG	OPTRI0711	rejected
>NC_039361.1|17683507:17684339|17683907:17683939	GTGCATGTATTTTCTTTCCATGCCGCTGAAAATCTTCGCAACGTCTTGATATTTGTTTTGCATCTTCGTGCATGTATGGACAGTAATAGCCTTGCATTTTTGCTCTATGTGCCAAAGATCTTCCCCCGCCATGATTGCTAGCATCCCCACTATGTAACATTTTTAGCACCTTTTCTCCTTATTCTCGTGTCAAACATTTGAGTGATGGTCCATTAAAGGATTTTCGGTATAGCATCCCATCTCTTAATTCATAATTTGTTGCGCGGCTTTTTAACTTGTGTGCTTCCAATTTATTTCTTGGTGTTTCTCCTTTCGCCAAATATGCATGAAGTTCTGTTCTCCAATCTGCGATGTTGTTCGTTTGTTCTTCTTCTTCACCGTCTATTATCATCACGTTCA…	17.7	chr04	11	CTT	OPTRI0712	rejected
>NC_039361.1|17833278:17834107|17833678:17833707	TGGATAAATGGACGCGACATATGTTTCGACGTCACAGGCGTCTCCCCATTCTCTAAAGGCGGTAACCGAAGCTTCACCCCAGGATATGCTATTTCAGCCGCTATTACCCGCAAGCGTAACAAGTATGCTGATATATGTTCCGCTCATGGGTACAGTTTTGGTGTCTTGGCATTTTCAACTTTAGGGGAACTAGGAGACGACATCATTGATTTCGTGAAGAGATTGAAGAACTGTATGGCAGATCACGATGTGAATAATCATCTAAGTAATTTTCTATTTCATAGGCTAGGAATTATTATTCAGAAAGGTGTTGGTGCGCAAATTGTTGCGCGGCTCCCAACCAAGTCACTGTAATTTCTCTTCTGGTTTTGTTAGTAAATGCCTCGATGGCCCCCTTTC…	17.8	chr04	10	ATA	OPTRI0713	rejected
>NC_039361.1|18730579:18731408|18730979:18731008	CCGAAATGGAAATCACGTGGAAATTATTATTATTCGAAGCCGCCACCCAACTTAGGGAGTTGGGACCCAAAAAGAAGCACTGGTCCAAAACAGAGAAATAGTCTGGGAATCAAGATACGGGCTAGGAAGGTGTGAGGCACCTAGCCCGTCCAATCCGAAAATTGGCCTCTACTTTATAATTGAGATTTTAGGGTTTTGATCGGTAGAAAATAAAATAAAATAAAATAACAATCTCATAAAATATGACACCAAAACACTAAATGTGCAAGTTACCGCTTTATCCAACCTAGCACAAACCTGTTCTCAAAACAAAATCCACTTAGTAATAACAATGCAAAATGATCACAAGTTATTGTTATTACTAAAATAAAATCAAAGAAATTCTAAATTTCAATTCGA…	18.7	chr04	10	TAT	OPTRI0714	rejected
>NC_039361.1|18730932:18731773|18731332:18731373	TGTTATTACTAAAATAAAATCAAAGAAATTCTAAATTTCAATTCGATATTATTATTATTATTATTATTATTATTATTTTAAAATTTTATTATATTATTGGATGGATATTATTACATGAAACTACTTGGAAGCCTAACAAGCTAAGCTCCAACGACATACTATTACATTAATTGAACAGGTTGCTGTGCTAATCTACCAGCGAACCTCATGGGTAATCTAGCCAAGGGAGCCGAAACGGCGGGAGGGGGGGCTGAGATTGTATCACAAGGGGGGCAAACTAACACTACCTTCCATGTTAATTCCTGCAATATTACGCCATTGGGGACTCGAAACTGTGACCTCCTGGAGCGCATTAAACTTTGGGGAACGGGGATGACCAGCTGAGCTAGGGGACCGTTG…	18.7	chr04	14	TTA	OPTRI0715	rejected
>NC_039361.1|20354687:20355519|20355087:20355119	AAATCAACATTCACAGCTTCTTCTTATCTTCGAACACGATCCTGCACTTTTCTCTTCTTGAGATCAAATAATTCAAATCCATCAGTATTTCTTACTCTTTGTTCTTCTCTACATCGATGATTCAATCACAACTGCAAATCAAGTCAATTGATTAAAAAAAAAAAGGATAGAACCCTAAACCCTAGAATTCAAACAATCGAAATCAATTGATTTCACCATCCAAACATGTGTTTTCATTAAAGACTAAGTTAATTAACTTGTGGATTCTAAAATTCTTACCTGGATTTTGATTTCTTCATCCCCGATTTCAAGTTCATCTTCGATTTGTACTTCAGCTTCGCTGCTGCATCCAGTAAAACCCTAAAAACTTCAAAATTGCCAAATATCACTAATAAACCA…	20.4	chr04	11	TTC	OPTRI0716	rejected
>NC_039361.1|20409990:20410822|20410390:20410422	TTATTGGTTATCCACCCCGTAAGAACAACAAAAACATCAACAACAACAACAACAAAGATCGTCCATTTGTGACTGCTTCTACCCCTGATCTTGGAGCTTTTTCTTCTGATAATTTAATGCCAACCTTCACAGCAGATCAATATCGTAGACTATTGTCTCTTCTCAAGAACACAAATGGTGATCAATCCCTTCCTCCAACAGTTAACCTAACTGGTAAGATTCTATCCACTTCTCAATTTCAATCCCAATGGTTAATTGATAGTGGTGCTGAAAAAGCGGGGGTACAACAACCACATCCAATATTTCGCTTAGGAATCTGTATGGACAAACTCCAATATACTTTCTAGAGAATCAACTAGACAGTCAGGGAACCAAAGAGTTTTTTCATGAAATTAGAGA…	20.4	chr04	11	AAT	OPTRI0717	rejected
>NC_039361.1|20470149:20470981|20470549:20470581	AAAATTAACATTAACATGTGTTGTATGTAAAAAAACACATATATCATTTAATTTTATTATTTTTGGAAATGTTTAAAAATAAGATAAATAAATGAGTAAGGACTATCAAGACTATAATCTTTTGATGAGAATCAACAGCCATGGATCTCAAGTTCATTGCATAAGGACTGTTACTTGATCCGAAGTGAAAAGATAGTAAAGAAAAAGCAAATCCATTGATACCAGAACACCAAGTACTGAACCATCTACATAAAGAGGAAAACTAAAAAAGTAAAAACATGATAGACCAACTTTTACAGAACAAATATTCGAACCATTAAACTTTCTCCTTTCAAAAGAACAACTGTGGCAATGAAATGCAGCAAATCTACTCTTCCTCGTCCTCCCCTTCTTCTTCCC…	20.5	chr04	11	CTT	OPTRI0718	accepted
>NC_039361.1|20600751:20601592|20601151:20601192	CAACAGTTCTAGCACAAGCTATTGCTATCAATTCAGCAACTCCAGCAACTGTACCTCCATGAAACGTACCATAAGCATTCTACAAATCCAAAATCAAAACCCATTAATAAACTTAGTTAAAATTCATAACCCAGATACAATTTTTCATAGGTAAGCCAGAAAAATGAAAAAGATTCGATTTTTACAGTGACTAGACGCTTGACAGTGAGGTGACAAACGATACGACCACGTCCAATACGATCGACCTTGAGTAGATTTCTCATCATATCAGAGACAAAACCCTTTTTCTGATGAGTTTCAGGAAGATCTTTGGAAGCTCCAAGTCTTTGTAAGAATCCCTCGACATATTTCTTCCTCAAGTTCCATTCGTCTGTATTGCTTGCAGAGGACCTAATTAGT…	20.6	chr04	14	GAA	OPTRI0719	rejected
>NC_039361.1|21235502:21236346|21235902:21235946	ATTCTGATGCGTGAATAACCTTCCCGCGGACACTTTGAATACATCCAAGGGCATTGCATAAGACTGTGGTTATCCATGAAACATAATGGACAAACCTCTTTTGCTTCGACACATAATATTTGCTTCACTTTGCTTTTAGAAAACATGGTGGATGTTGAGAAATAAATCTGTTGGTTTGGTTGAGAGGCCACCCCTAGTGTTGTATTTATAACAAAAAAATACCCGTCGGTAATTCACATGGGAGGTTATAGTAAAATCGCACGGTTTTACTACAAACTCCAACTCATATGGTAATTCAAACATGCGGTTAAAGGAAAGCCACACAGTTATACTACAAACACCAACGGATCGATTTTCTTTCTCGACCTATAAATTCCATTCTTCCCATCTCCAAAATCA…	21.2	chr04	15	CTT	OPTRI0720	rejected
>NC_039361.1|23324529:23325364|23324929:23324964	AGGAAAACAAATACAAATTAGAAAAGAGTGGAAAAATGCCGGGTAATACTAAAAAGAGTCATAAGAGAGACATCAAAGAAAAGAAGAGGGATAGCTATTCAACGAACATCAATGGTCCTCATTTTTGGCCAAGACAAGGTAAATAAAATTTCTTTGAATATATAGTTGTTTTCTTAAAGATTTGTTACTGATATTTTTTTTTTCTTGTATATTCTAGGTATCATAGACAGACCTAGATCATCTCATGAAGAATGGCATGAAAGAAAACCTCATGGATAACTAGCAGGAGCGTTGTACAATCCACCACCACCTCCACAAGAAGAAGGAGGTGAAGGTATGGCACCAAACAACCAGCCACCACCACCACCGGAAGCAAAAGAAGAAGAGGAGGAGGAAGAA…	23.3	chr04	12	GAG	OPTRI0721	accepted
>NC_039361.1|28164575:28165404|28164975:28165004	GTTTTGATTATATAAGATTTACTTTTAAAATTGATTTATTAGGAAAGGATAAATCTGAATTTTTAATCACTTGAGATCTCCCCTATCCATTTTTTTTTTTTTTTTTTTTTGTTACACAAAGCATTTTAGCCCCCAAAAACTCACCCCCAACGGCTCCAATAATAATAGGATTCTAAACAAACACTTGGTACAATACACCTTCATGGTTTGGAATTTTTCACCAAACTTTCAAGTATATTCCCCCACATAATAAATGGTGTTTTACATTTTTGGTTCATATTTATGACCATAGAAACAAAGTTTGGCAACATGAAACCTCATAATGCTTACACCATCAATAAATTAGGTCTGATCTCTCAAACTTTTTGTCTTATCTCATCTCCTATCTTTCATCTACAC…	28.2	chr04	10	CCA	OPTRI0722	accepted
>NC_039361.1|32649788:32650620|32650188:32650220	ATTGTCTACACTGCCACTGTCAATGATCATGTCACAGACTTTACCACCAATAAAGCACTTGGTTTTGAAAATATTATGTCGTTGAGAATAACATGGTTCAGTAAGCATGAGTGGTCGAATCATCCCAACAAAGTGATCACCATAAGTCTCATGTAATTCAAGATTTTCAACTTCATCATCTTCATCATCATCAAAAACTTCACTATCTGTTGATTCAGTAAGTACTTGAGTATCTCCAATGAAACCATTAAAGCGCCAACAGTCAGCTGAAGAATGACCAGGTTGATTACATTTATTGCATTTATGTCCACGAAATTTGGAATAAATGTTCGGAGCTTTATTTGGAGGTGGAAACTGTTGTTGCGTTCTATTAGAGAATATAACACTTGTTGGTTTAGC…	32.7	chr04	11	TTG	OPTRI0723	accepted
>NC_039361.1|35572175:35573013|35572575:35572613	ATATACTTAACGCCCCACTTTCATAATTTATGAAACTTGCATGGGGCGGGCTTTATACCTCCGCCCCATTTTTTTTTTTCTGAAGCGTATACTATACCAACGCCCCACTCGCGCGTTATCTTTACCAACGCCCCACTCGGACGTTATCTTTACCAACGCCTGATCCCAGACGTAATGTTTATCAACGCGCGACCAAATATACTCTTTTCCCACTACGCCACATGACGGACTAAATCCAAATTTGATCTTTTTTTTAGTCTTTGGTATTTGGTTATACTCGCACCACTGTGGACGCTCTAAGCCATGAGAAGAGAGGACTCTAATGGCTGCAGTGAAGTGCCCACAAGAAAGTTTCCTCCGACATTATGCCTGCAAGTTTGCAACACCCTGCACCTTTTT…	35.6	chr04	13	TTA	OPTRI0724	accepted
>NC_039361.1|35603792:35604621|35604192:35604221	AAAAAAAGAGAAAAGAGAAAGCATACTACCTCGATAATAAAACCCTAGAAAAAAAATTCTTGTACTTAAAGATCGCAGCTGAAGAACGACTACCATATGAGCATTTCTGAAATTAACCGTTTGATCTAATCTGTTGTTTGGTGATTTAATTGTACAATGTTATACTTCAATCAAATCTTCTTGTGTGATTTTACTAGGTTACTAAGTGATGTTATATTTTGCACACATGGGGCTTGTGCTCTTGCATGAAAGAAGCCTGGTATAAAGTAACTTATCAAAATTTTGTGTTGTATGAATTACTAGTGATCATGATTATCACCATGGTAGATCATATTTTTTAATTATATCGTTGCTCTGGCATATCATGATTCAATGAAAAATATTATTAATAAAATACAC…	35.6	chr04	10	ATA	OPTRI0725	accepted
>NC_039361.1|36013113:36013942|36013513:36013542	AACTATGTACACACATAAAAAAAGAAATGACTTGCAAATTTTAAAAACTGATGTTGTACCTTTGCTTTTCAGGAGTTTCAGCCGGAACTTCATTCCTTTCAGATTCAATTCCATGCTCCTCATCACCAACTTTGCTACCCTATTTGTCATTTTCATGATCATGCGTATCACCACCCTTGCTACCCTCCTTGTCATTCTCATCATCATTATTATCATCATAATTATGATCATGCTCATCACCATCTTCATTGTGCTCCTCCTTGTCATTGTCATCACCATCATCCATCTTCCTTGTGATCCTCCTCAACCTTGTCATCCTCCTCATCCTCCTCCTCATCCTCCTCAATCTCATCATCTTCCTTGTGCCCCTCCCCATCCTCCTCATCCTCCTCCTCATCA…	36	chr04	10	TCC	OPTRI0726	rejected
>NC_039361.1|36949669:36950498|36950069:36950098	TATATCCAAATTCATCATGACTTGTCGATTTTCATGAGAAGTAACATAACACACGGCTGAGAATTCATGACGTGTACAAGGCCGCGTGGCCTATCCTTTGACCCGTGATGTTCAGTCCCCAGTGTGTTATTTTCCTCCGCGTCTTCGGTATCGATCTTTGAGGCCTAGGGTTTCAGTGAAACTCGTAACTGAGTTGACTATATGACTATCAATATATATATCTTGAAGACTCCAAATCTATGATCCACGCAAATATTTCTTCCATTCCTGAGTCAGTTTCATCGTGCAGAGAATTTTTGATCCTACCCTATTGCCGTCATGTCGAGCAATAACATTTATTCTCAAGATGATCTTCAGTCGAACCGTGAAATAACAACGTCTATCTCAGTAAGTTGTACA…	37	chr04	10	CTT	OPTRI0727	rejected
>NC_039361.1|37446209:37447047|37446609:37446647	ACAGAAACCAAAATAATTGCTAAGATTGCTAACCCTGAAATTCAAATTCAAACACCCTTAATACTGTAACATTAATTACTCACAAAAGAAACCAAATCTCAGAACCCAAATTTGAATTTCAAAACCTCGACCCAAAACTTGATGTTAATCTCAAAACAATTACTTACAGAAGACCAATTGATCGTGGGAATCCTCAAAACCCCAGAAAACCACCCAACAACAATCGACAAAAACTCCCACGGGTGTACTAATCATAAGAAAAAAGAACACCTCTCCCAAACAATACAAACCCTAACCGATACATCTCCTTGATTCAACTAGCACACTCTCTTCAAATTGGGTAATTCGATTCATCAAACTGTTGAAAAAAAAATGAGAGAACGAAAAACGAGAGCCTTT…	37.4	chr04	13	TTA	OPTRI0728	accepted
>NC_039361.1|37698234:37699066|37698634:37698666	TCTTGTTTAGGTTGGAAAAGGAAAAGAAGAAAGCTCTGAAAGCTCTTAGTCCTCCTTCAAGACCTCCTCGTGTTGGTGAAAAACTCTTGACTTCAACACATATAGGGGCATACGTTGTGCCGGGAACACTCAAGATCCGTGTACCGAATGATTCTGAACCACCGTCGGAACCCAGTGATTCAGACGAGACTCCAGATGAAGACCAATCAATTCCATCTGGTAGAAGAGGTGATGATGATGATGTTGATGAAAGCACTCCGGCTGATGGAGAAGGTAACAATGATGATGATGATGGTGATGAAGAAATGCCTAATGTTGGAGGAGGTAATGATGATGATGATGGTAATGGAGATAAAGATAAGGATATGGAGGATGAAATTGTTGAAGAGGCAGAGGAAC…	37.7	chr04	11	AAG	OPTRI0729	rejected
>NC_039361.1|37954304:37955136|37954704:37954736	AGAGATCTCTCTCCCTGATTTCACCCTAAATTTCATTTTTAGCCGTCAGGAAGAAGATATCTGGCTGTAAATGTCAAATTTAGGGTTTTTTAATGGGATTTTTTCTTCAATTGATCCATTTTTTTGCATCGTTGAAATCGATTTAGAAATTTATTGATTAGAAGAAGATGTTTGGTCCGTTTGGAGTAACAATCACGAAGAAGAAGAAGAAGAGGAGGAGGAGGATGATGAGATGAAACACGATGAAGAAGGAAACGGGAAATCAAATAATCCAACGACGGCAACGCCAGAGAAGAATTACACTGAGGAAATTAGATCCTTCACTGTTGATTTTATCAATTTTGTTTGCTAAAGTTGAAGGTGGTAGTTATTTGCCGGCGATGATTTTTCGGCTCTTGT…	38	chr04	11	AGA	OPTRI0730	rejected
>NC_039361.1|39574586:39575424|39574986:39575024	TATGAGGAGCTAAACCCATCCTCTGGGGCGACGGAGGAAGCTATTCAGACAATGAAAAAGTGGTAATTTCTATTTTAAATAATTTATGCAATTTAAATTATGATTTTTTGCCTAGAACAAAAGAGTTTTTCCAATGATTTTTATTAAGGAATTGTTATTTTAATTGATGGTATATGCTTAACTTTGAGTTCTTGATATTCCATGCTTTCAACTTACAATTGCTCTTTTATAAAATCTATTTTTGCAATAATTAGAATCACTTAAATGGGAAATTGCATAATAATAATAATAATAATAATAATAATAATAATAATAATAATAAAAGCTAGGTTACCAACACCTTCCATGTAATATTACTATTTTTCCTATTTTCAATAAAAGCCTTCAGAGGCACGTTTC…	39.6	chr04	13	ATA	OPTRI0731	rejected
>NC_039361.1|39574833:39575662|39575233:39575262	TAATTAGAATCACTTAAATGGGAAATTGCATAATAATAATAATAATAATAATAATAATAATAATAATAATAATAAAAGCTAGGTTACCAACACCTTCCATGTAATATTACTATTTTTCCTATTTTCAATAAAAGCCTTCAGAGGCACGTTTCATAATAATAATAATAATAATAATAATAATAATAATAATAAACCCTAGGAAAGAGAAGCTCCGGCGATTGTGGGGGGATTTTCAGGCGACTGAAAACCAGAAATCACCCCTGCCTTTGTCCGTGAATTCAACGCATACATCTCCATGTTTCCTTTTTGTTTATTGTTTGATCGCATATAGGGATGCAAGACATAGTTCTTCTAGGGTTTGCTAGGCTACCCACCATCTCTTGTAATATTGTTTTTGAT…	39.6	chr04	10	TAA	OPTRI0732	accepted
>NC_039361.1|45045088:45045929|45045488:45045529	TTCTAGAATTTCTGTCAATAAACAAAGAAAAACTCTTCGTAAATTGCGCTACCCCAATCCAACAGGGGAATTTTGACAAAATACACCCTGTGGGATTAGTATTTCCTAAAGTACACCCGTTATTTTGATAATTGCTAAAATACACCCTCCATCCAAAATTCTTTTAAGGCCCACCGTCACTCCATCTAACCGTCCATCTACTATTTTCAATCAACGGGTATGACATCACTCTAAATAGGAAATTACCACTTTACCCTTAGTATGATAAAAGACTAAAAATATTGTGAAGAAATTTATTTCTTCCTCTTTCTTTGCTTCTTGCCTTTCTGCGGACCACCATCGTCCATGTCTACGACCACCTTCTGCTACCAACACCACCACCACCATATTCTTCTTCTT…	45	chr04	14	TTC	OPTRI0733	accepted
>NC_039361.1|45991402:45992243|45991802:45991843	TCCCCTCTTCTTGTATAAATAGAACACTACATCTATGTAATAAGATACCCCTCTCTCGTTAATGAAATTTTTTTTCCTCCTCTATTTCTCTTATATTCTTACTCCAAGACGTTATCTCTCACGAGCTCTAACCCTGCTAATATTTTGTTTTTTAGATTAGTCTTATTATCTTATACTTCCCAATCAAATCAAAGCGGCTGGAAAAAAAACAAACAAACAAAAATTCTCTGTTGAGAAAAGCTCCATTGTAATCAGGGATTCTGGTACTTCAATTTTATCTTTTTCCTCTTTAAATCGATCGAAAAGGTATATCTACATCTATTTCTTTATTTCATTTTTTGATGTGGGTGAGATCCGCCAAAACTTGTCTACAATGGCTTGATGTGTAAAATGATTGTT…	46	chr04	14	TTA	OPTRI0734	accepted
>NC_039361.1|48658316:48659145|48658716:48658745	TTACGATTTATAACTAATGTTTTGAGAATCAATCTTGGGAAAAATAAGAGTCCATGTTATTTTATTTATTGAGCAATAAATGTTAAAATTAAATAATTGAACCTTATATTATGAATTCGGTGGAATCCTAGTCACAGTATCTCTCGCTTTTGCTTTTGCTTTTATTTATTACTTTCACTAAACCTTTATATTTAATCTTCACAAGTCTTAGAGTTCGAATCTTATAGTGCTACAACAACAATTAAAAATCTGATCACAAAGGCTTCCACTGATGACAAATATGCTCGTATTTCTTGTAAAGAAGAAAAGTCTGTCAAACCTAAGAATAGTGTTCAACCAGCAGTAATGAAAGAAAGGTTTTCTACTAATGTGAAGAAAGCAAAAATGTTGAACAAAGCT…	48.7	chr04	10	AAG	OPTRI0735	rejected
>NC_039361.1|48731300:48732138|48731700:48731738	GTAAGTATTAGGAAATACAGAATTCTAACTGATTCACACCCCACCTTAATAATAATTGAAAAAATATTATGCCATATTTTTCACCATTAACTTATCCCACTTTGTAACTTCCACCAAAACTATCCAAAACTAACCCACTTCTTCGACCACTACATACCCACTTCCCTTCTCTTCTTCAATCTTTGGTTCTGAGATGAGAAAGTACAAAGTAATTAGATCGCTAAAAAAAATATGTCGCCTCCCGCATAGATTCACTTTTTTTTCTTCTTTTAATCAATCAAATCATTATGCAGATCTTTGTGAAGACCCTAATTGTGCCACTCAACAGTGTAAGCATCGATATTGTTAATGGTAACTGATAAATTAAGTAATTATCTCTTCTTATTCTTATTCTTCTTT…	48.7	chr04	13	TTA	OPTRI0736	rejected
>NC_039361.1|48758778:48759610|48759178:48759210	CTTATCGAATTGGATTTTTTTGATATCCGCCAGATGTTATCGGATATCCGATCATCCTTAACCTTAACCTTAACCTTATCGGAACTTCCAATATCGGTGCCAGCCCTACCTACTAGCCTACTGCAATACCATCCAATATTGGCATTTTTCTAGGCCCTATGGTGGCATGACAAACTACACGCTAAGACGTGTCCGGAGAACAAAGGTGTCCTCTGTCCATTGCCCACTATATCTCTTCTCCTCCATCAATATCTCACGAGAAACTGGTAATAATAATTTATCATATTACTGGGAGCTAAACAACAGTGAGAGAGCACAATTGGATTCTCTCTATTTTTCCAATGCCTTTCTCTGTTTCTCTCACTCCTCCTCACACCACCTTCAAGACTTCACCTTTAC…	48.8	chr04	11	CTT	OPTRI0737	rejected
>NC_039361.1|49764166:49764998|49764566:49764598	TCTTCAGAAGAACTTCACAACTTCCATTAAACACCAATTGAGTAAAAACGCATCTTCTAGCTTCTCCTTAATCCCCTTTAATCGAATTCTATATCAATTATAGAAACCCTAACCCACTGGTTCTTCAATGGTTCGTCACTGAATCGATTTCAAGTCTTCAGTTAAACAACTATCCAAGACTCCTCATCAACAATAACTCCATAATTCATCTTCTAACTCTTCAGAACATCATCCAACTCTATAAAATCTAACTCATATCTTCTCTGATATAATACTTCATCTTCTCTCTTCATCCAGCCAAGAACAAAACCACCTCTAGCAATAAACCATGACTCTTGTCTATTTATCTCGACCTTAAAATCTCAGAGCTCTAACAAGAATTCACCGGAGGTGAAGAAC…	49.8	chr04	11	AGA	OPTRI0738	rejected
>NC_039361.1|52536464:52537299|52536864:52536899	AATAAAAAGATAAATGTATCAAATGCATCTGAAAGATATCTACATCGATGCACCAATTAGAATAAATTTGCACTATCCACTGATACGATATGTCTGTTCCACTGATCTGGTCAATTTAATCTAACGGGGGTTAATATGGAAAACTCTAGAACTTAGCACAATTGTTATTATCGAGATATGAGAGAATGAATCTTGATCGTTAATCATTCTCCTCTTCACCCCGTTACTAATCTCGATGCCAGAATTATTCCTCTCATTAGGATTGTGTCACCTCATGTCCAAAATTTAGACCATCTCCTGTTATCCTAGCTGTAGGCGGGTCGGGTTAATATTGTGTCGGTTATTTCTATTTTCTGAAGTATTTACCAGCTATTTAAATTGTAGTATCTATGCTTCAAA…	52.5	chr04	12	AAT	OPTRI0739	accepted
>NC_039361.1|53965411:53966240|53965811:53965840	GTCAAATGATGAAAATATGTGGAACCGGCCTCTTGCAAGCCAAAGAGACAACCTTGGTTGGTCAAGGTAATACGCTCATGTCACCAAAATGTTCGTGTCTCAGTCCTGAGAATTTTGATGTTTTCTGATGCTTGTTTGAGCAACATTTTGAGAAAATATGAAAAAAATCAAGGTTTTTGCTCAAACTGAGGTAATTTCATAAAATAAAGGAAATAATAATAATAAAATAAGGAACCATGAAGTGTGGGACCGGCTATGGATAAGTCAGGGCCGGCCGACCAATAAGTCCGGTCCCATGGCACTTTTCCTAATTTTATATTATTTTCATTATTTTAAGGAAATATCATGAAATCAAGGAGTTTCCTTGAAGTGAAGGAGTTTCCATGAGATGAAAGAAAC…	54	chr04	10	AAT	OPTRI0740	rejected
>NC_039361.1|53981838:53982667|53982238:53982267	AATAATAATAAAATAAGGAATCATGAAGTATGGGACCAGCTATGGATAAGGAATGGTCGGCCGGCCAATAAGCCTGACCCCATGGCACTTTTCTCAACTTTATATTATTTTCGTGATTTTAAGGAAATATCATGAAATCAAGGAGTTTGTTGAAACTAAGGAGTTTCCTTGAAGTGAAGGAGTCTCCATGAGATGAAGGAAACAATAATAATAATAATAATAATAATAATAAGGAATTGCATGGCAGGACATGATGCCAACTTTAAGATAGGCAATTCTCTTTTTCATAGGCTAGGAATCGTTATTCAAAAAGGTGTTGGTGCCCAACTTGTTGCTAGGCTACCCACCATCTCTTTTAATATTGTTTTTCATTAATAAATGCCTTAGTGGCTCCCTTTT…	54	chr04	10	ATA	OPTRI0741	rejected
>NC_039361.1|55399835:55400667|55400235:55400267	TATAGAATATATAAACTAAAAAACTAATTACAGTTTGTAATACTTCAAAATTAACGGGTTGATACCTTGTGAAAAACTTCATCCTCAGGCCATACATATAGTATTGGTTCGTCACTATCATTTTTTGATGTACCTTTCCGCTGGTTGGCATTATTAAGCTACAATTTTGCATCAAAAGAAGAAAGGAAAGAAGGTAAAAGAAGAGAACTGTTACTTAAAGCTAATGTTTAAGCAAATAAATCCATAGTATTCGTCAAATGAAAATACATGTAAATGAGTTGAAAAGAAATACCTTGTAAATTCGGGTAATCAGTAGATGAACCTTAAATTTGAAATAAGTTGGCTGCAAAAGAAAATGGAGCAAAGACTTAGCATCTAGGGTGGCGCATGCATTAGAAC…	55.4	chr04	11	GAA	OPTRI0742	rejected
>NC_039361.1|56365900:56366738|56366300:56366338	TACTCTACTATGATCCCAAGTACAACTTCAGGTTATTGAATGTGCTTCTCAATAACTCATCCAACACGAAACTAAAATAACCGATGCAGAAGAAGAAGAAGAAGAAAAAGAAGAAGAAGAAGAAGCCCTATCTCAGCTAGTCATCCCGTTCCCCAAAGATTTGATACGCTCCAGCAGGTCTCAGGTTTGAGTCCCCGATGGCGCAATATTGCAGAATTTGACATGGAAGGTAGAGTTAGCTTTCCCCCTTGCGACATAATAGGCCCCCTATCCGCTTCGGGTCCCTTGGCTGGTTCCTCATAAGGCTCGCTGGTAGGACGGTAACCTGTTAAAGTAATGTGGTAGTGCATTGTTGGAGCTTAGCTGGTTAGGCTTCCAACTAGTTTCATGTAATAATCG…	56.4	chr04	13	TAA	OPTRI0743	rejected
>NC_039361.1|57947345:57948183|57947745:57947783	CAAGTTGTACCACTTGAACCATCTCTCCTCAAGGTAGCCAACCGGATAAAATTGTTTCCTTACAACTGCCTTGAATCTTTTCCACGACAGTACTCCCTTACCTAGGTTTTGTCTTTGATAAGCTTTCCACCAGGTTAGAGCATGCTTTTGTAGCTTCAATGCCGCGAAAGAAATCTTTTCCTTTGAACCATATTCAAAGAAATAAAAATACGTCTCTAGACGTTCAATCCAATCATCCAATTTTTCTACATCGACACTCCCATCGTAAAGTGGAATATCAACACGAAAATCAATTATCAGATTATTACCATGAGGTTTAGTTGATGTAGAACTTTTAAGAAGCTCATTTTTTTTCTTATCTTCATCCTCATCTTCTTCCTCTTCTTCTTCTTCTTCTTT…	57.9	chr04	13	TTC	OPTRI0744	rejected
>NC_039361.1|58470822:58471666|58471222:58471266	AATTTTTTTAGGTTTTTAATTTTAGGGTTAGTTAATTCAAGGGTAATAAAGTAAACTCACCCATATTTGGCCTCCCATTAGTAAGGACACTAAGTCCATTTAAATCTGGATTGATTGTATTCTAGCCATTAGCAAAATTAGTAGAATAAGGGCTTTTGTTGATTACTATTTGATGACCCGCTTTCCTCATTTTGTGAGCTCTCAAAAACAAATGTTTGGAGCCCTATAATACCTGGCCAAATTGGGTTATACCCAGATTAATTGTGGTATACCCGATTTTAAGTGGACTCTTTTTAAGGGCTAAGGGGAGTCATAATGGGTGAAGTTACAAAACTACTCTTACCCTTTATAATTCTTATTACCCTAAATCAGTTTTCATTTTTTCATTTCATCTTCTTA…	58.5	chr04	15	TCT	OPTRI0745	rejected
>NC_039361.1|58472103:58472941|58472503:58472541	TATGAATTTTTTCTTAATTGTTCTTATTCAGGTTGGCAAAGGGAAAGAAGAAAACTGTTATTCCTCCTTCAAGACCTCCTCGTGTTGGTGAATAACTCTTGATTGCAACACATCGAGGGGCATTAGTTGAGCCGGGAACGCTCAAGATCCGTGAACGAAATGATTCTCAACCACCTCCAGAACCAAATGATTCAGATGAAACTCCAGATGAAGACCAATCAATTCCATCTGGTAGAAGAGGTAATGATGATGATGATGTTGATGTTGAAAGAACTTCGGCTGCTGGAGGAGGTAACAATGCTGATAATTTGGTGATCAAGACATGCCACCTGTTGGAGGAGGTGATGATGATGATGATGAAGATAAAGATAAGGATAGAGAAGATGAAATTTTGAAGAG…	58.5	chr04	13	GAA	OPTRI0746	rejected
>NC_039361.1|59272043:59272881|59272443:59272481	TTATAACTCACGGACTGTTTTTTAATAAAATGATTTATTATTATATTAAATATTTTTTTAATAAATACATGTATCCCATTATATCCCGTATCCCTATTTTATGAAAATTGACGAATCCCAGTATCAGTGTCACCGTATCAGTATCGGTGCATCATTTCTTCCAACCAAATGCTAATCGTCCATTTTTCTGATGGACAAAGATCAGTCGTTAGATCTTACGTTCTTTTTTAGCTTTGTCATACGGATCGGTGACCTGTCCCAAATATACGCAAAAATTCATTACTTTGGCACACGTACACCATACCAAACTTGAACTAACCCTAATCGATCCTTATCCTTTTTCATTTTACTCTATCCTTCCTTCCCTTATCTCTCAGCGGCGGAACTCCTGGCTTATCC…	59.3	chr04	13	TCT	OPTRI0747	rejected
>NC_039361.1|60045912:60046741|60046312:60046341	CTGTGTGCTTTCATTCAGTTTATTTTCTTGCCTTTTTTTTCTTGCATTTGAAGCCTTTTGTGCACTGAAGTCAGTGCACAACTCACCTTGCCCTTGGCTTCCAAGCCTTGGTCTTTGCTGCTTTACCTGTTTTTCTTAGCTGTTTCTTTGCTTTACCTTGCATCCTTGGTTCATGCCATTGCCTTCTTTGTTTCACTGCCACTATAACATTGTGAATTGTATCTTGTTCACATCATTTGCTAGCTTAGGTTCTTGTATGCTCCCACTCCCTGTGGACTTTCCCCTGCTTACCTTCTATTCATAACTTGGCCTTGTATACTTGCAAGCTTTGTGTGTCTTTGCTTGCACACCAAGTTTTTGGCGCCGCTGCCGGGGAGTGGTGCTGCCATCTGCTGTTAC…	60	chr04	10	CTG	OPTRI0748	rejected
>NC_039361.1|62004902:62005737|62005302:62005337	ACTGCAAAGTGGGCTAGTGGATATATGAGGCATAAGGACATCCAACCATTTAATCCTCATGTTGTTCTTAACAGCTTGATTCAGTACTCTGCACCTCTTGTTATATCGTACACCTTACGAGATGTAAATTCATCCCAACCGTCACTTTTGGGTTGTGGCCCTTGTGGGTCCAATAAGAGTATTTATCTGCACAGATTAGTAAGATGATAACACTCCTGCGGTTATAGTTGCAAGGACACTGTAAACTGATGTTTGTTCAACACACAGTAACTGCATTCTGTCAGTTGGAAAAAACAAAGATAGGAATTCGTAACTGAAAATAACTGCCCACTTCAGAGAGATAGTAACCGCTTACCCCTGTACAAATGAGACGTAATTGGCATTCTCAAGCTTTTTTCT…	62	chr04	12	TTC	OPTRI0749	rejected
>NC_039361.1|62376439:62377277|62376839:62376877	GATCAATGTCCTTTTGAATATTTTGCGGAACACCCTTTCTCGAATTTGGAACATCAGATCTTGTTTTTGCATTTAAAAAGTCATCTCTATTTCTATAATTGGGTCTTTTATGAAACGACCTTGTCGAGTGATATGCAAAATTTGAACTATCATTATAATAATTTTTTTCCTGAAAATTAGGACAATACCGATCTGAGTTCCTTTGGGGAGCAATCTTAGCCAATTCATTTGATACAAAAGAAAGTGTATCTTTTATCTTACGAATATTGCATACCCATTCCACATGCCCTTTATTACCACAATAAAAACAATGCTTAGTAACATACGAAGTCTGAGTTTTAATGTTATCTTTTTGTGGATCCTCTTGCATTGGAGCTCGACGATTTTTCTTCCTCCTCC…	62.4	chr04	13	TCT	OPTRI0750	rejected
>NC_039361.1|64054429:64055264|64054829:64054864	CCCGGTCCCACGAGTTTCGCTAATTTTATATTATTTTTCATGGGTTTAAGGAAATATCATGAAATCAGGGAATTTTCATGGGATAAGGGAAATAAATAAGAAATAATAAGGAACCATGAGGTGTGGGACCGGCCACGGCTAGGGCATGGCCGACCGCCTAGTGAGTTTGGTCCCACGACACCTTTCCTAATTTTTATTATTTCTTTGACATAAGGAAATACCATGAGACTAGGGAATTTCCTTGAGACGAAGGAGATTTGCTCAAATGAAAGGATATTCATGAGATCAGAGAAGATAATAAAACATGATAAAATATAAAATTGGGCGTGGGACTGGCCACGGCTTGACTGGCCGACCAGTGAGCCCAGTCCCCTAACGCCTTTGCCAATATTTTTTTAT…	64.1	chr04	12	TTA	OPTRI0751	rejected
>NC_039361.1|65697564:65698393|65697964:65697993	GAACACCTGCTATCTTCCTCAAAGAAGGGTATGGCAAGCCGGTATTTAAGGATGGATTGGAATTGTCTTGGTGCGACAGTTTGGTTCAGTCCACTGATAGGAACTGCCTTAAGAAAATCCATTGCATGATCACGCCTGTTGCATTGCCAGACTAATGATTCTCGTTCATTTAGGGTGAAGATGGCAGGTAAGTTTTCCTTAACACCGCCAAAGTATAGTGCAGCCAATAATTTCATGGGATGAGGGGCGGCATCAATGACGCTGGAAATGGAAGAAGGAGATCCGCAAGCTTGAGTAAATGATTGAAGAGCTAGTTCATAACTTATTATTATTATTATTATTATTATTATCGGACGAAATGTATCTATATATTCATGACCAGAAATCTTTTATATGCTT…	65.7	chr04	10	TTA	OPTRI0752	rejected
>NC_039361.1|65697910:65698751|65698310:65698351	TTATCGGACGAAATGTATCTATATATTCATGACCAGAAATCTTTTATATGCTTTTATTATTATTATTATTATTATTATTATTATTTATATTTAATATTATTATTATGATATTATTACATGAAACTAGTTGGAAGCCTAACAAGCTAAGCTCCAACGACATACTATTACATTAATTGAACATGTTGCTGTGCTAACCTACCAGCGAGCCTCATGGGTAACCTAGCCAAGGGAGCCGAAACGGCGGGAGGGGGGGCTGAGATTGTGTCACAAGGGGGGCAAACTAACACTACCTTCCATGTTAATTCCTGCAATATTACGCCATTGGGGACTCGAACCTGGGACATCCTGTAGCGCATTAAACTTTGGGGAACGGGGATGACCAGCTGAGCTAGGGGCCCG…	65.7	chr04	14	TTA	OPTRI0753	rejected
>NC_039361.1|66887539:66888374|66887939:66887974	GCCATGCCCTAGCCATGACCGGTCCCACACCTCATGGTTCCTTATTATTTCGTTATTTCTCTCATCCCATGGAAATTCCCTGATTTCATGATATTTTCCTCAACTCATGAAAATTATATAAAATTAGGGAGAAAACTCAGGGGTCCGGGTTCATTGACCGGCCGGCCATGCCCTAGTCGTGGCCGGTCCCACACGCCCTTGTCTTATTATTTTAATATTATTTGTTTCCCTCATCTCATGGAAACTCCTTCACTTCAAGGAAACTCCCTAGTTTCAGCAAACTCCTTGAATTCATGAAATTTCCCTCAAGTCATGAAAATAATATAAAATTAGGAAAACTCGTGGGACCGGGCCCTAGCCGGCCGATCATGCCCTAGACGGTCCCACAAGCCCCTTATT…	66.9	chr04	12	TTA	OPTRI0754	rejected
>NC_039361.1|67468065:67468897|67468465:67468497	GGAAACAAACATATCCTAACCGTGATACTTATTTACGGATGGGAAACAAAGAACTCCGAGCCGTAAACAGTTTCTGAAACTGTTTTTTCAGACCTAAAATCTTCGAAACTTAATGAAAGATCGATAAAAATCTTAACTAAAGAGTGGGTATTTCGATTCATACCTTATTGCTATCATCTCATGAGTCTGGAAGGCTGGTCCATCTCCTTCATTCAATTCCTCTTCATCTTCACTTACCACTTCATTAGTCGAAGTTGGTTTCTCTATTTCAATAGGAGGTTGATTCGACGAAGAATGACTTAATTTTTCCTTAGCTTTCATGCTTTTATACAATAAGTTTAATGGATGACGATTTCTTTTTTGAATCGACGATTAATCGTTGATGAACGGAGAAGAATG…	67.5	chr04	11	GAA	OPTRI0755	rejected
>NC_039361.1|67948163:67948995|67948563:67948595	ATTAGGATCATTGTACTTTTGAATATTTTGCGAAACACCCTTTCTCCAATTTGGAACATCAGATCTTGTTTTTGCATTTAAAAAGTCATCTCTCTTTTTATAATTGGGTCTTTTATGAAACGACCTTGTCGAGTGATGTGCAAAATTTGAACTATCATTATAATAATTGTTTTTCCTAAACTTAGGATAATACCGATGTGAGTTCTTATGAGGAGAAAACTTAGCCAAATCGTTTGATACAATAGAAAGCGCATCTTGCATCTTACGAACTTTGTATCCCCATTGCAAGTGTCCTTTATTACCACAATAATAACAAAGCTTAGTATAAATATATGAAGTATGAGTTTTAGTGTTACCTTTTTGTGTATACTCTTGCATTGGAGCTCGACGAGTTTTTTT…	67.9	chr04	11	TTC	OPTRI0756	rejected
>NC_039361.1|68155139:68155974|68155539:68155574	ATAAAAGGCTAGGGATCGCAAGGTGTGGGACCGGCCACGGCTAGGGCATGGCCGGCCGGATATGTTTCCCGGTCCCGCAACATCTTTTCCTATTTTATATTATTATTTTTCATGAAACCATGAAAATATGGAGAAACCGTGAGTTTTGCTCAAACAAGGAAAGTTGCTAGAATGGAGGAGTTTTCATGAGTTCATGAAAATAACAAAATAAAGAAAAATAATGGGAGAGGCATGGGACCGGCCACGGTTAGGGCACGGACGGCCAGTGGACCCGGCCCATAGGCGCCTCTTATTATGTTATTATTATTATGAAAAGGATCCATTGAGGCATTTATTAATAAAACCAAGAGTTATATTTACAAAGACTTTGATGGGAGTCGCACAACAAGTTGCGCTCAA…	68.2	chr04	12	ATT	OPTRI0757	rejected
>NC_039361.1|69273939:69274768|69274339:69274368	GTTTGGTTGTAAGTTTGCTTCAAGTTGTACCACTTGAACCATCTCTCTTCAAGGTAGCCAACCGGATAAAACTGTTTCCTTATGACTACATTGAATCTTTTCCACGACAATACTCCCTTACCTAGGTTTTGTCTTTGATAAGCTTTCCACCAGGTTAGAGCATGCTTTTGTATCTTCAATGCCGCGAAAGCAATCTTTTCCTTTGAACCATATTCAAAGAAAGAAAAATACGTCTCTAGACGTTCAATCCAATCATCCAATTTTTCTACATCGACACTTCCATCGTAAAGTGGAATATCAACACGAAAATCAATTTTCAGATTCTTACCATGAGGTTTAGTTGAAGTAGGACTTTTAAGAAACTCACTTTTCTTCTTTTCGTCATCCTCCTTTTCTTCC…	69.3	chr04	10	TCT	OPTRI0758	rejected
>NC_039361.1|69926911:69927743|69927311:69927343	GCATGACCGGCCAGCTAGCAAGCTCGGTCGCGCAACACCTTTCCCAATTTTATGTATTTTCCCTGATGTGAGGGAAATATCATGAAACTGAGGAATTTCATGAAGTTAAGGAATTTCTATGAGATTATGGAAATAATAATAATAGAATAGGGAGTCATGAAGTGTTGGACCGGCTATGGCCAAGGCATGGTCGGCCGGCCAAAGAGCCCGTCCCAAGGCACTTTTCCCAATTTTATAATATTTTTCATGATTTTAGGGAAATATCATAAAATCAAGAGGTTTGTTGAAACCAAGGAATTTGTTGAAATCAGGGAGTTTCCATGAGATGAGAGAAACATAAAAAATAATAATAATAATAAAATAAGGAGCGTGTGGTGAGGAGATGAGAGAAACATAAAA…	69.9	chr04	11	AAT	OPTRI0759	rejected
>NC_039361.1|73891548:73892389|73891948:73891989	TAAAAACTGACCATGTAAGTATGATGTGTGGTTTGAGAAACATCAAGCTCTCTAATACGTGTGTTGACACCATTGCTGCTACTGCTACTGGCAGTATTACTCTTGTTGTATCTCGAAGTAACAAATGGGGGTATTGGCTGGTGAACTAATGCCATGATGGAATTGTGAAAGAAACTACTTTAAGCCAGGGAACAAAGGAATGAATGACTACGAGAAGAATAGACATTCAACCTTTAAAAATCATCTTTGTATTTATAGCCGAGTCTAGTGCAAAATTTAGTTTCAAGTTTAACCAAGGAAACCAATACAAACCGGAATAAGGAAAGGGAACTATTTAGAGACTCCCCCAGAAAAAGGAAAAACCGAAGGAGGAGGAGGAGGAGGAGCAGGAGGAGAAGC…	73.9	chr04	14	AGG	OPTRI0760	accepted
>NC_039361.1|74701283:74702112|74701683:74701712	GAGAATCGAAAGACATATTACAGTATTTCACATAAGTATTGAAGGGTAAGACTAAAAAAGGAGCAAAAACACAGCAAATAGCACTTCCTATCAGTATTATACATACATACTCATGGATCGAACCAAAAAAATTGGAAAAACTTCAAATAAAACAAAATTAGAAGAGTTTTGTATCAGTACGCCATATATGTACTGTCAATTCATACACGAAAAACAACTGTAACAAACCTAAAAACCATAAAAGCGTCAATCAAATCGATTTGATTATCAGAATACAATCAAAAAAACAAATCAAAAGAAGAAAAACCGAACAAAATAATCAAACAAGATGATTAGAAAGCATACCTGGAAACAGAAAACAAATATTCTCCTCGTAAATCATAACGATGCACCATCTTG…	74.7	chr04	10	TTC	OPTRI0761	rejected
>NC_039361.1|75220010:75220839|75220410:75220439	AGAGAAAACCAAACATAGATCATTTAAGAGTGTTTGGTTGCAAAGCATACGCAAAAGTTGATTCTGCAACTCTTAAGAAACTGGATGATCGATCTCAGACTCTTTTGCATCTAGGAATTGAGCCTGGATCCAAAGCTTACAGCTTATTCAATCCAACAACGAAAAGAGTAATGGTGAGTCGAGATGTGGTATTCGATGAAAAAGCAAACTGGAACTGGAAAGAAACTAATGATGGACCAAGTAGGGATCCAGGAATGTTTCACATGAGATGGGGTCAAGTAATTGATGAAGGCGAAGGACCCATAATCATCAATACCAATGGAAACAATGATGTTAATCAAGAAGAAGAAGAGAATAATGAAAACACTGAGAATAACGAAGAAGTAGAAGAAGAAGAAT…	75.2	chr04	10	AAG	OPTRI0762	rejected
>NC_039361.1|75262162:75263006|75262562:75262606	ACCTTTCTTTTTGTCATCTTAGAGATTTTTTTTTTGTAATTGTTTATAAGGGAAAGACATTAAAAATTATTATTATTATTATTATAAATTTTTTCTATTAATGGGAGAACGATGATTACATGAAACTAGTTGGAAGCCTAACAAGCTAGGCTCCAACGCCATACTACTACATTAATTGAACAGGTTGCTGTGCCAGCCTACCAGCGGGCCTCATGGGTAACCTTGCCAAGGGGAGCCGAAACTGCGGACTGGGGGGCGAGATTGTGGCACAAGGGGGGCAAGCTAACAACACCTTCCATGTTAATTCCTGTAATGTTACGCCATCGAAGACTCGAACCTGGGACCTCCTGGAACGCATCACCTTTGAAGAACGGGGTTGACCAGCTGAGCTAGGGCCCG…	75.3	chr04	15	TTA	OPTRI0763	rejected
>NC_039361.1|76637064:76637893|76637464:76637493	ATAAAAAATCATTCTCTTTGATTTATTGCATACTTGAGACTTCATCTTTTGGAGTTAATTTTGAGTTACTTAGGATGACACTCTACACCTTTTTAAGGTTGAAACAGTTCTTACGGCTATAGATGGAGTTCCACTTTATCTTTCTACAATCCTTAAATATATACATTCATAATTGTATGTGAAACTAAGCTATGGTAGTCGTTTGAAAAGATTCATCCTCTCAATTAATCAATACTGAATTGCTTTCTTTTTACTTTTGCAGTTACATGTTTCTCTAAAGTGATTTGGTGGGATCCTGATACTACCGTGGATGTTGTAGCAAGGTAATCATTGGTTGAGTTATTTAAAATCCCCATAAGATAATTGTCTTACACTCATAAAGAGTGAGCCGAATTAAAA…	76.6	chr04	10	AAT	OPTRI0764	rejected
>NC_039361.1|76781157:76781989|76781557:76781589	TAAATTATAATGGTGGGGCCAGAATCAACCAGAAGCTCCGGTTAACGACAACGCTCGAAAAAACTCTATTTTTATATAGAGAATTATTATTATTATTATTATATTATTGGATAACGATTATTACATGAAACTAGTTGGAAGCCTAACAAGCTAGGCTCCAACAACGCACTACCACATTACTTTAACAGGTTGCCGTGCTAGCCTACCAGCGAGCCTTATGAGGAACCAGCCAAGGGAGCCGAAGCGGATAGGGGGCCAATTATGTCACAAGGGGGGCAAGCTAACTCTACCTTCCATGTCATATTCTGCAATATTGCGCCATCGGGGACTCGAACCTGGGACCTCCTAGAACGCATCAAATCTTTGGGGAACGGGGATGACCAGCTGAGCTAGGGCCCG…	76.8	chr04	11	TTC	OPTRI0765	rejected
>NC_039361.1|78512733:78513562|78513133:78513162	GATGGAAGAGGACGTAGGATTCGTATGCCGGCTACTTGTGCAGCAAGGGTTTTTCAATTAACAAGAGAACTTGGACATAAATCTGATGGTGAAACTATTGAATGGTTACTTCAACAAGCTGAACCAGCTGTTATCGCCGCTACTGGAACCGGTACAATTCCTGCTAATTTTACTTCTCTTAATATATCGCTTCGTAGTTCTGGTTCTACCATGTCAGCTCCACTAAGAAGTAGTTATTTTAATCCGAATTTCGCCTTGACGACTAATCCACAGTTAAGGATTAGGAGTGAATGGGAAAGAAATATAGACGAATCTTCTTCGCGGCTTTTATTTCCCGGTGGATTAGATAGCAATAATAGTTCAACTTCCACACTACTGAATTTTCAGAATTCTAGTCAT…	78.5	chr04	10	AAC	OPTRI0766	rejected
>NC_039361.1|79279654:79280489|79280054:79280089	ACACAAACCAAGGACAATCATGTTCTGTTTTAAACCTACACTCAGCCTTAATTCTAGAGGGAGCACTTCTATCCAAAATATATTGACACTTATTAAGAACACAATAACCCCTGAGATGTTTCTTAAATGCTTCCTTATTTGCAAATCTAGTTTTTACCTCCATTTTGCTAGGATCTACTGGAGTAAAAACTTCTTCTTCAGGGAAAAGATCTACATCATGCTCACCCTTCATGTACTGACCAAAATCATCATCAAAGTCATCCATGTAAGCTGGTCTTTCATCCACATCCTTACCTTCACATTCAAGATCAACATCAGTACCATATAATAAGTTACAAATTATAATAAATGAAATCAGTTATAAATGAAATATACCTTTTTCTTTGCCTTCTTTTTCTC…	79.3	chr04	12	CTT	OPTRI0767	rejected
>NC_039361.1|79789148:79789980|79789548:79789580	GGTTGCAAAAGGCAAAGAAGAAAGCTCTGAAAGCTCTTAGTCCTCCTTCAAGACCTCCTCGTGTTGGTGAAAAACTCTTGACTTCAACACATCGAGGGGTATACGTTATGCAGGGAACACTCAAGATCCGTGTACGGAATGATTCTAAACCACCATCGGAATCCAGTGATTCAGACGAGACTCCAGATGAAGACTAATCAATTTCATATGGTAGAAGAGGTGATGATGATGATGTTGATGAAAGAAATCCGGCTGTTGGAGGAGGTAACAATGATGATGATGATGGTGATCAAGATATGCCTAATGTTGGAGAGGTAATGATGATGATGATGGTAATGGAGATATAGATAAGGATATCAAAGAAGAAATTGTTGAAGAGGCAGTGGAAGAAGAATAAGA…	79.8	chr04	11	AGG	OPTRI0768	rejected
>NC_039361.1|82249883:82250718|82250283:82250318	TTAGGTCAAAATTATGAAGATGTGTGGGACCATATCCTTGCAAGCCTAAAGGCCTACCTTGGTCGGTCAAGGTGGTGTGCCCGTGTCACCATAGTATCCTGTCTCAATCCTGAGAATTTTGGTATTTTTTGGTGTGCATTTGAGCAATATTTTGGATTTTCAGAAGAGTTTGATCTTGACTGAAATTCTCGATTTTGCTCGAATGAGCAAGTAGAACTTTGCTCGTGCGACCAATATTTTGAGAATATCAAATAATAATATTTTAATATTTGTCGTGAATAGCCTAGTCAGTCATGTGACCATTTGACTTTTTGGCCTTTTGATGGTTTGAGCAATATTTGAGAAAATATGCAAAACTAGGGTTTTTGCCCAAACGAAGGAGTTTCATAAGATGAAGAA…	82.3	chr04	12	AAT	OPTRI0769	rejected
>NC_039361.1|82332061:82332890|82332461:82332490	ATTCTTCAACCTTAAACTCTAATTCAATTTGAACCCGTCTCCAATCCCCTTCTTCAAGTATTAGTTTCAACTTCTAATTCATCTTTGGTTTATTCCAGAAACCCTAACTTTTGATTCAGACATCAAACAATCTTACTGCTTCAATCAAAACTTAAATCTTGATTCTTAATCTACCCACAACTCTATTCTTCATCTCTCGATCTAAAACTCATTATCATCTTCACCTTCATCGATTTACAGAGAAACCTTAAATTCAGTTCATCCCATATTTCGAATTGAATCAACAACAAACACCATCACCATCACTACCGACTACAATATGATCTTCTCCACCTTCTTTTGATCTCAGAACTTCCATACGATCTCTCTCAAAACTCGCAGAAGAAGAACATGAGAAGA…	82.3	chr04	10	AAG	OPTRI0770	accepted
>NC_039361.1|83570525:83571369|83570925:83570969	CAATGGTGGTTCCGGTGATAGTTGGGGCAGGGTTGACCATGGGGCATCTTCTTCTGGTCCCTTCTCTGTGGATAATCAGGAACTTGAACATAGTAATCCCAGAGAGAATTCCATGGGGTGTGACATGGTCCTAACTTCTGAAAGTTGGGTTGTCTCTGATAGCAAGCCTGAAAATTTGCGTGAACCTTCTGAAGAGCCCTCGGTGGGCATTCCTTATTTAGCAATAGATTCATTAGGTGTCTCTATAAGCAGTACAAATGGGACCATGGTTTCTACAGAAGCCTCTGCCAGCTCAGTTGCCCACACTATTAAAAGAACAAATAATCAATCTCAAATCAGAGTTGAGCAAGGTTAACACCCCTTCAATTAAGTGTAGATTGTGGCTTATTATTATTATTG…	83.6	chr04	15	TTA	OPTRI0771	rejected
>NC_039361.1|84523540:84524369|84523940:84523969	CGAAACACCCTTTCTCCAATTTGGAACATCAGATCTTGTATTTGCATTTAAAAAGTTATCTCTCTTTCTATATTCGGGTCTTTTATGAGATGACCTTGTCGAGTGATATGCAAAATTTGAACTATCATTATAATAATTCTTTTGCCTAAACTTAGGACAATAACGATCTGAGTTCTTATGAGGAGAAAACTTAGCCAATTCGTTTGATACAAAAGAAAGTGCATCTTGCATCTTACGAATTTTGCATCCCCATTGCAAGTGTCCTTTATTTCCACAATAATAACAATGCTTAGTATAAATATACGAAGTATGAGTTTTAATTTTATCAATTTTTGTGGATCCTCTTGCATTGGAGCTCGACGAGTTTTTTTTTTTTTTTTCTTCTTCTTCTTATTCTTA…	84.5	chr04	10	TTC	OPTRI0772	rejected
>NC_039361.1|86517556:86518388|86517956:86517988	TGAGATGAAAGAAAAATAATAATAAAATGAAGGAATCATGAAGTGTGGGACCATCCATGGTCAAGGCATGACCGTCCGGCCAATGAGCCCGGTCCCATAGCATTTTTCCTAATTTTATTATATTTTTCATGATTTTATGAAAATATCATGAAATCAAGGAGTTTATTGAAATAAAGGAATTTTCCTTGAAGTGAAGGAGTTTCCATGAGATGAAGGAAACAAATAATATAATAACAATAAAATAAGGACGTGTGGGACCGGCTTGGGCATGGTCGGCCGGCTAAGGCTCGGTCCCGTGAGTTTTCCCTAATTTTATGTATTATTTCCATGATTTGAAACAATTTTCATAATTTGAAGGAGATACCATGAAATCAAGGAATTTCATGGGATCAAGGAAAC…	86.5	chr04	11	ATA	OPTRI0773	rejected
>NC_039361.1|86733894:86734723|86734294:86734323	CCATTGTTAATATTTTTGTATATATATTTTTATTAAATCTAAAAATTCCATTTCCTTCACCAGTCTGAAACGAACCCTTTTATCACGATTTACTACAATCACAATCAAAAATCTTTAATCATTTTGGCGCCGCCGACGCGGATTTGTGCTTAGGTAGAATTTTTAGGCTTTTATTATTTTTTTATTATTCCATTTGTTCTTTTTACGTCTCTTTGGTTGTGTCTTTGTATTACAGGTTTGAAGTTGGATACTAAAGACCTTGGAATCAAAGCTTAAAGCTAAAAGAGAAGGAAAAAAGACAAAGCAAAAAAATAAAGAAAAAAGAGAGAAAAACAAAAAAGAAGAGAGAATTATTATTTTATTTTTTTAAGAGACTTTCCATTTATTTATTTTTTTGTA…	86.7	chr04	10	ATT	OPTRI0774	rejected
>NC_039361.1|87277885:87278729|87278285:87278329	TTTCATAAAATTAAGGAATTTCCATTAGATGATGGAAATATAATTAATAAAATAAGGAATTGCAAGGTGTGGGACTGGACACGGCTAGGGCATGACCGGACGGCTAGCACCACGGTCCCGTGACACCTTTCCTAATCTTATGTAATTTCCTTGATGTGAAGGAAATATCATGAAACTAAGGAGTTTCATAAAATTAAGGAATTTCCATGAAGTGATGGAAAAAAATAATAAAATAGGGAATTTCAAGGTGTGGTACCGGCCACGGCTAGGGCATGACTGGCCAATAGCACCACGGTCCCGTGACACATTTCCTAATTTTATGTAATTTCCTTGATGTGGAGGAAATACCATGAAACTGAGGAGTTTCATAAGATTAAGGAATTTCCATGAGATGATGGA…	87.3	chr04	15	AAT	OPTRI0775	rejected
>NC_039361.1|87542909:87543744|87543309:87543344	TGGGAGAATTGGAGAGATACTTGCATGGATGTTACAGGGGTGTCCCCATTTACAAGTGATATCCGCGCTCTTGTTCCCGGCCAGGCTATTGCCAAAGATGTTCTCCGCAAGCGCAAAAAATACTTAGCTATATGCGAATCTCATGGATATGGCTTTGGTGTTCTAGCTTTCACTACATTGAGAGAGTTAGGTGAAGATACTGTGGTTTTCCTAAAACGTCTCAAGAATTGTCTTGCAAAAAATGATGCAGATTGTAACTCTGGACGATTTTTATTTCATAGAATAGGAGTGGCAATCCAAAAAGGTGTTGACGCCCAGCTCGTCGCTCGGTTGCCTTCTACCTCCGTGTAATGAACATATTTTCTTTTTGCTAATAAAATGCCCTAAGTGGCTCCTTTC…	87.5	chr04	12	ATA	OPTRI0776	rejected
>NC_039361.1|91159334:91160166|91159734:91159766	AGTACATTATTTGGGTAGTTGGTTGGTCCGCTACCCTTTTGACTGCACTGTCCGTGTACATGGGATATACTTGCACTTCTTTTGAGATAAAACAATAACAGACTCGTGACTTGTGTATGTACACTGATGAAAGGTGATAGATGTGCTGCCCTGGTTGCTTGTCTTTAAGATTAGAAGTTTCCACTACTTGTATATATCTATGTTTGTTATTTGTGGCGTTTACCCACTTTGTTCGTTGTTTTAGCTGGTTAGATTACCCAACATAGATCATAAATGTTCAGTTATTCGTAACCTTACATATTCCGCGATCCATGTACCGGAAGCATAACATAAGAAAGATGGTTTATGATTTGGGTTTCATTTCTAACCCACCCCAATATGTTTGGGACCAAAGGCTTA…	91.2	chr04	11	GTT	OPTRI0777	rejected
>NC_039361.1|92337230:92338059|92337630:92337659	CTTCTCCACCACCTCCGAATAAAAAACCCACTTTTCCTCGGTAGTGCTACTATCTATCTCTCTCTCTTTTTGCCTCAAAGCCGTTCTTAGCAACAATGAATTACCATCTAATCCGTCACTAGCTTCTCCTTGGAAACTATACGTTAGCGACTGCGGAGATAACGATTCCTCCTGCTGCTCTGTCGAACACTGCTTATCAACTCCTTCTATTGAATCCCATAAAAGACCAGTCAAAGAAGCAGCTCCACAATCAGTAGTAGTATCAAAGAAATTATAAGTAACTACGGTGCTGTTATGATCTTCCTCATGTTGCAGATCTTTCATTCTATGATTATTTTTATCACTTTCCTTCATTAATGACCTTTTTGGGTGTAAAGGAAATAAGTTGATAAGAAGCTG…	92.3	chr04	10	ATC	OPTRI0778	rejected
>NC_039361.1|95607835:95608676|95608235:95608276	GTCTCAGTGATAAAGTTATTGAGTGATATACAGTGACCTGAATTCGAAACTCTCCGGCATCAAATTTTTTACCGATCACTAAAATATTAAAAGAAAAACACCTCGGAAAATTTACATTACACATATCAGATGGATTTTAGCACAATATCCAATCCCTTACATTTGGTTCATAGCTGATGCAATATTTAGATATACTTTTCCGAAAGGAAACGGTGATGAATGGGGAACAGAAAGTGAAATTAGTCAAGCGATTAAAACTTCAACTCCTTTCTACAAATTAAATTTATCAATGATACGAAATCTTGAGAGATAAATCAAGAAAATCATCAGTATTAGATTGAGATACTAATATATTATCATCATTTCTAACTGATGATGATGCAGATTCTTCCATTATAC…	95.6	chr04	14	AAG	OPTRI0779	rejected
>NC_039361.1|96902715:96903544|96903115:96903144	AAATTTTAACTTTGTCCTTTTCCTTTGAGCTTTGATTTGATAATGTAAGGACCCTCGAGCTCGTCAACGCGATTAGACTAGTCAAACGACGTTTTAGCCGATAATAACTCGATTAGTTTAACACGAACGTCAATTAATAGGAATTAATCTAACAACGATATACATACAAAACTAGTATCGTTAGATAGATATCAAAAAGTTAGGCGAAATGGACTACTCGAACGTGTCAATCGAATACTGGACGAAGAAGACATCAATGGATAAATAGGAAGGGCAAAATAGTCTTTTATCCTTTGGACCGACCTTGGATTCCCTTATCAAATGTGGTGCGTTCCTTAGTGTTTTCCTTGGTCTTATCTCTAGAAACCGATCGAGAAGAATTTATTCATTCTCTTTGCT…	96.9	chr04	10	TTC	OPTRI0780	rejected
>NC_039361.1|97051970:97052802|97052370:97052402	ACTCCAACAGATATTCTCGGGATGAGAACCTCCGCCAGTTCGCTGACTGAGATCACAACTATTGTTCTGGTTTTCATGATCAACAAAGTACGCATAGTTTGGTTCAAGGAATAAGGACTTATACATATATGTGTTTCCACATAATGCTTATATCCAACAGTGGTTATATAATCTAAACTCTCATTTCAATCATGAAATCAAGACTTATAGTTTTGATCACTAACATTGACAAACATGCTTGAGATAAAAACGCATGCGAGTTCGACCGAGCAGTGCTCTAACAACACCTTTCCTAATTTTATATTATTTTTATGATTTGAAGAAAATATCATGAAATGAAGGACTTTGTTGAAACGAAGGAGTTTTCTTATAACGAAGGAGTTTCCATGAGAGGAAGGA…	97.1	chr04	11	AAT	OPTRI0781	rejected
>NC_039361.1|97438347:97439182|97438747:97438782	CACCCCTGTAGAAGCTGAAGCTCATGGTGCTTTGGTGGGAATTGAGCTTGCCATCAGCAAGGCTATAAGGCACATTATCATTGAAGGTGATTCACTCACTGTGATCAATTCTCTCAGGTACAATAATTTCCCAGTCCCTTGACGTATTAAGAATACTATTGGAAAAATCAAAGACAAGCTAGGGAACTTTACGTCTGTTGATTTTAACTTTATCGAAAAGAAAGCCAATTTTATGGCTCACTCCTTAGCAGCTTATGCTGTTCGGAACCAACTGCCTAATCAGTGGTTAACCTCTCCTCCTTCTTGTATTACTCACTTGTTTAGTGAGGATTCTTCTTCTTAGTTTTTGTTTTTTTTGTTGGTTTTTGTTTTTAACTTTCAAAATAAAAAATAAAATAA…	97.4	chr04	12	AAT	OPTRI0782	rejected
>NC_039361.1|99409464:99410293|99409864:99409893	CGCACTTCCTTGTGCAGTAAAAACTTGGTTTAGGGGTAAATCTTTGTTTTTGATAGTTTCAGTGTCTCCGCATCGTTATAACATAAGTGTGAAGCTGTCATTTACAAATGTTGTATTTTGGGTCGATCCCCAAATTTTCAGGTTGTTAATTTTTGGGGATCCTTTTTTGTACATTCCAGTAGGTGTATTTTATTTTATTTTTATTTTTATATTTTCATTTACTTTTTTTTCATCTTATGGATTTCCCATCTTAAATTTTGCATTGGATGACTCAATTACATTGAGGACAATGTAATGTTTAAGTGTGGGGGAGTGGTTAACGTTTTACTTTTCTTTTTCAGGTATTTCCTTGCACTTTATGACCAGCTGTGTAGCGGGTCTCCAGAAAAAATAAAAAAA…	99.4	chr04	10	AAT	OPTRI0783	rejected
[truncated: 1,662 more rows]
