# Supplementary material for: OpiumPlex is a novel microsatellite system for profiling opium poppy (Papaver somniferum L.)
Source: Sci Rep. 2021 Jun 17;11:12799. doi: 10.1038/s41598-021-91962-1 (PMC8211840; doi:10.1038/s41598-021-91962-1)
Supplement: Supplementary file 4 — Supplementary Information 4. [file 41598_2021_91962_MOESM4_ESM.xls]

## Sheet: Table S5_SID_code
OpiumPlex is a novel microsatellite system for profiling opium poppy (Papaver somniferum L.)
Jakub Vašek1, Daniela Čílová1, Martina Melounová1, Pavel Svoboda2, Kamila Zdeňková3, Eliška Čermáková3, Jaroslava Ovesná2
1Department of Genetics and Breeding, FAFNR, Czech University of Life Sciences, Prague, Czech Republic
2Division of Crop Genetics and Breeding, Crop Research Institute, Prague, Czech Republic
3Department of Biochemistry and Microbiology, University of Chemistry and Technology (UCT Prague), Czech Republic
Sequence-ID	Allele	SID code
OPPEN09-196bp-vz040	5(U103Tdel)	AMXPWKSIYMODINFYRVBCTCDTMURJARTJQIMSINXJPXATHRYBZHRMQIE
OPPEN09-202bp-vz019	6	ZRQCSAABOOTBVHAJFZVIOLEOGXGODOLPXHPUTGOMXFLAXQLAEDNDK
OPPEN09-208bp-vz145	7	FVWPEBETHCRNUQEXJYYCOHRTYFFFWOYOQEKPGMBCQDBOPWCQRLBTAIB
OPPEN09-218bp-vz151	9	JAPZJMKAMGLFXACMNGCCBKXRUUPETCDSIJJHVDBMRWBXOVNMFWLNAJC
OPPEN09-223bp-vz133	10	BNHXNBJCANSPYUAIMGMRDLJWYMRSWGIPXUHITHTJCQVAVHSLSYXNPDB
OPPEN10-243bp-vz019	7	NMDYQCIZTJQQJEVFJGJEFZYZNYZZCBHVPPMJXGPCYJKXSJELLEXYQLB
OPPEN10-253bp-vz070	9	HZPYVFWBAJJMIRLZDPYROZVAWLQKWYJJVUUCHJTGJXPUHKIAFTTMKUD
OPPEN10-258bp-vz149	10	CNKTDUWGRMJLRPMFZJEKSVZINMLBXWXNRUZWBBJVYXZIWMZTNPQHIBC
OPPEN10-263bp-vz155	11	LWRIOOCDPNKRZVVUBRXNMXIRVIIWBVAPLJCRBFFNFRHYCWVATSXOUDC
OPPEN10-268bp-vz021	12	VUJDRFKVPZNWUOUZUVCZSIYQCXTFMSZLCWBMRRAHCNDVMSJSMMNMFGE
OPPEN10-273bp-vz145	13	MPEWJSJATZREHMGUUMKJLMBWMSRXCAODWCIJDYHKMYKFBFNYNSZLBPC
OPPEN10-279bp-vz028	14	CKXEPBZHBJAPCXXFLADRQKYTWEKCTUEZGOOSXIEIKPBNQNPNVVKTLQD
OPPEN12-191bp-vz141	8	AJLEKVGCKOMRZOYWTGIBSAHHZUSNLHDXSNNOWJZLZVJHAGPUCBSTDYD
OPPEN12-196bp-vz155	9	PJBNOKIHAWTWBDXZVWUZDHGVZYBCVERFGOSDRRNQYECZZJENLUYEGWB
OPPEN12-201bp-vz149	10	JWBFYTNWXXEAXZTQNORXEOBDCODMJHLPWHSNGOFCLHDPCCANRVUSXB
OPPEN18-200bp-vz013	6	LJOXSYRCFVJYXTLNCLAIIFXZPBROVKFFVNRRETGMKMVGWVVTGCAOJTB
OPPEN18-205bp-vz136	7	PIRGLDJGBFMUPONYFRKTARTZLDSQRHQOHCXESCBLCVCMQXPWAOFZGXC
OPPEN18-209bp-vz161	8	FMSZPAQMFZGAEQCQEVXQPEJCGGLJWJPUBZXTPEEJJFSSTAYYRMPZAQC
OPPEN18-214bp-vz135	9	WVRSCZGPKVDOOVFOVBWHHCNWBJAGPGXIRRFUDNUFVDRPYYYTSGXSSZD
OPPEN22-203bp-vz137	7	FSLBTCBHASUCAQNSDUPQWGEKOOZFJZVKGJGJTLDJRPOQEIQHNZBOGZD
OPPEN22-208bp-vz200-na	8	SGLWVCISCSCRVBQEJGDXGWEYASYBHGFHEFRYLLNTRLILLYOYOSNAOKE
OPPEN22-208bp-vz119	8	GOSKMBXNGZGQRYZLNHLLQTRHSHGUEBTRYJYSYGHKSYSGTSHRHVDRZDD
OPPEN22-208bp-vz135	8	MGEVSUYOGYSVVOKVQYRUQXKDRNIVYCCOTFLZPNNUTKYROSZALLTVJJE
OPPEN22-213bp-vz152	9	IZABBNIBIVHNXEXQHTKSFYFXTADSPWNATWLSRFVDWQFLDFFFFYSEZX
OPPEN22-218bp-vz132	10	OUHNHBOAOICKFFONIQFTDYVFHDIVGVELRZBJHCSNQGWODSEGLFPNHK
OPPEN29-163bp-vz132	7	DNYSGSEVPSVUXBFXBHYWQZMVSVCWAPFBWTYITDASSYLOFIVULEMSBRB
OPPEN29-169bp-vz013	8	UBUGOCEVXBERTUSSBMGOUZINRYPLTSBFGXYOINKUANYHCGFWGCPXMFD
OPPEN29-174bp-vz134	9	HVOKDVQTHMUMUWRGDKEFCBKTOMVFHJABQNHRVBWCSROMANEXVGAZQRD
OPPEN29-179bp-vz131	10	SFKGKHEKZOEBPKRMGNRQPARNTZAKDIQIJJJHATKFULAWAEZXRTEQQLC
OPPEN29-184bp-vz157	11	QJOJKTZCZMFVBSGEGYAOEXLIZWNTISNPNJJONCZFGNFCAYMVMTTWTOB
OPPEN30-168bp-vz133	5	CCPYJGFMYOJJUWMEGAMCTNMNOHYRAYMCXVAZUODLAIWQMTMFGMIAKH
OPPEN30-172bp-vz144	6	HKPGWKYYHPQTHMXECHJIXBYFJVKQIVZMHUIRKTOQXZKGWUAFPWYLRIB
OPPEN30-176bp-vz225	7(U32Adel)	ZIKDTMESZNKVJYWECTOWQTALMMKIYQFEBNEKHLTPGGLODMPHPFDXAT
OPPEN30-177bp-vz139	7	XIPFBKIVOCFLJDDUQYHOJRWVANYBXDGOGZEYKHMNDLKNTTCCRUPYVPB
OPPEN30-187bp-vz147	9	ILGOREJUVXEFDIWKBSVAMFWKYKZYRJYJPPBNDZQGWUQERQGKYUPDGFE
OPPEN30-192bp-vz140	10	EPBAKXIRXBVXRVDYSPQNMIOHXNLQWYVKZANZXJYNVGCCFBGAIHPJNNC
OPPEN30-197bp-vz063	11	MVXRRPITXBQLUSZFEKQCZLGFGLDRPBREIQXWZUYGUWGAUNDHZVZHWBD
OPPEN38-170bp-vz137	8	ULNNMIFNXIQSQLYFXCRZNYBIXGLIRMBFICQBBRVRHLTOLUQEPCAUOE
OPPEN38-175bp-vz138	9	KTRFTZFERXLZUAKSACRKVJTSCWTNLDXMNCAGFXJUREJIGKTWXVUKGBD
OPPEN38-180bp-vz147	10	RAQNYWJDLJBZJYJDTRESGGGGBXMXJPMZWNHSBGFCWRXNGVYTATHFHLD
OPPEN38-190bp-vz136	12	JNQGGNOTKZNGLQRDJRFDNJYOHPEHSYMIBDJWPEWMTAUBFSEQSUYGPKB
OPPEN41-156bp-vz161	7	LVUZONBAUEHDQDXFEJSHOWGLJWTMNLUSFJUKWVICOQSNNSFYTABZPJB
OPPEN41-161bp-vz150	8	AJBGFDLIPPHWCAYPYAEMXYLERMMEIXLRKQBRRMRGNFSJWKTGNTUTIM
OPPEN41-166bp-vz135	9	EVRPDXXGJHZBGQFYDXMUVISNNNOGEUPZOVPAUTRIEYSPOHQXTLVPJAC
OPPEN41-171bp-vz144	10	HYLKOLBUSPPUEGAZISLJKXEIXZCMPOEWEFYOWAMRSSDQDJDDYGSIQTC
OPPEN41-176bp-vz014	11	ITBSNKTUTDWWVFBEODKBRSSTVJULPDGTWENQTLIBPCZCXDWPAULEYDE
OPPEN41-181bp-vz221	12	FSMELNDZTYCTERHAEVZVRCTRUTDGBNQURDHMXTMSGVRZYJQOSKXUAXD
OPTET024b-216bp-vz047	6(D38Adel)	XIJSPZXVRHXJMBANTWVGPJPXSDOMYWHXSARZEGAUYMCMOOBIOGDKOXC
OPTET024b-220bp-vz132	7(D38Adel)	KURNVSCNANPRSGRLDWOOLDUWOFIKCKJWVCJDSZPWXXPOCTOFQSAKOZ
OPTET024b-224bp-vz137	8(D38Adel)	ONIPUBHLACSOTOCFTFVFONJHOYZPFSAKCCLZFVYWUWHMDRIJKVGEQID
OPTET024b-225bp-vz121	8	YUCEWFKANGVTHZOLDVEBKRNJZCSCVIUCFQSFRBSUKKNULSSNYIBTQKC
OPTET024b-229bp-vz138	9	UFPNBDMZPLVBWXDKMUBHGEXRYAEVIWXNHVAVDKAGFWLBSODBYEYPYCE
OPTET024b-233bp-vz201	10	UAVLRWRTOTDXCRDZMFJOBZOTNVODIXBUBAOVGPGVDMLHKAAIGKGIWME
OPTET024b-237bp-vz142	11	WZFRPDILXGRAWUGGRMFUAULAPQXMLOOCUQOQPHKBFHTAXBOKCGXBFQB
OPTET024b-241bp-vz135	12	XBFCDTQACJIFFFCXUQWNMBMVOBNGHOWRSJQDPAGYWPHPIBLYMXBQUI
OPTET025d-165bp-vz063	5	FEHMCGJWCDJZGGQSETSOVYEQUQTIWWNGUUHHVNNSYAQYJAERUOCGPAE
OPTET025d-169bp-vz143	6	CSNNIYYKBNZOKUXKXKFBNRRGXUZCIRZBXUNXWALBGBVLLWVRBNHJCLD
OPTET025d-177bp-vz146	8	OFSAXQOOPWGCVOAGJYUOKEKBZXBGKAJPPQUWTIWKOXZNUWMTDXGLPO
OPTET025d-181bp-vz130	9	NIIPVFFZNFIPMBHAKSJLFFLEPFXEWIGIXAFZRKILXULSQYGAUEFDBVD
OPTET025d-189bp-vz148	11	COSVNQLILCJYWVIAZTUMQYGMCCIYXBILFOJPRPYZLJQOQLIWXFZGDMB
OPTET025d-193bp-vz147	12	FGKGNQRJWPQNGXXZLWJKIRJXICSKUJANNYHQPSSIWKYNNKJBTKXGXWB
OPTET025d-198bp-vz225	13	NYQQGWVAAUOUQKJZBUZCMPOTMMYQNBNJJVCDDZIWRONTZRUVJMTERXC
OPTET025d-201bp-vz150	14	UETJZGQETUJOLBIDRUOWFRDCKDQTYZMELBLZFFGLWFCJWWVXZHYKMOD
OPTET029-204bp-vz136	8	HQJNKXUUIBWJLSCFQHKRTIQKTIZBKHMZORJEKBPIQSKYVEEVXZRVVM
OPTET029-208bp-vz063	9	KTGZFQJXLLEZBRDVGEISHNFRRABIKXKCEOHSIALCKHGFWRPIANRJZU
OPTET029-212bp-vz131	10	HWRHJELWVMZMDVTKJDFPEODYQXKCCHXRMFRDWWGAJULEDGMUCIDBQBB
OPTET029-216bp-vz144	11	NZJHKVJWTJSDYIFRXIAAGWPTFRCDAEJWMPVGJNGXWQFJLBQQUAZCEZD
OPTET029-220bp-vz137	12	HQWJAJBUOAPUTYTRTGXAQUDIRKXUSLINGVUQSDLRAXYGDXOOVAHJIZC
OPTET030-162bp-vz147	6	RUELADVEKKENXAGQGSSLGCJXGBJKJAQCGHIDPTMBFWTRRTOFHTJWBWC
OPTET030-166bp-vz148	7	RQKIYHCINSHMNHKHDAMDJQHNYOFUEAFNEKFRARFHDEYAPLBVQJHAEO
OPTET030-174bp-vz064	10(D1TATGdel)	JOJMNDWXDZVAIVJNCSMUVPWKROHMZTVOFPGELZDXSXCMDIMVLJYEEVB
OPTET030-178bp-vz146	10	AYSOGJPXMGIHNLZITETAIKKUIFZBEWXXBVGFZXUGFQEKCFXBGHVUKKE
OPTET063-95bp-vz070	8	AXYXFRKAVLAKOELXZRGQYWYQZKXBJFTZYOLRJENCBESINEHXSNWQVIB
OPTET063-99bp-vz239	9	DJKOOCMTIGKDAWMASFYQYFVEUQAQDYVWANRNLRDUZSZGJPFCSOQSBG
OPTET063-103bp-vz149	10	MXFOUJFQTIIPYMCDNJWRIPQVYEZIPWHATFTVUOLSTEZITDQNQQUIPFB
OPTET063-107bp-vz131	11	KDNHDQMQFPYAYUUVGSVEQYKMTZOBUATQISMUUWWMSBJCYDXRAEHCEEE
OPTET063-115bp-vz154	13	GIJCTBRUAPPGZVNWUHYFAMMPEVSWWTJRQRCUGZSLLQRVUXOMICSYADD
OPTET065-231bp-vz139	8	MSMAAGIQVREVPIAJUWRHSYIKQDRJWDRVIBKMNFUPNZBKSRBQPNAHPRB
OPTET065-235bp-vz140	9	WIUHMBRVYQLAQBTIQAJBCDAGNIDYDVJNJMFRXYGYCWONYTGMJUSSBV
OPTET065-239bp-vz133	10	KIXZRBOONZJDUEKDJJBEHFYLTGIEAZZWGEIOSMAPDGTAHHOOCPTVDG
OPTET082b-141bp-vz022	4(U31Adel)	IUKUPEQEGCJNJDOJVGDWJOIJNNZDCDMCJPMSGDNXHSPRYLQSPDBEKN
OPTET082b-149bp-vz142	6(U31Adel)	PNOCCZGIHTGXDIQMQGQDIAILHVPUMVUTTJUZAOUEWCDJLCLLQYHJACE
OPTET082b-153bp-vz139	7	OUACMIEKIHMMEHFQNAPFJGGDDJAIGHRGUWTKEBSLDLBXPNMEMPHYQDE
OPTET082b-161bp-vz133	9	YVEZGTETYMNIVGTESSREWFBRBGHXZHZEFVBPJLECFBEUUHXXFEPBESB
OPTET089b-168bp-vz142	6.2(D1-9del;D33TCdel)	TNQFXVYYVWXTOFZXHACYPVXPQZMUYSDYMXADWRLGZDSOQRGNWSQYPLB
OPTET089b-176bp-vz139	6.2(D42TCdel)	VFBNFDJEUZCWKRZFKNCSCMVOKPVDYLJUISSYWMMMYNIPRTAPDQSDHBC
OPTET089b-180bp-vz064	7.2(D42TCdel)	LYCUASTTUYDASUVICSDKDFPDJLWWTFNODXOIRMZZIKZDWCXSUDDJDU
OPTET089b-184bp-vz132	8.2(D42TCdel)	DNLBKVXFMWXDQMYZCXSZNRMUPHAFDODEOSORBKUVFDWYIFIYPENNQLB
OPTET089b-186bp-vz103	8.2	NBIUVSLETFUONSRTOINSIKBYDZRORXEDMQGOMZDERVCUFECAISZZBFD
OPTET089b-190bp-vz135	9.2	MENENLQFIZUADFWXQFOWGMNTMYEBQARMTDQLJNEXFMAVYRQFGFLTEUD
OPTET094-243bp-vz144	6	DKSKGFQBHEHZNNRHNYAFPHNNHSSGGUGXDNOVZIVLXEQDLQVBTPNKXQB
OPTET094-247bp-vz145	7	KQWYHAXDXEWZQLFOEXOTCFJERKSXKLIEZSZYAUJOGRAOTLTFBEQGWYD
OPTET094-251bp-vz135	8	XEUNZNZHHRYZIITLUGBMXMFHQTIZHJGCEDOIGKSDXDPXRFDLGHKDSNB
OPTET094-255bp-vz009	9	UYBRBARNEKMPYHHICTSUZUZKYWYDGQJDODGKHFBVIGCGVRLBBOTFFTC
OPTET105-258bp-vz143	5	CJNMGNMIZFFJZFXQYGTWIFOQMQANMMNLDDNMIQQRDWGPADHEWERIIOC
OPTET105-262bp-vz156	6	MPUBNBRZOJYRTSFCFMLUVNPIIRJHGLPWRDKNUVDSWVIDXNMAEPPAWPC
OPTET105-266bp-vz127	7	WVANZFYNBSIVLAGWFJVAYBJESLMXMMATDXMDWTUFIWELWJYOXUMIGE
OPTET105-270bp-vz138	8	BCTYRZERUCXYNFCOXPZHSZQBDGDGNKPWSHOQSAMSFKGBITGJAIEZKWD
OPTET105-274bp-vz234	9	ETKEMLEYEOCBVPGDKYJXEYNOIIBTKXUWCXZHCEPIGOIQZFTIJGNZFVB
OPTET105-282bp-vz154	11	IWDYUVRLYKQUYLEMRZGATCIGZGCBDCXJIYNLGWLKIFOIZCFLRFAJXJE
OPTET105-286bp-vz182	12	QWUNCTKDQTHFDRVDANAQTQFMZILYNENBUKAKUIXJCYXNYDYOTIJYVPC
OPTET105-290bp-vz064	13	MKHAOPDDFWSPVFAUHMSDLNUPNTSSIDBDFTZOQZJBLZLLNPUDEOOQDVC
OPTET105-294bp-vz147	14	WKXLVXAMQGMTZLIGPLILTURVXYZLOTBFNCRXGRJXJWMBOETRCKFYMNC
OPTET105-298bp-vz130	15	CUJYAOVCWECYFJUBKMWINXXOFABGJKMJOWDSRGETZBREMNXXMFMYXFB
OPTET105-302bp-vz191	16	CLCBJZVJDCQBSXETTNEKAVDBKPSZMVTVHIDFMGQJQGGWRQRYFQBEWVC
OPTET105-310bp-vz032	18	IBYHUEBXRFUVXEROUDHDBICHKPDQQOBZZAVBPRUYLUWIKGBFXHBUFBD
OPTET105-314bp-vz157	19	MTUSMEJXUIROOFCGLCVCVBRNIHNRTCZVXOQVOLKKHRNMBGFZBOCWYJC
OPTET108-256bp-vz130	8	GPFSKDHCBXBJOTOOPDGGNETGMYLPSBSMOZTUZBLNGXQZRBAVKHDSKO
OPTET108-260bp-vz221	9	ZMOLPRMNTOPEURMIDLLGPIEZIRSPTGHHTSJZUEQBAHORCIHVUINIWNB
OPTET108-264bp-vz134	10	KYYPTCSPZMFQLGEXJEMNSBYJXPKBRGQAXPXMQACWEIPPQVXEXBDNTWC
OPTET108-268bp-vz021	11	CBGSSWYLACXKLJCOYWTTEZZVGYPRQFRFQZMDFVGGWCUSIMGNUFLEMDC
OPTET108-288bp-vz200	16	RKACJGZYTJDPBBMKCFXXDRFMCOSTCRIQDYUANBYGSQXFGHCOIZZXUKE
OPTET108-292bp-vz070	17	JPFEJVUTCDQMWOOXXKTMAKCKQZNFADWDLEMDUYEQWGVMBLYEIBVBBOC
OPTET108-296bp-vz143	18	XSGISAKQSIZNFROBKGKCHSMRHEPUORHHVTQZJSGDWGNZNSBFGRSWPH
OPTET108-300bp-vz064	19	HHNICPOTCSICIVHOXCXTKCDWHLYVKEGUQVXQPSZQEOKLOGWLGFUSEZD
OPTET119-154bp-vz156	6	XSNMZDWJEGWSWQLRIGHRMMQJSVJYZNDOZXVBEEJMFZPCFPLHRHKPMPB
OPTET119-158bp-vz157	7	AIQWBIBJTPXXDEOETQZDZMKEMOESGRADCXKSJZHROPAXHFLYFUUHPQB
OPTET119-162bp-vz064	8	NOBOEZPMZDTIOTVYLFSNLLOFGGLQMFWKEYRGQMLVDVXSQJFXUHDNYME
OPTET119-166bp-vz182	9	VMBMPTQMWBFWIXABRVQTBOMOXGCGZJFFGIAQFEGFHCYSLUSQLPBEJBC
OPTET119-170bp-vz193	10	ZHTVCCGJHWIMGXTDORWBMBBEEMSDXZFDGRYEGYOCPUKNQGVVAPJOGEB
OPTET119-174bp-vz143	11	NAJJCIAXZIXKDUALNHNIUDBUKJHOWJHFDOXZYGJIMFXVDCZVDFMXUOD
OPTET119-198bp-vz273	17	HPQQZRUOESNSMSBTXQRCGBZFBKLOGTQXHFIQCYOQDJEKXNVYUGHHVUC
OPTET127-199bp-vz143	6	ICNCXQMXFNSTSCBEIKQSMAHPSMYTZDELKNFPYISLFTFQJTMJPXVTXQ
OPTET127-203bp-vz148	7	OXKKFUQPQOFEUVMAGRMGPJNCDDZZJCNJCGWCXDGHGKIMSHVHZWXXTHE
OPTET127-207bp-vz157	8	RRXOOHBSDLZKTOUDSJKPRPTEWDCWMFVDQYIGYXXSXFZQRDMGCSPRAY
OPTET156-143bp-vz137	5	FGUNHERYDOMNKJMUFJPYLILBAJKTIUJOJSUNXIMBMFIQGESAOIRBQWC
OPTET156-147bp-vz063	6	OUQHFKPUZCFGHSSFMPCAIMQLEEEFKYACIJLLQZRCKETJPNJPMAXFPID
OPTET156-151bp-vz132	7	WYGYOMPURAPVFXQYACAPQYALVBMFOCKSXWOKTXDTVJCSXIKXDGUJMCE
OPTET278-140bp-vz144	4	BYQVKPYSTCZXMNNRWHZOTEJLYFMIRGGJBVBTDPJIVLMNWFXTOBRPAND
OPTET278-144bp-vz143	5	FZAJNJEHVRKAMKFGPJKWIZKOHASDFKBLCGQLITVJXWBJOFQFZZXYRZ
OPTET278-148bp-vz130	6	LBHKUQXYVDVSGQSIWKACSLGFFHJJAGCDSZGGRGGRWRGLATOPOBJQFBB
OPTET278-152bp-vz141	7	VCOLRLNMOEQODWVRGWYSVPKFEXLVVWRZQOLOKRVDZPHIEYYTVERENAE
OPTRI0245b-222bp-vz154	3(U11-10del)	GXUCDXRRDQEAEUNDOUWYDETJZPARLMWQGGZFYCSODGMMMYTNRWFBSTD
OPTRI0245b-232bp-vz139	3	FRTSFUHPLQESRLCNUIPTATJXVUYMCOEGZSDBWVOGNLSIIWEUEGEAZWC
OPTRI0245b-247bp-vz136	8	STMKVNMGHRTTVPSPOJVSXVBJVNWQBOBCCQWEKOAKQRTRXLSRWVBAFF
OPTRI0245b-250bp-vz063	9	GPWTDBQZKMODZSDFPWLOQVOVOPAGOOIPNEOHYWPFAZLHHBAUUBKETVD
OPTRI0245b-256bp-vz156	11	XBBQQMRBXNPPZMCOMQTGXVRKQSLTJRCDDAFVJVKZVODNLYMQZVMEKP
OPTRI1592-123bp-vz161	10	PQDYWTTJUIUFEVHLAHIQDVSWHETLIXMWZLLXDGRMEKYEKZBGOVNWECB
OPTRI1592-126bp-vz112	11	ENIHAJELMCKYNFILSXIPWVCGARCREYCGWMQKZGJYNUXOFSHVVGIODOC
OPTRI1592-129bp-vz147	12	DICHLPCUVONKAKZFRZVAOJUONXPIBVYAMGKGFRCTUKFZRXPFNKWQOJ
OPTRI1592-135bp-vz040-na	14(U25-8del)	CJHVLRSCQQTSCKDPUGYMLIISDJOBRDXMDHSZLUPIXMTKWNWSBAMJECC
OPTRI1592-138bp-vz070	15	BSNSRQBITTIBSVQFMBDQKISAUGDJFILZAUCFADIQMZCJDCKDQSYRVTC
OPTRI1592-144bp-vz136	17	BHODPXQESSNTAQZEHUPHDOISZTLEVQVHYCRAXUINRWWVWUMVULSTIO
OPTRI1592-147bp-vz138	18	ZCOTBIWTTVNJIVOUCGUATJSYLIDAUHACYRNKQGJCCLEEMUKUKGMPEJB
OPTRI1592-150bp-vz144	19	ZJFWNWFQBWSLODBRAZGUSHSNZEKDGVXSCKEDLYPEFNCVTPMKRTBGKZ
OPTRI1592-153bp-vz135	20	NSNVNJPWJIIHGIZBQYCZYRCKKRBVWZBFGBRVPXEXMZAFKPGMPJLJWYC
OPTRI1870-232bp-vz242	6	RFLNLPZRYLZFIGZTNRMTUDOHVBEPNBPLVDADOYOZIVFNSPVRULJHJJD
OPTRI1870-248bp-vz147	11	MATXDIJHDXLWFMCVBOLWCMEYJQWDZGIXSDCGNMAOJWSUOGJONOSEOMC
OPTRI1870-251bp-vz151	12	ZOXXFYELQAORCIASYXFDPYBQVYNJIBTDUANEYCWXTTKSMWVCEIPSHOB
OPTRI1870-254bp-vz141	13	MBCFKNDUHPOSZDDOZUNYUZHPPOWBKSRVSTLTTCXMIIXNIMCKYRXWYQC
OPTRI1870-257bp-vz139	14	NJIDQJIGVXNDHTMKKNWLSNTKERLELOBZHWOEXPKLVZNUDALIRTZYNHD
OPTRI1870-260bp-vz013	15	SSEMEHHVWDMUTZBLLLTKIURZMUOQOTFBVCPKECHNUFQLCEJMOTWLMKE
OPTRI1870-263bp-vz144	16	EXHDHJBUUCXEBIJIDXTAVPGNZMYKSYLCCIADSGNMRHNCHLHJTEYBRAD
